# Supplementary material for: Tracing pesticides through terrestrial food webs with wildlife at risk
Source: iScience. 2026 Apr 22;29(6):115870. doi: 10.1016/j.isci.2026.115870 (PMC13156712; doi:10.1016/j.isci.2026.115870)
Supplement: Data S1. Dataset of ecological carcinogenic risk (ECR) and hazard quotient (HQ) values used for ecological risk assessment and Monte Carlo simulation, related to Figures 2, 3, and 5 — (A) Biological transfer factors (BTFs) for various animal tissues. (B) ECR and HQ derived from PBK models. (C) ECR and HQ calculated from plant concentrations. (D) ECR and HQ calculated using soil concentrations and plant models. (E) Reference dose (RfD) and oral slope factor (OSF) for the chemicals covered in the article. (F) Physiological parameters for various animal species. [file mmc2.xlsx]

## Sheet: BTF animals
				Biotransfer factors (cattle)										Biotransfer factors (Moose)							Biotransfer factors (Caribou)							Biotransfer factors (Rabbit)							Biotransfer factors (Chiroptera)							Biotransfer factors (Sheep)
No.	CAS No.	Chemical		BTFBlood	BTFLiver	BTFKidney	BTFLung	BTFFat	BTFMuscle	BTFMammary gland	BTFMilk			BTFBlood,Moose	BTFLiver,Moose	BTFKidney,Moose	BTFLung,Moose	BTFFat,Moose	BTFMuscle,Moose		BTFBlood.Caribou	BTFLiver,Caribou	BTFKidney,Caribou	BTFLung,Caribou	BTFFat,Caribou	BTFMuscle,Caribou		BTFBlood,Rabbit	BTFLiver,Rabbit	BTFKidney,Rabbit	BTFLung,Rabbit	BTFFat,Rabbit	BTFMuscle,Rabbit		BTFBlood	BTFLiver	BTFKidney	BTFLung	BTFFat	BTFMuscle		BTFBlood	BTFLiver	BTFKidney	BTFLung	BTFFat	BTFMuscle	BTFMammary gland	BTFMilk
				mg kg-1 per mg day-1	mg kg-1 per mg day-1	mg kg-1 per mg day-1	mg kg-1 per mg day-1	mg kg-1 per mg day-1	mg kg-1 per mg day-1	mg kg-1 per mg day-1	mg kg-1 per mg day-1			mg kg-1 per mg day-1	mg kg-1 per mg day-1	mg kg-1 per mg day-1	mg kg-1 per mg day-1	mg kg-1 per mg day-1	mg kg-1 per mg day-1		mg kg-1 per mg day-1	mg kg-1 per mg day-1	mg kg-1 per mg day-1	mg kg-1 per mg day-1	mg kg-1 per mg day-1	mg kg-1 per mg day-1		mg kg-1 per mg day-1	mg kg-1 per mg day-1	mg kg-1 per mg day-1	mg kg-1 per mg day-1	mg kg-1 per mg day-1	mg kg-1 per mg day-1		mg kg-1 per mg day-1	mg kg-1 per mg day-1	mg kg-1 per mg day-1	mg kg-1 per mg day-1	mg kg-1 per mg day-1	mg kg-1 per mg day-1		mg kg-1 per mg day-1	mg kg-1 per mg day-1	mg kg-1 per mg day-1	mg kg-1 per mg day-1	mg kg-1 per mg day-1	mg kg-1 per mg day-1	mg kg-1 per mg day-1	mg kg-1 per mg day-1
1	100-00-5	P-CHLORONITROBENZENE		0.00222	0.00942	0.00775	0.00668	0.16	0.00773	0.0312	0.00851			0.00358	0.0301	0.0102	0.0092	0.228	0.0157		0.00526	0.0442	0.0151	0.0136	0.335	0.0231		0.157	0.99	0.764	0.24	10.1	0.277		0.949	12.2	14.8	10.6	148	6.3		2.60E-02	1.10E-01	9.31E-02	7.76E-02	1.87E+00	9.02E-02	3.64E-01	9.94E-02
2	100-01-6	4-NITROANILINE		0.000831	0.0016	0.00136	0.00134	0.0189	0.00142	0.00416	0.00161			0.0012	0.0039	0.0018	0.00172	0.0251	0.00238		0.00164	0.00533	0.00249	0.00235	0.0344	0.00326		0.0487	0.123	0.101	0.0524	0.972	0.0559		0.609	1.64	1.91	1.5	15.2	1.04		8.21E-03	1.58E-02	1.46E-02	1.32E-02	1.86E-01	1.40E-02	4.11E-02	1.59E-02
3	100-41-4	ethylbenzene		0.00128	0.00655	0.00543	0.00417	0.116	0.0053	0.0223	0.00581			0.000293	0.0036	0.000978	0.000348	0.023	0.00153		0.00102	0.0112	0.00341	0.00232	0.08	0.00532		0.0437	0.418	0.258	0.0315	3.55	0.087		0.0176	0.483	0.52	0.346	5.35	0.214		4.11E-03	2.18E-02	1.75E-02	5.57E-03	3.71E-01	1.70E-02	7.12E-02	1.86E-02
4	100-42-5	styrene		0.00172	0.00855	0.00708	0.00567	0.151	0.00694	0.029	0.00761			0.000402	0.0046	0.00131	0.000648	0.0306	0.00205		0.00162	0.0168	0.0053	0.00406	0.123	0.00824		0.0643	0.567	0.37	0.0623	5.06	0.126		0.034	0.793	0.903	0.622	9.26	0.374		5.58E-03	2.85E-02	2.31E-02	1.03E-02	4.88E-01	2.25E-02	9.38E-02	2.46E-02
5	100-97-0	HEXAMETHYLENETETRAMINE		6.57e-09	5.78e-09	5.65e-09	6.45e-09	1.62e-09	5.93e-09	5.83e-09	7.06e-09			1.46e-08	1.09e-08	1.24e-08	1.28e-08	2.4e-09	1.19e-08		1.95e-08	1.45e-08	1.69e-08	1.71e-08	3.21e-09	1.6e-08		1.78e-05	3.54e-07	1.48e-05	1.55e-05	2.88e-06	1.56e-05		0.000248	2.18e-05	0.000195	0.000202	2.59e-05	0.000193		5.14E-08	4.51E-08	4.94E-08	5.05E-08	1.27E-08	4.65E-08	4.57E-08	5.53E-08
6	102-71-6	TRIETHANOLAMINE		2.83e-05	2.51e-05	2.45e-05	2.79e-05	1.04e-05	2.57e-05	2.58e-05	3.06e-05			6.26e-05	4.77e-05	5.34e-05	5.51e-05	1.74e-05	5.18e-05		8.39e-05	6.38e-05	7.29e-05	7.37e-05	2.33e-05	6.93e-05		0.00188	0.00152	0.00158	0.00164	0.000502	0.00165		0.0263	0.0203	0.021	0.0216	0.00559	0.0206		2.24E-04	1.97E-04	2.16E-04	2.20E-04	8.21E-05	2.03E-04	2.04E-04	2.42E-04
7	103-23-1	Bis(2-ethylhexyl)adipate		0.000537	0.00286	0.00238	0.00196	0.0512	0.00231	0.00979	0.00253			0.000644	0.00687	0.00224	0.00199	0.0531	0.0035		0.000864	0.00921	0.003	0.00267	0.0713	0.0047		0.0659	0.422	0.409	0.116	5.65	0.135		0.232	6.95	8.5	6.03	87.8	3.48		4.90E-03	2.61E-02	2.17E-02	1.79E-02	4.68E-01	2.11E-02	8.94E-02	2.31E-02
8	103-72-0	PHENYLISOTHIOCYANATE		0.00115	0.00593	0.00493	0.00399	0.105	0.0048	0.0202	0.00526			0.000462	0.00526	0.00156	0.000974	0.0367	0.00244		0.00137	0.0145	0.00462	0.00379	0.109	0.00721		0.0447	0.389	0.267	0.0553	3.68	0.0896		0.0479	1.27	1.49	1.04	15.3	0.613		5.56E-03	2.92E-02	2.39E-02	1.36E-02	5.09E-01	2.32E-02	9.75E-02	2.54E-02
9	10380-28-6	BIS(8-QUINOLINOLATO-(N1,O8))COPPER		0.000872	0.00381	0.00313	0.00269	0.0653	0.00312	0.0127	0.00343			0.001	0.00868	0.00294	0.00265	0.066	0.00451		0.00135	0.0117	0.00397	0.00356	0.0888	0.00607		0.0422	0.274	0.211	0.0658	2.82	0.0756		0.256	3.6	4.36	3.13	43.9	1.85		7.87E-03	3.43E-02	2.90E-02	2.42E-02	5.88E-01	2.81E-02	1.14E-01	3.09E-02
10	103-85-5	N-PHENYLTHIOUREA		0.000233	0.000268	0.000246	0.000267	0.0014	0.000259	0.000454	0.000303			0.000385	0.00054	0.000392	0.000394	0.00215	0.000433		0.00052	0.000728	0.000539	0.000531	0.0029	0.000585		0.0137	0.0172	0.0157	0.0126	0.0714	0.0129		0.189	0.225	0.247	0.223	1.06	0.186		1.95E-03	2.24E-03	2.28E-03	2.23E-03	1.17E-02	2.17E-03	3.80E-03	2.53E-03
11	104-76-7	2-ETHYL-1-HEXANOL		0.00111	0.00528	0.00437	0.00368	0.0925	0.0043	0.0178	0.00472			0.00123	0.0117	0.00387	0.00342	0.0891	0.006		0.00176	0.0167	0.00556	0.00496	0.128	0.00861		0.0548	0.392	0.301	0.0887	4.08	0.104		0.253	4.7	5.69	4.06	58.1	2.38		9.88E-03	4.69E-02	3.94E-02	3.23E-02	8.21E-01	3.82E-02	1.58E-01	4.20E-02
12	105-55-5	N,N-DIETHYLTHIOUREA		0.00041	0.000442	0.000412	0.00045	0.00184	0.000433	0.000684	0.000508			0.000631	0.00079	0.000614	0.000586	0.00263	0.000659		0.00101	0.00125	0.001	0.000981	0.0042	0.00105		0.0254	0.0295	0.027	0.022	0.0987	0.0235		0.305	0.328	0.355	0.329	1.24	0.283		3.44E-03	3.71E-03	3.83E-03	3.58E-03	1.54E-02	3.63E-03	5.73E-03	4.26E-03
13	105-60-2	CAPROLACTAM		0.000413	0.000463	0.000428	0.000465	0.00224	0.00045	0.000759	0.000526			0.000739	0.000986	0.000739	0.000744	0.00372	0.000808		0.00101	0.00134	0.00102	0.00101	0.00506	0.0011		0.0258	0.0313	0.0288	0.0237	0.122	0.0242		0.362	0.414	0.452	0.412	1.81	0.348		3.65E-03	4.08E-03	4.20E-03	4.12E-03	1.98E-02	3.98E-03	6.72E-03	4.66E-03
14	10599-90-3	Chloramide		0.000266	0.000235	0.00023	0.000262	8.64e-05	0.000241	0.00024	0.000287			0.000633	0.000478	0.000539	0.000555	0.00015	0.000521		0.00086	0.000649	0.000746	0.000755	0.000205	0.000709		0.0193	0.0155	0.0161	0.0168	0.00443	0.0169		0.273	0.21	0.216	0.223	0.0474	0.213		2.27E-03	1.99E-03	2.18E-03	2.23E-03	7.35E-04	2.05E-03	2.04E-03	2.44E-03
15	106-46-7	1,4-dichlorobenzene		0.00412	0.0214	0.0178	0.0146	0.383	0.0174	0.0732	0.019			0.00104	0.0115	0.00353	0.00253	0.0833	0.00551		0.0065	0.0688	0.0221	0.0188	0.523	0.0346		0.255	2.16	1.54	0.362	21.3	0.515		0.0983	2.7	3.21	2.25	33.1	1.32		1.42E-02	7.47E-02	6.15E-02	4.04E-02	1.31E+00	5.97E-02	2.52E-01	6.54E-02
16	106-47-8	4-CHLOROANILINE		0.00156	0.00458	0.00376	0.00346	0.0688	0.00386	0.0139	0.00431			0.00246	0.0136	0.00516	0.00477	0.0979	0.00749		0.00349	0.0193	0.0074	0.00679	0.139	0.0106		0.105	0.433	0.341	0.133	4.07	0.147		1.03	5.69	6.79	5.04	63.3	3.17		1.81E-02	5.28E-02	4.63E-02	3.99E-02	7.96E-01	4.47E-02	1.61E-01	4.99E-02
17	106-50-3	p-Phenylenediamine		0.000395	0.000359	0.000348	0.000395	0.000333	0.000366	0.000394	0.000434			0.000927	0.000756	0.000803	0.000826	0.000675	0.000789		0.00127	0.00103	0.00112	0.00113	0.000924	0.00108		0.028	0.0242	0.0242	0.0245	0.0192	0.0247		0.398	0.321	0.334	0.338	0.257	0.318		3.49E-03	3.16E-03	3.43E-03	3.48E-03	2.94E-03	3.23E-03	3.48E-03	3.83E-03
18	106-51-4	1,4-Benzoquinone		0.00046	0.000446	0.000425	0.000435	0.000969	0.000446	0.000565	0.000527			0.000242	0.000284	0.000219	7.88e-05	0.000464	0.000222		0.00072	0.000754	0.000662	0.000483	0.00138	0.000661		0.0227	0.0273	0.0212	0.00809	0.0407	0.0204		0.0522	0.0487	0.0495	0.0474	0.0945	0.044		2.42E-03	2.44E-03	2.49E-03	8.97E-04	5.10E-03	2.35E-03	2.97E-03	2.77E-03
19	1067-33-0	DI-n-BUTYL TIN DIACETATE		0.00127	0.00155	0.00141	0.00145	0.00943	0.00148	0.00281	0.00172			0.000408	0.000735	0.000432	0.000235	0.0028	0.000488		0.00177	0.00289	0.00191	0.0016	0.0122	0.00212		0.0675	0.107	0.0826	0.0375	0.434	0.0648		0.113	0.15	0.163	0.143	0.789	0.117		5.44E-03	6.80E-03	6.64E-03	3.54E-03	4.02E-02	6.31E-03	1.20E-02	7.35E-03
20	107-05-1	3-Chloropropene		0.000784	0.00252	0.00205	0.000902	0.0388	0.00209	0.00775	0.00232			0.000207	0.00168	0.000465	2.05e-05	0.00922	0.000685		0.000456	0.00355	0.00103	0.000187	0.0203	0.00151		0.0442	0.281	0.158	0.00322	1.94	0.0652		0.00428	0.0435	0.0334	0.0177	0.318	0.0152		3.20E-03	1.09E-02	8.82E-03	3.57E-04	1.58E-01	8.53E-03	3.17E-02	9.49E-03
21	107-06-2	1,2-dichloroethane		0.00132	0.00279	0.00234	0.00194	0.0349	0.00243	0.00752	0.00275			0.000259	0.0012	0.000415	9.26e-05	0.00629	0.000563		0.000868	0.00361	0.00141	0.000795	0.0211	0.00189		0.0573	0.21	0.13	0.017	1.33	0.0683		0.0261	0.0882	0.0948	0.0701	0.788	0.0498		3.95E-03	8.75E-03	7.57E-03	1.60E-03	1.05E-01	7.27E-03	2.25E-02	8.23E-03
22	107-18-6	Allyl alcohol		0.000901	0.000866	0.000828	0.000927	0.00179	0.00087	0.00109	0.00103			0.0019	0.0018	0.00171	0.00171	0.00342	0.00173		0.00314	0.00297	0.00288	0.00288	0.00567	0.00286		0.0709	0.0679	0.0657	0.062	0.12	0.0635		0.887	0.788	0.832	0.816	1.51	0.744		9.04E-03	8.67E-03	9.26E-03	9.15E-03	1.80E-02	8.73E-03	1.09E-02	1.03E-02
23	107-19-7	PROPARGYL ALCOHOL		0.000406	0.000367	0.000356	0.000404	0.000302	0.000374	0.000398	0.000444			0.000944	0.00076	0.000815	0.000835	0.000598	0.000799		0.00132	0.00106	0.00116	0.00117	0.000835	0.00111		0.0289	0.0248	0.0248	0.0252	0.0173	0.0255		0.406	0.324	0.337	0.342	0.225	0.323		3.58E-03	3.23E-03	3.51E-03	3.55E-03	2.67E-03	3.30E-03	3.51E-03	3.92E-03
24	107-20-0	CHLOROACETALDEHYDE		0.00136	0.00129	0.00124	0.00137	0.00231	0.0013	0.00157	0.00154			0.000898	0.000873	0.000801	0.000666	0.00138	0.000806		0.00381	0.00353	0.00346	0.00332	0.00585	0.00342		0.103	0.102	0.0938	0.0766	0.147	0.0918		0.376	0.328	0.343	0.338	0.538	0.311		9.33E-03	8.93E-03	9.46E-03	7.79E-03	1.58E-02	8.92E-03	1.08E-02	1.06E-02
25	107-29-9	ACETALDEHYDE OXIME		0.000549	0.000505	0.000489	0.000552	0.000618	0.000513	0.000576	0.000609			0.00124	0.00106	0.00109	0.00111	0.00124	0.00108		0.00181	0.00153	0.00161	0.00162	0.0018	0.00156		0.04	0.0355	0.0352	0.0349	0.0373	0.0354		0.549	0.454	0.474	0.476	0.497	0.444		5.03E-03	4.62E-03	4.99E-03	5.01E-03	5.67E-03	4.70E-03	5.28E-03	5.58E-03
26	107-98-2	Propylene glycol, monomethyl ether		0.000551	0.000495	0.000481	0.000547	0.000349	0.000505	0.000528	0.0006			0.00135	0.00107	0.00116	0.00119	0.000714	0.00113		0.00191	0.00151	0.00167	0.00169	0.00101	0.0016		0.0413	0.035	0.0352	0.036	0.0206	0.0363		0.582	0.461	0.478	0.488	0.264	0.461		5.10E-03	4.56E-03	4.97E-03	5.04E-03	3.23E-03	4.68E-03	4.89E-03	5.56E-03
27	108-31-6	MALEIC ANHYDRIDE		0.000767	0.00185	0.00154	0.00146	0.0253	0.00159	0.00528	0.00179			0.000924	0.00405	0.00165	0.00153	0.0278	0.00231		0.00134	0.00585	0.00243	0.00225	0.0404	0.00335		0.0411	0.136	0.108	0.0474	1.19	0.0523		0.425	1.65	1.96	1.48	17.2	0.974		7.07E-03	1.70E-02	1.52E-02	1.32E-02	2.33E-01	1.47E-02	4.87E-02	1.65E-02
28	108-39-4	m-Cresol		0.000797	0.0026	0.00213	0.00192	0.0407	0.00217	0.00812	0.00241			0.000954	0.00598	0.00219	0.00201	0.0438	0.00323		0.0013	0.00813	0.003	0.00274	0.0597	0.0044		0.0405	0.19	0.148	0.0542	1.84	0.0607		0.363	2.49	2.98	2.19	28.5	1.35		7.39E-03	2.40E-02	2.08E-02	1.78E-02	3.77E-01	2.01E-02	7.53E-02	2.24E-02
29	108-45-2	1,3-Benzenediamine		0.000388	0.000352	0.000342	0.000387	0.000312	0.000359	0.000385	0.000426			0.000912	0.00074	0.00079	0.000812	0.00063	0.000775		0.00125	0.00101	0.0011	0.00111	0.000862	0.00106		0.0275	0.0237	0.0237	0.0241	0.0179	0.0242		0.391	0.314	0.327	0.332	0.238	0.312		3.42E-03	3.09E-03	3.36E-03	3.41E-03	2.75E-03	3.16E-03	3.39E-03	3.76E-03
30	108-46-3	RESORCINOL		0.000288	0.000348	0.000316	0.000339	0.00209	0.000332	0.000626	0.000387			0.000462	0.000712	0.000487	0.000487	0.00311	0.000549		0.000625	0.000961	0.00067	0.000658	0.00421	0.000743		0.0168	0.0226	0.0204	0.0157	0.106	0.0161		0.231	0.297	0.329	0.292	1.58	0.238		2.45E-03	2.94E-03	2.97E-03	2.88E-03	1.77E-02	2.82E-03	5.32E-03	3.29E-03
31	108-88-3	toluene		0.00104	0.00497	0.00409	0.00295	0.0866	0.00403	0.0167	0.00443			0.000235	0.00281	0.000741	0.000162	0.0171	0.00115		0.000703	0.00756	0.00222	0.00122	0.0511	0.00344		0.0358	0.335	0.197	0.0155	2.66	0.0679		0.0112	0.251	0.253	0.162	2.58	0.105		3.39E-03	1.70E-02	1.35E-02	2.64E-03	2.82E-01	1.31E-02	5.43E-02	1.44E-02
32	108-90-7	chlorobenzene		0.00172	0.00837	0.00692	0.00546	0.147	0.00679	0.0283	0.00745			0.000348	0.00401	0.00112	0.000464	0.026	0.00174		0.0014	0.0145	0.0045	0.00325	0.104	0.00699		0.0619	0.551	0.349	0.0504	4.75	0.12		0.0261	0.577	0.643	0.439	6.58	0.267		4.99E-03	2.52E-02	2.03E-02	7.60E-03	4.27E-01	1.97E-02	8.21E-02	2.16E-02
33	108-95-2	Phenol		0.000394	0.000815	0.000685	0.000668	0.0101	0.000714	0.00218	0.000808			0.00048	0.00171	0.000759	0.000722	0.0113	0.00102		0.000649	0.00231	0.00104	0.000976	0.0153	0.00138		0.0198	0.0544	0.0443	0.0219	0.447	0.0235		0.237	0.713	0.835	0.648	6.87	0.442		3.41E-03	7.03E-03	6.43E-03	5.78E-03	8.73E-02	6.18E-03	1.89E-02	7.00E-03
34	109-69-3	1-CHLOROBUTANE		0.00106	0.00495	0.00405	0.00227	0.0854	0.004	0.0165	0.00439			0.000219	0.00266	0.000676	5.87e-05	0.0155	0.00105		0.00055	0.00624	0.0017	0.000525	0.0389	0.00263		0.0475	0.455	0.255	0.0082	3.44	0.0888		0.00485	0.123	0.1	0.0541	1.02	0.0421		3.38E-03	1.67E-02	1.32E-02	1.02E-03	2.73E-01	1.28E-02	5.26E-02	1.40E-02
35	109-99-9	TETRAHYDROFURAN		0.00107	0.00111	0.00104	0.00114	0.00384	0.0011	0.00161	0.00129			0.000734	0.000886	0.000695	0.000557	0.00243	0.000731		0.00261	0.00299	0.00252	0.00238	0.00862	0.0026		0.0713	0.0822	0.0724	0.0529	0.22	0.0653		0.303	0.307	0.328	0.309	0.971	0.272		7.21E-03	7.55E-03	7.80E-03	6.16E-03	2.58E-02	7.38E-03	1.08E-02	8.68E-03
36	110-00-9	furan		0.00085	0.00158	0.00133	0.00072	0.0177	0.00139	0.00396	0.00158			0.000215	0.000865	0.00031	1.73e-05	0.00412	0.000405		0.000497	0.00191	0.000727	0.000159	0.00953	0.000937		0.051	0.168	0.1	0.00371	0.931	0.0573		0.00658	0.0224	0.0191	0.0124	0.147	0.0106		3.34E-03	6.54E-03	5.70E-03	3.04E-04	6.94E-02	5.47E-03	1.55E-02	6.23E-03
37	110-44-1	SORBIC ACID		0.00225	0.00411	0.0035	0.00349	0.046	0.00366	0.0103	0.00417			0.00622	0.0187	0.00892	0.00856	0.117	0.0116		0.0102	0.0305	0.0148	0.014	0.192	0.019		0.255	0.598	0.495	0.268	4.56	0.285		3.37	8.27	9.6	7.63	73.8	5.38		4.01E-02	7.28E-02	6.79E-02	6.19E-02	8.18E-01	6.51E-02	1.84E-01	7.42E-02
38	110-54-3	n-hexane		0.000713	0.00384	0.00314	0.000571	0.0674	0.00305	0.0129	0.00334			0.00021	0.00297	0.000723	9.91e-06	0.0171	0.00113		0.000426	0.00595	0.00147	9.29e-05	0.0348	0.0023		0.0558	0.632	0.343	0.00164	4.74	0.114		0.00156	0.114	0.0547	0.00897	0.565	0.0224		3.32E-03	1.88E-02	1.46E-02	1.75E-04	3.14E-01	1.42E-02	6.00E-02	1.55E-02
39	110-80-5	2-Ethoxyethanol		0.000597	0.000541	0.000525	0.000595	0.000487	0.000551	0.000592	0.000655			0.00147	0.0012	0.00128	0.00131	0.00104	0.00125		0.00207	0.00168	0.00182	0.00184	0.00145	0.00176		0.045	0.0388	0.0388	0.0394	0.0297	0.0397		0.641	0.516	0.536	0.544	0.398	0.512		5.62E-03	5.08E-03	5.52E-03	5.60E-03	4.59E-03	5.19E-03	5.58E-03	6.17E-03
40	110-82-7	cyclohexane		0.000966	0.00508	0.00418	0.00189	0.0897	0.00407	0.0172	0.00446			0.000215	0.00296	0.00073	4.04e-05	0.0172	0.00114		0.000497	0.00653	0.00169	0.000369	0.04	0.00265		0.0502	0.551	0.304	0.00589	4.19	0.101		0.0028	0.139	0.0914	0.0373	0.942	0.0376		3.34E-03	1.85E-02	1.45E-02	7.05E-04	3.10E-01	1.41E-02	5.93E-02	1.54E-02
41	110-86-1	Pyridine		0.00122	0.00136	0.00126	0.00137	0.00649	0.00132	0.00222	0.00155			0.00191	0.00256	0.00191	0.00184	0.00942	0.00208		0.00391	0.00518	0.00397	0.0039	0.0193	0.00425		0.0971	0.118	0.108	0.0862	0.447	0.0909		0.943	1.07	1.17	1.07	4.6	0.904		1.26E-02	1.41E-02	1.44E-02	1.36E-02	6.69E-02	1.37E-02	2.29E-02	1.60E-02
42	11096-82-5	AROCLOR 1260		0.00195	0.0104	0.00864	0.00712	0.186	0.00839	0.0355	0.00918			0.0719	0.767	0.25	0.222	5.93	0.391		0.291	3.11	1.01	0.901	24	1.59		3.39	27.2	21	5.95	291	6.96		26.6	803	976	693	10100	400		4.38E-02	2.33E-01	1.94E-01	1.60E-01	4.17E+00	1.88E-01	7.98E-01	2.06E-01
43	11097-69-1	AROCLOR 1254		0.00558	0.0297	0.0247	0.0204	0.532	0.024	0.102	0.0263			0.189	2.01	0.655	0.583	15.6	1.03		0.669	7.14	2.32	2.07	55.2	3.64		3.29	26.6	20.4	5.78	282	6.76		24.6	743	903	640	9330	369		1.25E-01	6.63E-01	5.53E-01	4.56E-01	1.19E+01	5.37E-01	2.28E+00	5.88E-01
44	111-44-4	bis(2-chloroethyl)ether		0.00162	0.00285	0.00244	0.00244	0.0308	0.00255	0.00702	0.00291			0.0019	0.0055	0.00265	0.00243	0.0334	0.00341		0.00438	0.0125	0.00619	0.00582	0.0769	0.00786		0.124	0.283	0.231	0.124	2.07	0.137		0.882	2.05	2.36	1.89	17.7	1.35		1.68E-02	2.96E-02	2.77E-02	2.42E-02	3.20E-01	2.65E-02	7.29E-02	3.03E-02
45	111-46-6	DIETHYLENE GLYCOL		0.000141	0.000125	0.000122	0.000139	4.07e-05	0.000128	0.000127	0.000152			0.000326	0.000245	0.000277	0.000286	6.62e-05	0.000268		0.000439	0.00033	0.000381	0.000385	8.93e-05	0.000361		0.0103	0.00796	0.00858	0.00897	0.00203	0.009		0.145	0.111	0.114	0.118	0.0204	0.113		1.16E-03	1.02E-03	1.11E-03	1.14E-03	3.33E-04	1.05E-03	1.04E-03	1.25E-03
46	112-27-6	TRIETHYLENE GLYCOL		9.03e-05	7.96e-05	7.78e-05	8.87e-05	2.43e-05	8.17e-05	8.05e-05	9.72e-05			0.000206	0.000154	0.000175	0.00018	3.8e-05	0.000169		0.000277	0.000207	0.00024	0.000242	5.12e-05	0.000227		0.00695	0.00505	0.00579	0.00606	0.00125	0.00608		0.0974	0.0744	0.0769	0.0795	0.012	0.076		7.29E-04	6.40E-04	7.01E-04	7.16E-04	1.96E-04	6.60E-04	6.50E-04	7.85E-04
47	115-09-3	METHYL MERCURY CHLORIDE		0.000388	0.000395	0.000373	0.000413	0.00125	0.000392	0.000557	0.000462			0.000763	0.000829	0.000715	0.000725	0.00227	0.000746		0.00104	0.00113	0.000996	0.000994	0.00311	0.00102		0.0253	0.0265	0.0252	0.0227	0.0703	0.0231		0.356	0.349	0.374	0.356	1.02	0.315		3.41E-03	3.46E-03	3.64E-03	3.62E-03	1.10E-02	3.44E-03	4.89E-03	4.05E-03
48	115-96-8	TRI-2-CHLOROETHYL PHOSPHATE		0.000715	0.00145	0.00122	0.00119	0.0177	0.00127	0.00385	0.00144			0.000931	0.00325	0.00145	0.00137	0.0212	0.00195		0.00132	0.00457	0.00208	0.00195	0.03	0.00275		0.0396	0.106	0.0864	0.043	0.862	0.0464		0.462	1.34	1.57	1.22	12.8	0.839		6.68E-03	1.35E-02	1.24E-02	1.11E-02	1.65E-01	1.19E-02	3.59E-02	1.35E-02
49	1162-65-8	Aflatoxin B1		0.000121	0.000201	0.000173	0.000175	0.00205	0.000181	0.000478	0.000208			0.000149	0.000391	0.000199	0.000193	0.00235	0.000252		0.0002	0.000524	0.000271	0.000259	0.00315	0.000338		0.00596	0.0124	0.0105	0.0061	0.0888	0.00642		0.0764	0.162	0.187	0.151	1.35	0.11		9.75E-04	1.62E-03	1.53E-03	1.42E-03	1.66E-02	1.47E-03	3.86E-03	1.68E-03
50	117-10-2	9,10-Anthracenedione, 1,8-dihydroxy-		8.51e-05	0.00045	0.000375	0.000309	0.00805	0.000364	0.00154	0.000398			8.12e-05	0.000859	0.00028	0.000249	0.00664	0.000439		0.000108	0.00115	0.000374	0.000333	0.00887	0.000586		0.00342	0.0273	0.021	0.00597	0.29	0.00698		0.0123	0.356	0.432	0.307	4.46	0.177		6.71E-04	3.54E-03	2.95E-03	2.44E-03	6.34E-02	2.87E-03	1.21E-02	3.14E-03
51	117-81-7	di-(2-ethylhexyl)-phthalate (DEHP)		0.00157	0.00837	0.00697	0.00575	0.15	0.00677	0.0287	0.00741			0.00234	0.025	0.00814	0.00725	0.194	0.0128		0.00316	0.0338	0.011	0.00978	0.261	0.0172		0.139	1.05	0.86	0.243	11.9	0.285		0.493	14.9	18.1	12.8	187	7.4		1.63E-02	8.67E-02	7.24E-02	5.97E-02	1.56E+00	7.03E-02	2.98E-01	7.69E-02
52	118-96-7	2,4,6-Trinitrotoluene		0.000354	0.000837	0.000696	0.000663	0.0113	0.000722	0.00237	0.000812			0.000408	0.00174	0.000718	0.000676	0.0119	0.001		0.000549	0.00234	0.000979	0.000911	0.0161	0.00135		0.0171	0.0551	0.0442	0.0198	0.482	0.0215		0.192	0.722	0.853	0.649	7.44	0.428		3.02E-03	7.12E-03	6.39E-03	5.66E-03	9.66E-02	6.15E-03	2.02E-02	6.93E-03
53	119-34-6	PHENOL, 4-AMINO-2-NITRO-		0.000184	0.000246	0.000219	0.000231	0.00184	0.00023	0.000494	0.000267			0.000263	0.000488	0.000299	0.000296	0.00246	0.000352		0.000354	0.000656	0.000409	0.000398	0.00331	0.000473		0.00994	0.0155	0.0136	0.00955	0.0872	0.00988		0.134	0.203	0.228	0.195	1.31	0.153		1.51E-03	2.02E-03	1.99E-03	1.90E-03	1.52E-02	1.90E-03	4.07E-03	2.20E-03
54	120-12-7	anthracene		0.00418	0.0222	0.0185	0.0153	0.398	0.018	0.0761	0.0197			0.0122	0.13	0.0422	0.0376	1	0.0662		0.0172	0.184	0.0598	0.0532	1.42	0.0936		0.476	3.84	2.95	0.835	40.8	0.977		1.76	52.7	64	45.4	661	26.2		6.00E-02	3.18E-01	2.65E-01	2.19E-01	5.71E+00	2.58E-01	1.09E+00	2.82E-01
55	120-61-6	Dimethyl terephthalate		0.000131	0.000519	0.000426	0.000368	0.00866	0.000427	0.00169	0.000472			0.000115	0.000936	0.00031	0.000244	0.00673	0.000471		0.000169	0.00133	0.000458	0.000401	0.0099	0.000693		0.0052	0.0318	0.0235	0.00678	0.306	0.00876		0.0345	0.371	0.444	0.319	4.4	0.192		1.00E-03	3.99E-03	3.36E-03	2.45E-03	6.61E-02	3.26E-03	1.29E-02	3.60E-03
56	120-62-7	SULFOXIDE		0.00388	0.0207	0.0172	0.0142	0.37	0.0167	0.0707	0.0183			0.01	0.107	0.0347	0.0309	0.824	0.0544		0.0138	0.147	0.0478	0.0426	1.14	0.0749		0.39	3.15	2.42	0.685	33.5	0.801		1.46	43.7	53.2	37.7	550	21.8		5.28E-02	2.80E-01	2.34E-01	1.93E-01	5.03E+00	2.27E-01	9.62E-01	2.49E-01
57	120-72-9	INDOLE		0.0024	0.00888	0.00728	0.00643	0.145	0.00735	0.0286	0.00813			0.00484	0.0351	0.0124	0.0113	0.262	0.0186		0.00692	0.0501	0.0178	0.0161	0.374	0.0266		0.2	1.08	0.841	0.285	10.8	0.323		1.63	14.8	17.8	12.9	175	7.81		3.29E-02	1.22E-01	1.04E-01	8.82E-02	2.00E+00	1.01E-01	3.93E-01	1.12E-01
58	120-80-9	catechol		0.000291	0.000369	0.000332	0.000353	0.00248	0.000349	0.000701	0.000405			0.000449	0.000756	0.00049	0.000487	0.00356	0.000563		0.000606	0.00102	0.000673	0.000657	0.00481	0.000761		0.0166	0.024	0.0213	0.0157	0.123	0.0162		0.227	0.315	0.352	0.306	1.85	0.246		2.47E-03	3.12E-03	3.12E-03	3.00E-03	2.11E-02	2.97E-03	5.96E-03	3.45E-03
59	120-82-1	1,2,4-trichlorobenzene		0.00489	0.0259	0.0215	0.0177	0.463	0.0209	0.0885	0.0229			0.00475	0.051	0.0164	0.0141	0.389	0.0257		0.022	0.233	0.0759	0.067	1.8	0.119		0.645	5.24	3.97	1.09	54.9	1.32		0.516	15.1	18.3	13	189	7.5		4.46E-02	2.36E-01	1.97E-01	1.56E-01	4.22E+00	1.91E-01	8.07E-01	2.09E-01
60	121-14-2	2,4-dinitrotoluene		0.000754	0.00249	0.00205	0.00184	0.0393	0.00208	0.00783	0.00231			0.000893	0.0057	0.00207	0.00191	0.0419	0.00308		0.00121	0.0077	0.00283	0.00258	0.0566	0.00416		0.0378	0.18	0.141	0.0509	1.75	0.0571		0.336	2.37	2.85	2.09	27.3	1.29		6.93E-03	2.28E-02	1.98E-02	1.69E-02	3.61E-01	1.91E-02	7.20E-02	2.12E-02
61	121-69-7	N,N-Dimethylaniline		0.000475	0.00194	0.00159	0.00138	0.0327	0.00159	0.00637	0.00176			0.000439	0.00361	0.00122	0.00104	0.0267	0.00186		0.000661	0.00535	0.00184	0.00164	0.0403	0.0028		0.0207	0.127	0.0965	0.0296	1.27	0.0355		0.122	1.42	1.71	1.23	17	0.734		3.79E-03	1.55E-02	1.31E-02	1.04E-02	2.60E-01	1.27E-02	5.07E-02	1.40E-02
62	121-79-9	PROPYL GALLATE		5.04e-06	1.44e-05	1.18e-05	1.09e-05	0.000214	1.22e-05	4.34e-05	1.36e-05			5.06e-06	2.71e-05	1.04e-05	9.63e-06	0.000194	1.5e-05		6.76e-06	3.62e-05	1.4e-05	1.29e-05	0.00026	2.01e-05		0.000215	0.000863	0.000681	0.00027	0.00806	0.000299		0.00214	0.0112	0.0134	0.00996	0.124	0.0063		3.95E-05	1.12E-04	9.86E-05	8.55E-05	1.67E-03	9.52E-05	3.40E-04	1.06E-04
63	122-66-7	Hydrazobenzene		0.00138	0.00684	0.00567	0.00474	0.121	0.00556	0.0232	0.00609			0.00172	0.017	0.00562	0.00502	0.131	0.00875		0.00232	0.023	0.00759	0.00677	0.177	0.0118		0.0718	0.536	0.412	0.121	5.63	0.14		0.325	7.06	8.56	6.1	87.8	3.55		1.31E-02	6.46E-02	5.41E-02	4.48E-02	1.14E+00	5.25E-02	2.19E-01	5.76E-02
64	124-48-1	Dibromochloromethane		0.00107	0.00402	0.00329	0.00275	0.066	0.00332	0.013	0.00367			0.000321	0.00277	0.000827	0.000372	0.0176	0.00125		0.00108	0.00839	0.0028	0.00209	0.0592	0.0042		0.0405	0.266	0.172	0.0306	2.22	0.0659		0.0458	0.449	0.516	0.365	5.07	0.226		4.31E-03	1.67E-02	1.38E-02	5.68E-03	2.66E-01	1.34E-02	5.22E-02	1.48E-02
65	126-72-7	Tris (2,3-dibromopropyl) phosphate		0.000212	0.00113	0.000937	0.000774	0.0202	0.000911	0.00385	0.000996			0.000206	0.0022	0.000715	0.000636	0.017	0.00112		0.000276	0.00293	0.000956	0.000851	0.0227	0.0015		0.00868	0.0698	0.0537	0.0152	0.742	0.0178		0.0307	0.909	1.1	0.784	11.4	0.452		1.70E-03	8.98E-03	7.50E-03	6.18E-03	1.61E-01	7.28E-03	3.08E-02	7.97E-03
66	126-73-8	TRIBUTYLPHOSPHATE		0.00126	0.00666	0.00555	0.00458	0.119	0.00539	0.0228	0.0059			0.00149	0.0158	0.00515	0.00459	0.122	0.00807		0.002	0.0212	0.00692	0.00616	0.164	0.0108		0.0621	0.498	0.383	0.109	5.29	0.127		0.224	6.54	7.94	5.64	82.1	3.26		1.14E-02	6.03E-02	5.04E-02	4.15E-02	1.08E+00	4.89E-02	2.07E-01	5.35E-02
67	12674-11-2	AROCLOR 1016		0.00589	0.0314	0.0261	0.0216	0.562	0.0254	0.107	0.0278			0.148	1.58	0.514	0.458	12.2	0.806		0.424	4.52	1.47	1.31	35	2.31		3	24.2	18.6	5.26	257	6.16		18.4	556	676	479	6980	277		1.30E-01	6.89E-01	5.75E-01	4.74E-01	1.24E+01	5.58E-01	2.36E+00	6.11E-01
68	127-00-4	1-CHLORO-2-PROPANOL		0.00104	0.00111	0.00104	0.00114	0.00432	0.00109	0.00167	0.00128			0.00207	0.00248	0.002	0.00199	0.00794	0.00213		0.00341	0.00406	0.00335	0.00331	0.0131	0.0035		0.0819	0.0918	0.0856	0.0733	0.293	0.0755		1.02	1.07	1.16	1.08	3.82	0.935		1.10E-02	1.17E-02	1.21E-02	1.18E-02	4.56E-02	1.15E-02	1.76E-02	1.35E-02
69	127-18-4	tetrachloroethylene		0.00278	0.0144	0.012	0.00897	0.257	0.0117	0.0492	0.0128			0.00032	0.00408	0.00109	0.000328	0.0257	0.0017		0.00139	0.0159	0.00474	0.00302	0.112	0.00741		0.102	1.02	0.615	0.0634	8.46	0.205		0.0138	0.43	0.445	0.289	4.59	0.183		4.99E-03	2.71E-02	2.16E-02	5.82E-03	4.61E-01	2.10E-02	8.83E-02	2.30E-02
70	128-44-9	Sodium saccharin		0.0021	0.00187	0.00182	0.00207	0.000844	0.00191	0.00193	0.00227			0.0106	0.00808	0.00902	0.0093	0.00328	0.00875		0.0193	0.0148	0.0168	0.017	0.006	0.016		0.324	0.269	0.272	0.283	0.0962	0.284		5.75	4.46	4.6	4.73	1.4	4.51		4.27E-02	3.77E-02	4.13E-02	4.21E-02	1.71E-02	3.88E-02	3.91E-02	4.62E-02
71	129-00-0	pyrene		0.00202	0.0107	0.00896	0.00739	0.193	0.0087	0.0368	0.00952			0.00283	0.0302	0.00984	0.00876	0.234	0.0154		0.00382	0.0407	0.0133	0.0118	0.315	0.0208		0.117	0.943	0.725	0.205	10	0.24		0.415	12.5	15.2	10.8	157	6.21		2.03E-02	1.08E-01	8.98E-02	7.40E-02	1.93E+00	8.72E-02	3.69E-01	9.54E-02
72	131-17-9	DIALLYLPHTHALATE		0.00021	0.00108	0.000894	0.000743	0.0191	0.000872	0.00367	0.000955			0.000205	0.0021	0.000689	0.000614	0.0162	0.00108		0.000274	0.00281	0.000922	0.000822	0.0217	0.00144		0.00863	0.0668	0.0514	0.0148	0.706	0.0173		0.0346	0.87	1.06	0.751	10.9	0.435		1.68E-03	8.60E-03	7.19E-03	5.94E-03	1.53E-01	6.98E-03	2.94E-02	7.65E-03
73	132-27-4	2-PHENYLPHENOL, SODIUM SALT		0.00287	0.00312	0.0029	0.00317	0.0134	0.00305	0.00488	0.00357			0.0225	0.0281	0.022	0.0222	0.0975	0.0237		0.0649	0.0811	0.0647	0.0641	0.282	0.0684		0.725	0.838	0.779	0.661	2.94	0.673		18.4	20	21.7	20	78.4	17.2		1.12E-01	1.22E-01	1.26E-01	1.24E-01	5.27E-01	1.19E-01	1.92E-01	1.40E-01
74	1330-78-5	TRICRESYL PHOSPHATE		0.00474	0.0253	0.021	0.0174	0.453	0.0204	0.0865	0.0224			0.0215	0.23	0.0748	0.0666	1.78	0.117		0.0308	0.329	0.107	0.0953	2.54	0.168		0.791	6.38	4.91	1.39	67.9	1.62		3.16	95.4	116	82.3	1200	47.5		7.90E-02	4.20E-01	3.50E-01	2.89E-01	7.53E+00	3.40E-01	1.44E+00	3.72E-01
75	134-32-7	alpha-Naphthylamine		0.00187	0.0074	0.00607	0.0053	0.124	0.00609	0.0241	0.00673			0.00297	0.0231	0.00801	0.00726	0.174	0.0122		0.00409	0.0318	0.0111	0.01	0.24	0.0168		0.123	0.717	0.556	0.182	7.26	0.207		0.907	9.68	11.7	8.44	116	5.05		2.15E-02	8.47E-02	7.21E-02	6.08E-02	1.42E+00	6.99E-02	2.77E-01	7.72E-02
76	135-88-6	N-PHENYL-2-NAPHTHYLAMINE		0.00416	0.0221	0.0184	0.0152	0.396	0.0179	0.0757	0.0196			0.0123	0.131	0.0427	0.038	1.01	0.0669		0.0171	0.182	0.0593	0.0528	1.41	0.0929		0.473	3.8	2.92	0.828	40.4	0.969		1.8	53.7	65.2	46.3	674	26.7		6.00E-02	3.18E-01	2.65E-01	2.19E-01	5.71E+00	2.58E-01	1.09E+00	2.82E-01
77	13674-87-8	TRIS(1,3-DICHLOROISOPROPYL) PHOSPHATE		0.00164	0.00863	0.00718	0.00594	0.154	0.00699	0.0295	0.00765			0.00213	0.0224	0.0073	0.0065	0.173	0.0114		0.00286	0.0301	0.00982	0.00875	0.232	0.0154		0.0882	0.7	0.539	0.153	7.43	0.179		0.33	9.25	11.2	7.98	116	4.61		1.58E-02	8.26E-02	6.90E-02	5.69E-02	1.48E+00	6.70E-02	2.83E-01	7.33E-02
78	137-29-1	Cumate		0.00121	0.00202	0.00174	0.00176	0.0206	0.00183	0.00481	0.00209			0.00218	0.00572	0.00291	0.00282	0.0343	0.00369		0.00305	0.008	0.00413	0.00395	0.048	0.00517		0.0856	0.179	0.15	0.0877	1.28	0.0923		1.15	2.44	2.81	2.27	20.3	1.65		1.39E-02	2.30E-02	2.18E-02	2.02E-02	2.36E-01	2.09E-02	5.50E-02	2.39E-02
79	140-11-4	BENZYL ACETATE		0.000118	0.000383	0.000314	0.000283	0.00601	0.00032	0.0012	0.000356			0.000116	0.000735	0.000267	0.000241	0.00535	0.000395		0.000158	0.000991	0.000365	0.000332	0.00726	0.000536		0.00501	0.0236	0.0183	0.00659	0.227	0.00749		0.0443	0.303	0.363	0.266	3.47	0.165		9.36E-04	3.04E-03	2.63E-03	2.21E-03	4.78E-02	2.55E-03	9.54E-03	2.83E-03
80	1401-55-4	Tannins		9.85e-12	9.02e-12	8.74e-12	9.88e-12	9.99e-12	9.17e-12	1.01e-11	1.09e-11			2.04e-11	1.7e-11	1.78e-11	1.82e-11	1.81e-11	1.75e-11		2.72e-11	2.27e-11	2.42e-11	2.44e-11	2.42e-11	2.34e-11		6.19e-10	5.41e-10	5.41e-10	5.44e-10	5.16e-10	5.47e-10		8.64e-09	7.04e-09	7.37e-09	7.44e-09	6.93e-09	6.96e-09		7.72E-11	7.04E-11	7.63E-11	7.74E-11	7.82E-11	7.19E-11	7.94E-11	8.53E-11
81	140-79-4	N,N'-DINITROSOPIPERAZINE		7.21e-05	6.4e-05	6.25e-05	7.11e-05	3e-05	6.56e-05	6.63e-05	7.8e-05			0.00016	0.000123	0.000137	0.000141	5.2e-05	0.000133		0.000215	0.000165	0.000187	0.00019	6.99e-05	0.000179		0.0048	0.00393	0.00403	0.00419	0.00149	0.0042		0.0672	0.0521	0.0539	0.0554	0.0173	0.0527		5.77E-04	5.10E-04	5.58E-04	5.69E-04	2.40E-04	5.25E-04	5.30E-04	6.24E-04
82	140-88-5	Ethyl acrylate		0.000365	0.00066	0.000562	0.000533	0.00732	0.000588	0.00165	0.00067			0.000209	0.000727	0.000297	0.000141	0.00387	0.000386		0.000489	0.00153	0.000706	0.000553	0.00905	0.000904		0.0149	0.0413	0.0287	0.00845	0.263	0.0167		0.0637	0.158	0.179	0.14	1.37	0.101		2.18E-03	4.07E-03	3.66E-03	1.66E-03	4.37E-02	3.51E-03	9.85E-03	4.00E-03
83	141-05-9	DIETHYL MALEATE		6.11e-05	0.000235	0.000193	0.000169	0.00389	0.000194	0.000763	0.000214			5.94e-05	0.000448	0.000156	0.000142	0.00336	0.000237		7.94e-05	0.0006	0.00021	0.00019	0.0045	0.000317		0.00253	0.0143	0.0111	0.00368	0.143	0.00418		0.0187	0.186	0.224	0.162	2.21	0.0975		4.83E-04	1.85E-03	1.58E-03	1.33E-03	3.07E-02	1.53E-03	6.03E-03	1.69E-03
84	141-78-6	Ethyl acetate		0.00036	0.000418	0.000383	0.000404	0.00225	0.000402	0.000717	0.00047			0.000302	0.000481	0.00031	0.000209	0.00176	0.000344		0.000695	0.00102	0.000725	0.00065	0.00405	0.000791		0.0185	0.0264	0.0215	0.0122	0.101	0.0175		0.124	0.151	0.165	0.147	0.722	0.123		2.43E-03	2.88E-03	2.86E-03	1.89E-03	1.52E-02	2.72E-03	4.84E-03	3.17E-03
85	141-90-2	2-THIOURACIL		0.000555	0.000713	0.00064	0.000679	0.00493	0.000673	0.00137	0.000781			0.000907	0.00157	0.000999	0.000989	0.0075	0.00116		0.00125	0.00216	0.00141	0.00137	0.0104	0.0016		0.034	0.0503	0.0445	0.0323	0.264	0.0333		0.464	0.658	0.735	0.637	3.95	0.508		5.09E-03	6.52E-03	6.50E-03	6.22E-03	4.53E-02	6.18E-03	1.26E-02	7.17E-03
86	1420-04-8	NICLOSAMIDE ETHANOLAMINE SALT		0.000702	0.000796	0.000733	0.000796	0.00397	0.00077	0.00132	0.000901			0.00137	0.00186	0.00138	0.00138	0.00717	0.00151		0.00189	0.00257	0.00194	0.00191	0.00991	0.00209		0.048	0.059	0.0541	0.0442	0.235	0.0451		0.681	0.79	0.865	0.786	3.55	0.661		6.83E-03	7.71E-03	7.90E-03	7.74E-03	3.86E-02	7.49E-03	1.28E-02	8.77E-03
87	14324-55-1	Ethyl ziram		0.00154	0.00782	0.00649	0.00541	0.139	0.00635	0.0266	0.00695			0.00198	0.0201	0.0066	0.0059	0.155	0.0103		0.00267	0.0271	0.0089	0.00794	0.209	0.0139		0.0824	0.63	0.485	0.14	6.65	0.163		0.348	8.32	10.1	7.19	104	4.17		1.48E-02	7.50E-02	6.28E-02	5.19E-02	1.33E+00	6.10E-02	2.56E-01	6.68E-02
88	1445-75-6	PHOSPHONIC ACID, METHYL-, DIISOPROPYL ESTER		0.00152	0.00214	0.0019	0.00196	0.0176	0.00199	0.00451	0.0023			0.00112	0.00237	0.00132	0.00113	0.012	0.00158		0.00378	0.0077	0.00452	0.00425	0.0405	0.00533		0.109	0.192	0.159	0.095	1.11	0.111		0.484	0.796	0.897	0.755	5.5	0.582		1.19E-02	1.69E-02	1.63E-02	1.35E-02	1.37E-01	1.56E-02	3.53E-02	1.80E-02
89	1453-82-3	I-NICOTINAMIDE		0.000131	0.000119	0.000116	0.000131	0.000114	0.000121	0.000131	0.000144			0.000284	0.000232	0.000246	0.000253	0.000214	0.000242		0.000383	0.000313	0.000338	0.000341	0.000289	0.000326		0.00858	0.00741	0.00743	0.00752	0.00608	0.00757		0.12	0.0973	0.101	0.103	0.0808	0.0964		1.07E-03	9.65E-04	1.05E-03	1.06E-03	9.29E-04	9.87E-04	1.07E-03	1.17E-03
90	148-18-5	DIETHYLCARBAMODITHIOIC ACID, SODIUM SALT		0.00159	0.0014	0.00137	0.00156	0.000463	0.00144	0.00142	0.00171			0.00637	0.00479	0.00542	0.00558	0.00132	0.00524		0.0103	0.00772	0.00891	0.00901	0.00213	0.00845		0.203	0.166	0.169	0.177	0.0408	0.178		3.27	2.51	2.59	2.67	0.472	2.55		2.44E-02	2.14E-02	2.35E-02	2.40E-02	7.11E-03	2.21E-02	2.18E-02	2.63E-02
91	149-30-4	2-MERCAPTOBENZOTHIAZOLE		0.000415	0.00178	0.00147	0.00126	0.0304	0.00146	0.00591	0.00161			0.00043	0.00366	0.00124	0.00112	0.0278	0.00191		0.000576	0.00491	0.00167	0.00151	0.0373	0.00256		0.0182	0.116	0.0898	0.0282	1.19	0.0323		0.114	1.52	1.84	1.32	18.5	0.781		3.47E-03	1.49E-02	1.26E-02	1.05E-02	2.54E-01	1.22E-02	4.94E-02	1.34E-02
92	150-76-5	P-METHOXYPHENOL		0.000883	0.00205	0.00171	0.00163	0.0274	0.00177	0.00577	0.00199			0.00121	0.00501	0.00209	0.00197	0.0343	0.0029		0.00165	0.00684	0.0029	0.0027	0.0468	0.00397		0.0501	0.158	0.127	0.0577	1.37	0.0625		0.577	2.1	2.48	1.89	21.5	1.25		8.72E-03	2.02E-02	1.82E-02	1.61E-02	2.71E-01	1.75E-02	5.69E-02	1.97E-02
93	156-60-5	1,2-DICHLOROETHENE (TRANS)		0.00126	0.00456	0.00371	0.0025	0.0735	0.00376	0.0145	0.00416			0.000235	0.00213	0.000583	7.68e-05	0.0122	0.000875		0.00067	0.00557	0.00168	0.000687	0.0348	0.0025		0.0555	0.392	0.225	0.0126	2.87	0.0879		0.0102	0.106	0.103	0.0664	1.01	0.0457		3.66E-03	1.39E-02	1.12E-02	1.34E-03	2.12E-01	1.09E-02	4.19E-02	1.20E-02
94	1634-04-4	Methyl t-butyl ether		0.00135	0.00178	0.00159	0.00152	0.013	0.00167	0.00352	0.00193			0.000294	0.000656	0.000331	0.000107	0.00264	0.000387		0.00114	0.00227	0.00131	0.000896	0.0102	0.0015		0.0632	0.122	0.0851	0.0225	0.532	0.0624		0.048	0.0745	0.0796	0.0668	0.447	0.054		4.35E-03	6.00E-03	5.67E-03	1.80E-03	4.20E-02	5.39E-03	1.14E-02	6.25E-03
95	1634-78-2	MALAOXON		9.88e-06	1.05e-05	9.78e-06	1.08e-05	4e-05	1.03e-05	1.57e-05	1.21e-05			1.67e-05	1.98e-05	1.61e-05	1.63e-05	6.28e-05	1.71e-05		2.24e-05	2.64e-05	2.19e-05	2.18e-05	8.4e-05	2.29e-05		0.000568	0.000629	0.000591	0.000514	0.00199	0.000523		0.00787	0.00819	0.00884	0.00827	0.0288	0.00718		7.76E-05	8.18E-05	8.53E-05	8.45E-05	3.14E-04	8.07E-05	1.23E-04	9.48E-05
96	16423-68-0	Erythrosine		0.00182	0.00169	0.00163	0.00184	0.00237	0.00171	0.00197	0.00203			0.00716	0.00621	0.00631	0.00647	0.00832	0.00627		0.0116	0.0101	0.0104	0.0105	0.0135	0.0102		0.222	0.2	0.197	0.195	0.241	0.197		3.61	3.03	3.18	3.17	3.85	2.95		2.96E-02	2.74E-02	2.96E-02	2.99E-02	3.85E-02	2.79E-02	3.20E-02	3.30E-02
97	1694-09-3	C,I, ACID VIOLET 49, SODIUM SALT		0.00216	0.00192	0.00188	0.00214	0.000918	0.00197	0.00199	0.00234			0.0112	0.00863	0.00961	0.0099	0.00373	0.00932		0.0211	0.0161	0.0183	0.0185	0.00699	0.0175		0.345	0.287	0.29	0.301	0.109	0.302		6.22	4.83	4.99	5.13	1.64	4.88		4.59E-02	4.06E-02	4.43E-02	4.52E-02	1.94E-02	4.17E-02	4.22E-02	4.96E-02
98	1825-21-4	PENTACHLOROANISOLE		0.00587	0.0312	0.026	0.0215	0.56	0.0253	0.107	0.0277			0.116	1.23	0.401	0.357	9.54	0.629		0.322	3.44	1.12	0.996	26.6	1.75		2.81	22.7	17.4	4.92	241	5.76		14.2	429	522	370	5390	214		1.27E-01	6.75E-01	5.63E-01	4.64E-01	1.21E+01	5.47E-01	2.32E+00	5.98E-01
99	1934-21-0	Tartrazine		1.72e-11	1.51e-11	1.48e-11	1.69e-11	4.25e-12	1.55e-11	1.53e-11	1.85e-11			4.74e-11	3.54e-11	4.02e-11	4.15e-11	7.81e-12	3.88e-11		6.67e-11	4.98e-11	5.77e-11	5.84e-11	1.1e-11	5.47e-11		0.0594	0.0307	0.0494	0.0517	0.00962	0.0519		0.863	0.658	0.679	0.703	0.0899	0.672		1.71E-10	1.50E-10	1.64E-10	1.68E-10	4.23E-11	1.54E-10	1.52E-10	1.84E-10
100	1948-33-0	1,4-Benzenediol, 2-(1,1-dimethylethyl)-		0.000351	0.00174	0.00144	0.00121	0.0307	0.00141	0.0059	0.00155			0.000353	0.0035	0.00115	0.00103	0.0269	0.0018		0.000472	0.00468	0.00154	0.00138	0.036	0.0024		0.0149	0.111	0.0854	0.025	1.17	0.0291		0.0666	1.45	1.76	1.25	18	0.728		2.87E-03	1.42E-02	1.19E-02	9.86E-03	2.51E-01	1.16E-02	4.82E-02	1.27E-02
101	206-44-0	fluoranthene		0.0042	0.0223	0.0186	0.0153	0.4	0.0181	0.0765	0.0198			0.0125	0.134	0.0435	0.0388	1.03	0.0682		0.0175	0.186	0.0606	0.0539	1.44	0.095		0.482	3.89	2.99	0.845	41.3	0.989		1.82	54.7	66.5	47.2	687	27.2		6.06E-02	3.22E-01	2.69E-01	2.22E-01	5.78E+00	2.61E-01	1.10E+00	2.86E-01
102	2163-79-3	3-(HEXAHYDRO-4,7-METHANOINDAN-5-YL)-1,1-DIMETHY*		0.000653	0.00263	0.00216	0.00188	0.044	0.00216	0.0086	0.00238			0.000723	0.00574	0.00198	0.00179	0.0432	0.00301		0.000973	0.00771	0.00267	0.00241	0.0581	0.00405		0.0306	0.181	0.141	0.0456	1.84	0.0521		0.214	2.38	2.87	2.07	28.6	1.24		5.74E-03	2.30E-02	1.96E-02	1.65E-02	3.87E-01	1.90E-02	7.55E-02	2.09E-02
103	2243-62-1	1,5-DIAMINONAPHTHALENE		0.000742	0.000947	0.000852	0.000905	0.00646	0.000895	0.00181	0.00104			0.00132	0.00225	0.00145	0.00144	0.0107	0.00167		0.00182	0.0031	0.00203	0.00198	0.0147	0.0023		0.0486	0.0711	0.0631	0.0461	0.37	0.0475		0.679	0.952	1.06	0.924	5.65	0.738		7.28E-03	9.26E-03	9.24E-03	8.88E-03	6.34E-02	8.78E-03	1.78E-02	1.02E-02
104	2465-27-2	BASIC YELLOW 2		0.000202	0.00101	0.000836	0.000699	0.0178	0.000819	0.00342	0.000898			0.000198	0.00197	0.000649	0.00058	0.0152	0.00101		0.000264	0.00263	0.000869	0.000775	0.0203	0.00135		0.00834	0.0626	0.0482	0.0141	0.659	0.0164		0.0366	0.816	0.99	0.705	10.2	0.41		1.62E-03	8.07E-03	6.76E-03	5.60E-03	1.43E-01	6.56E-03	2.74E-02	7.19E-03
105	2489-77-2	Trimethyl thiourea		0.00054	0.000513	0.000492	0.000552	0.000935	0.000517	0.000627	0.000612			0.00109	0.001	0.00097	0.00097	0.0017	0.000977		0.00167	0.00153	0.00152	0.00152	0.00261	0.0015		0.0381	0.0358	0.0348	0.0331	0.0557	0.034		0.494	0.43	0.452	0.447	0.722	0.41		4.85E-03	4.59E-03	4.92E-03	4.85E-03	8.39E-03	4.64E-03	5.63E-03	5.49E-03
106	25013-16-5	BUTYLATED HYDROXYANISOLE		0.00158	0.00826	0.00687	0.00569	0.147	0.00669	0.0282	0.00732			0.00202	0.0211	0.0069	0.00615	0.163	0.0108		0.00273	0.0285	0.00931	0.00829	0.22	0.0145		0.084	0.663	0.51	0.146	7.03	0.17		0.32	8.73	10.6	7.53	109	4.35		1.51E-02	7.86E-02	6.56E-02	5.42E-02	1.40E+00	6.37E-02	2.69E-01	6.98E-02
107	25168-26-7	2,4-D, ISOOCTYL ESTER		0.00379	0.0202	0.0168	0.0139	0.362	0.0163	0.0691	0.0179			0.0103	0.11	0.0359	0.0319	0.852	0.0562		0.0143	0.152	0.0496	0.0441	1.18	0.0777		0.424	3.41	2.63	0.745	36.4	0.871		1.59	47.8	58.1	41.2	601	23.8		5.27E-02	2.80E-01	2.34E-01	1.93E-01	5.03E+00	2.27E-01	9.61E-01	2.48E-01
108	26628-22-8	..		0.000944	0.000906	0.000867	0.000972	0.00184	0.000911	0.00113	0.00108			0.00244	0.00229	0.00219	0.00224	0.00431	0.00222		0.00346	0.00325	0.00317	0.00318	0.00613	0.00315		0.077	0.073	0.0712	0.0683	0.127	0.0689		1.13	1	1.06	1.04	1.88	0.946		1.01E-02	9.65E-03	1.03E-02	1.04E-02	1.97E-02	9.74E-03	1.21E-02	1.15E-02
109	2691-41-0	OCTAHYDRO-1,3,5,7-TETRANITRO-1,3,5,7-TETRAZOC*		0.000367	0.000352	0.000337	0.000377	0.000713	0.000353	0.00044	0.000418			0.000782	0.000735	0.000703	0.000718	0.00138	0.000711		0.00107	0.001	0.000976	0.000979	0.00188	0.00097		0.0247	0.0234	0.0229	0.0219	0.0408	0.0221		0.35	0.31	0.327	0.321	0.582	0.293		3.20E-03	3.06E-03	3.28E-03	3.30E-03	6.24E-03	3.09E-03	3.85E-03	3.65E-03
110	2698-41-1	o-Chlorobenzylidenemalononitrile		0.00354	0.0169	0.014	0.0118	0.297	0.0138	0.0572	0.0151			0.00954	0.0912	0.0303	0.0271	0.699	0.047		0.0135	0.129	0.0428	0.0383	0.988	0.0664		0.374	2.69	2.07	0.616	28.1	0.714		2	38.1	46.1	32.9	471	19.2		5.27E-02	2.52E-01	2.11E-01	1.76E-01	4.42E+00	2.05E-01	8.51E-01	2.25E-01
111	302-01-2	Hydrazine		0.000129	0.000114	0.000112	0.000127	3.33e-05	0.000117	0.000115	0.000139			0.000299	0.000224	0.000254	0.000261	5.22e-05	0.000245		0.000406	0.000303	0.000351	0.000355	7.08e-05	0.000333		0.0117	0.00779	0.00974	0.0102	0.002	0.0102		0.164	0.125	0.129	0.134	0.0186	0.128		1.07E-03	9.35E-04	1.02E-03	1.04E-03	2.74E-04	9.64E-04	9.49E-04	1.15E-03
112	302-17-0	CHORAL HYDRATE		0.000964	0.00132	0.00117	0.00123	0.0103	0.00123	0.0027	0.00142			0.00158	0.00305	0.00182	0.00177	0.0157	0.00216		0.00242	0.00465	0.00283	0.00274	0.024	0.00331		0.0656	0.106	0.0921	0.0626	0.611	0.0657		0.816	1.28	1.44	1.22	8.48	0.951		9.82E-03	1.34E-02	1.32E-02	1.23E-02	1.05E-01	1.25E-02	2.75E-02	1.45E-02
113	302-79-4	RETINOIC ACID		0.00576	0.0307	0.0256	0.0211	0.55	0.0248	0.105	0.0271			0.138	1.48	0.48	0.427	11.4	0.752		0.324	3.45	1.12	1	26.7	1.76		2.81	22.7	17.5	4.94	241	5.78		18.2	550	668	474	6910	273		1.26E-01	6.70E-01	5.59E-01	4.61E-01	1.20E+01	5.43E-01	2.30E+00	5.94E-01
114	306-83-2	1,1,1-TRIFLUORO-2,2-DICHLOROETHANE		0.000785	0.00301	0.00243	0.00077	0.0488	0.00245	0.00959	0.00271			0.000212	0.0021	0.00055	1.47e-05	0.0117	0.000831		0.000452	0.00435	0.00118	0.000138	0.025	0.00177		0.056	0.436	0.24	0.00269	3.1	0.0916		0.00272	0.0486	0.0311	0.0126	0.306	0.0136		3.37E-03	1.36E-02	1.08E-02	2.62E-04	2.09E-01	1.05E-02	4.11E-02	1.16E-02
115	319-85-7	beta-Hexachlorocyclohexane		0.00555	0.0292	0.0243	0.0201	0.523	0.0237	0.0999	0.0259			0.0594	0.627	0.204	0.182	4.84	0.32		0.106	1.12	0.366	0.326	8.66	0.572		1.77	14.1	10.9	3.09	150	3.61		8.47	242	294	209	3030	120		1.14E-01	5.97E-01	4.98E-01	4.11E-01	1.07E+01	4.84E-01	2.04E+00	5.30E-01
116	3844-45-9	Brilliant Blue FCF		3.59e-06	3.16e-06	3.09e-06	3.53e-06	8.88e-07	3.25e-06	3.19e-06	3.86e-06			1.05e-05	7.83e-06	8.9e-06	9.18e-06	1.73e-06	8.59e-06		1.5e-05	1.12e-05	1.3e-05	1.31e-05	2.47e-06	1.23e-05		0.0778	0.0441	0.0647	0.0678	0.0126	0.068		1.14	0.873	0.901	0.932	0.119	0.892		3.81E-05	3.34E-05	3.66E-05	3.74E-05	9.42E-06	3.44E-05	3.38E-05	4.10E-05
117	452-86-8	1,2-BENZENEDIOL, 4-METHYL-		0.000177	0.000335	0.000284	0.000282	0.00388	0.000297	0.000861	0.000338			0.000209	0.000663	0.000309	0.000296	0.00423	0.000407		0.000281	0.000889	0.000421	0.000398	0.00569	0.000547		0.00856	0.0211	0.0174	0.00915	0.165	0.00975		0.105	0.275	0.321	0.253	2.52	0.176		1.45E-03	2.74E-03	2.54E-03	2.31E-03	3.18E-02	2.43E-03	7.05E-03	2.77E-03
118	458-37-7	CURCUMIN		0.000293	0.00151	0.00126	0.00104	0.0269	0.00123	0.00516	0.00134			0.000291	0.003	0.000982	0.000876	0.0231	0.00153		0.000389	0.00401	0.00131	0.00117	0.0309	0.00205		0.0122	0.0953	0.0733	0.021	1.01	0.0245		0.0483	1.24	1.51	1.07	15.5	0.62		2.38E-03	1.22E-02	1.02E-02	8.44E-03	2.18E-01	9.91E-03	4.17E-02	1.09E-02
119	18420	Phenobarbital		3.02e-05	6.29e-05	5.28e-05	5.15e-05	0.000785	5.51e-05	0.000169	6.23e-05			3.31e-05	0.000119	5.27e-05	5.01e-05	0.000791	7.12e-05		4.42e-05	0.00016	7.14e-05	6.7e-05	0.00106	9.52e-05		0.00137	0.0038	0.00309	0.00152	0.0314	0.00163		0.0162	0.0495	0.058	0.045	0.48	0.0306		2.38E-04	4.94E-04	4.52E-04	4.06E-04	6.19E-03	4.34E-04	1.33E-03	4.91E-04
120	50-28-2	ESTRADIOL		0.000432	0.00229	0.0019	0.00157	0.0409	0.00185	0.00782	0.00202			0.000437	0.00464	0.00151	0.00135	0.0358	0.00237		0.000585	0.0062	0.00202	0.0018	0.0479	0.00316		0.0184	0.147	0.113	0.0321	1.56	0.0375		0.0657	1.92	2.33	1.65	24.1	0.955		3.55E-03	1.87E-02	1.56E-02	1.29E-02	3.36E-01	1.52E-02	6.42E-02	1.66E-02
121	50-32-8	benzo[a]pyrene		0.00268	0.0143	0.0119	0.00981	0.256	0.0116	0.0489	0.0126			0.00452	0.0483	0.0157	0.014	0.373	0.0246		0.00613	0.0654	0.0213	0.0189	0.506	0.0333		0.186	1.5	1.15	0.327	16	0.382		0.668	20.1	24.5	17.4	253	10		2.98E-02	1.58E-01	1.32E-01	1.09E-01	2.84E+00	1.28E-01	5.43E-01	1.40E-01
122	50-44-2	6-PURINETHIOL HYDRATE		0.0003	0.000281	0.000271	0.000305	0.000437	0.000284	0.000333	0.000337			0.000651	0.000576	0.000576	0.00059	0.000851	0.000576		0.000885	0.000782	0.000797	0.000802	0.00116	0.000782		0.0202	0.0184	0.0181	0.0178	0.0246	0.0179		0.285	0.242	0.254	0.253	0.345	0.234		2.57E-03	2.40E-03	2.58E-03	2.61E-03	3.74E-03	2.43E-03	2.85E-03	2.88E-03
123	505-29-3	1,4-DITHIANE		0.000988	0.00117	0.00107	0.00114	0.00673	0.00112	0.00207	0.00131			0.000899	0.0014	0.000936	0.000813	0.00569	0.00105		0.00239	0.0036	0.00254	0.00242	0.0152	0.00279		0.0647	0.0892	0.0771	0.0536	0.383	0.0618		0.409	0.513	0.564	0.502	2.6	0.415		7.74E-03	9.24E-03	9.28E-03	7.85E-03	5.27E-02	8.81E-03	1.62E-02	1.03E-02
124	512-56-1	TRIMETHYL PHOSPHATE		0.000315	0.000281	0.000274	0.000312	0.000162	0.000288	0.000296	0.000342			0.000745	0.000579	0.000638	0.000657	0.000311	0.000621		0.00101	0.000788	0.000886	0.000896	0.000423	0.000846		0.0222	0.0186	0.0188	0.0194	0.00881	0.0195		0.315	0.247	0.255	0.262	0.109	0.248		2.72E-03	2.42E-03	2.64E-03	2.69E-03	1.40E-03	2.48E-03	2.55E-03	2.95E-03
125	51-52-5	Propylthiouracil		7.09e-05	9.63e-05	8.57e-05	9e-05	0.000742	9e-05	0.000196	0.000104			9.74e-05	0.000185	0.000112	0.00011	0.000947	0.000132		0.000131	0.000248	0.000152	0.000148	0.00127	0.000177		0.0037	0.00589	0.00515	0.00357	0.0338	0.00369		0.0497	0.0768	0.0865	0.0737	0.505	0.0575		5.66E-04	7.66E-04	7.54E-04	7.18E-04	5.92E-03	7.18E-04	1.56E-03	8.32E-04
126	518-75-2	Citrinin		0.00239	0.00247	0.00232	0.00256	0.00838	0.00244	0.00355	0.00287			0.012	0.0134	0.0114	0.0115	0.0389	0.0119		0.0227	0.0253	0.0218	0.0218	0.0735	0.0225		0.393	0.419	0.397	0.354	1.19	0.359		7.26	7.26	7.8	7.38	22.7	6.48		5.69E-02	5.86E-02	6.14E-02	6.11E-02	2.00E-01	5.81E-02	8.47E-02	6.84E-02
127	532-27-4	2-Chloroacetophenone		0.001	0.00318	0.00261	0.00237	0.0495	0.00267	0.0099	0.00297			0.00128	0.00779	0.00287	0.00264	0.0569	0.00423		0.00175	0.0107	0.00397	0.00363	0.0781	0.0058		0.0542	0.247	0.194	0.0716	2.38	0.0801		0.498	3.24	3.88	2.86	36.9	1.77		9.78E-03	3.10E-02	2.69E-02	2.31E-02	4.83E-01	2.60E-02	9.67E-02	2.90E-02
128	532-32-1	BENZOIC ACID, SODIUM SALT		0.000992	0.000873	0.000855	0.000974	0.000252	0.000897	0.000882	0.00107			0.00367	0.00275	0.00312	0.00322	0.000627	0.00301		0.00572	0.00427	0.00495	0.00501	0.000977	0.00469		0.166	0.128	0.139	0.145	0.0279	0.146		2.61	2	2.06	2.13	0.287	2.03		1.38E-02	1.21E-02	1.33E-02	1.36E-02	3.50E-03	1.25E-02	1.23E-02	1.49E-02
129	5392-40-5	CITRAL		0.00399	0.0208	0.0173	0.0143	0.371	0.0168	0.071	0.0184			0.0107	0.111	0.0364	0.0324	0.859	0.0569		0.0158	0.164	0.0537	0.0479	1.27	0.084		0.439	3.45	2.65	0.758	36.6	0.886		1.66	44.6	54.1	38.4	558	22.2		5.65E-02	2.94E-01	2.45E-01	2.02E-01	5.24E+00	2.38E-01	1.00E+00	2.61E-01
130	53-96-3	2-Acetylaminofluorene		0.000579	0.00294	0.00244	0.00203	0.0521	0.00238	0.01	0.00261			0.000605	0.00614	0.00202	0.0018	0.0473	0.00315		0.000811	0.00823	0.00271	0.00241	0.0634	0.00422		0.0254	0.195	0.15	0.0433	2.06	0.0505		0.106	2.54	3.09	2.2	31.7	1.27		4.87E-03	2.46E-02	2.06E-02	1.70E-02	4.38E-01	2.00E-02	8.39E-02	2.19E-02
131	548-62-9	CRYSTAL VIOLET (BASIC VIOLET 3)		0.00172	0.00181	0.0017	0.00187	0.00683	0.00178	0.0027	0.0021			0.00554	0.00648	0.00531	0.00537	0.0203	0.00563		0.00855	0.00999	0.00834	0.00829	0.0314	0.00869		0.185	0.204	0.192	0.167	0.634	0.17		2.9	3	3.24	3.03	10.4	2.64		2.60E-02	2.73E-02	2.85E-02	2.83E-02	1.03E-01	2.70E-02	4.09E-02	3.17E-02
132	55268-74-1	Praziquantel		0.000212	0.000911	0.000749	0.000644	0.0156	0.000746	0.00302	0.000822			0.00021	0.00179	0.000609	0.000549	0.0136	0.000934		0.000281	0.0024	0.000818	0.000735	0.0182	0.00125		0.00893	0.057	0.044	0.0138	0.585	0.0159		0.0555	0.742	0.898	0.645	9.03	0.382		1.71E-03	7.35E-03	6.22E-03	5.20E-03	1.26E-01	6.03E-03	2.44E-02	6.64E-03
133	55-63-0	Nitroglycerin		0.000197	0.000475	0.000395	0.000375	0.0065	0.000409	0.00136	0.00046			0.000216	0.000943	0.000387	0.000364	0.00652	0.000541		0.00029	0.00126	0.000525	0.000488	0.00874	0.000726		0.00908	0.03	0.024	0.0106	0.264	0.0116		0.1	0.391	0.463	0.351	4.06	0.23		1.62E-03	3.88E-03	3.48E-03	3.07E-03	5.33E-02	3.35E-03	1.11E-02	3.77E-03
134	5567-15-7	Butanamide,2,2'-((3,3'-DiCL(1,1'-BiPH)-4,4'-diyl)bis(azo)bis(N-4-CL-2,5-DiMeOPH)-3-oxo		0.00416	0.0221	0.0184	0.0152	0.397	0.0179	0.0758	0.0196			0.0646	0.69	0.224	0.2	5.33	0.352		0.119	1.26	0.412	0.367	9.78	0.645		2.21	17.8	13.7	3.88	190	4.54		12.1	364	442	314	4570	181		8.75E-02	4.65E-01	3.88E-01	3.20E-01	8.35E+00	3.77E-01	1.60E+00	4.12E-01
135	563-47-3	3-CHLORO-2-METHYLPROPENE		0.00125	0.00554	0.00453	0.00285	0.0946	0.0045	0.0183	0.00496			0.000231	0.00263	0.000682	8.07e-05	0.0154	0.00105		0.000638	0.00669	0.00189	0.000722	0.0425	0.0029		0.0538	0.48	0.272	0.0122	3.64	0.0971		0.00701	0.135	0.122	0.0727	1.23	0.0517		3.58E-03	1.67E-02	1.33E-02	1.41E-03	2.71E-01	1.29E-02	5.25E-02	1.42E-02
136	56-35-9	BIS(TRI-N-BUTYLTIN) OXIDE		0.00361	0.0191	0.0159	0.0131	0.341	0.0154	0.0652	0.0169			0.00843	0.0891	0.029	0.0259	0.688	0.0455		0.0116	0.122	0.0399	0.0355	0.946	0.0625		0.333	2.66	2.04	0.581	28.2	0.679		1.27	36.6	44.5	31.6	460	18.2		4.73E-02	2.49E-01	2.08E-01	1.72E-01	4.46E+00	2.02E-01	8.54E-01	2.21E-01
137	56-49-5	3-Methylcholanthrene		0.00144	0.00769	0.00641	0.00528	0.138	0.00622	0.0263	0.00681			0.00179	0.0191	0.00623	0.00554	0.148	0.00976		0.00241	0.0257	0.00836	0.00744	0.199	0.0131		0.0765	0.612	0.475	0.134	6.57	0.157		0.27	8.13	9.88	7.01	102	4.05		1.35E-02	7.16E-02	5.97E-02	4.92E-02	1.28E+00	5.80E-02	2.46E-01	6.35E-02
138	56-53-1	Diethylstilbestrol		0.00354	0.0189	0.0157	0.013	0.338	0.0153	0.0646	0.0167			0.00793	0.0846	0.0275	0.0245	0.654	0.0432		0.0109	0.116	0.0377	0.0336	0.896	0.0591		0.315	2.54	1.95	0.552	27	0.646		1.16	34.8	42.3	30	437	17.3		4.53E-02	2.41E-01	2.01E-01	1.66E-01	4.32E+00	1.95E-01	8.25E-01	2.13E-01
139	56-72-4	COUMAPHOS		0.00371	0.0197	0.0164	0.0135	0.352	0.0159	0.0673	0.0174			0.00893	0.0948	0.0309	0.0275	0.733	0.0484		0.0123	0.13	0.0425	0.0378	1.01	0.0665		0.351	2.82	2.17	0.615	30	0.719		1.32	39	47.3	33.6	489	19.4		4.91E-02	2.60E-01	2.17E-01	1.79E-01	4.66E+00	2.11E-01	8.91E-01	2.30E-01
140	56-75-7	CHLORAMPHENICOL		0.000111	0.000171	0.000149	0.000153	0.00159	0.000156	0.000386	0.00018			0.000143	0.000333	0.00018	0.000175	0.0019	0.000222		0.000191	0.000445	0.000245	0.000235	0.00254	0.000298		0.00561	0.0106	0.00901	0.00561	0.0704	0.00586		0.0734	0.138	0.158	0.13	1.06	0.0968		8.97E-04	1.37E-03	1.32E-03	1.24E-03	1.28E-02	1.26E-03	3.11E-03	1.45E-03
141	20978	3-ISOTHIOCYANATO-1-PROPENE		0.000922	0.00344	0.00282	0.00244	0.0564	0.00284	0.0111	0.00314			0.000484	0.00383	0.00124	0.000857	0.0264	0.00187		0.00124	0.00927	0.00321	0.00273	0.0678	0.00481		0.0396	0.236	0.168	0.0443	2.16	0.0642		0.112	1.05	1.25	0.899	12.3	0.547		5.47E-03	2.07E-02	1.74E-02	1.11E-02	3.34E-01	1.68E-02	6.57E-02	1.86E-02
142	57-43-2	AMOBARBITAL		3.14e-05	0.000111	9.09e-05	8.09e-05	0.00179	9.21e-05	0.000354	0.000102			3.06e-05	0.00021	7.51e-05	6.86e-05	0.00156	0.000112		4.09e-05	0.000281	0.000101	9.18e-05	0.00209	0.00015		0.00131	0.0067	0.00522	0.00182	0.0662	0.00205		0.0107	0.0871	0.105	0.0763	1.02	0.0465		2.47E-04	8.70E-04	7.48E-04	6.36E-04	1.41E-02	7.24E-04	2.78E-03	8.03E-04
143	576-26-1	2,6-DIMETHYLPHENOL		0.000555	0.00232	0.00191	0.00165	0.0394	0.00191	0.00766	0.0021			0.000585	0.00485	0.00166	0.00149	0.0367	0.00253		0.000799	0.00661	0.00227	0.00204	0.05	0.00346		0.0252	0.156	0.12	0.0381	1.59	0.0439		0.161	2	2.42	1.74	24.2	1.03		4.73E-03	1.97E-02	1.67E-02	1.39E-02	3.35E-01	1.62E-02	6.52E-02	1.79E-02
144	57-63-6	ETHINYL ESTRADIOL		0.000173	0.000911	0.000758	0.000627	0.0163	0.000738	0.00311	0.000807			0.000168	0.00177	0.000577	0.000514	0.0137	0.000903		0.000225	0.00236	0.000771	0.000687	0.0182	0.00121		0.00707	0.0562	0.0432	0.0123	0.596	0.0144		0.026	0.732	0.889	0.631	9.17	0.365		1.38E-03	7.25E-03	6.05E-03	4.99E-03	1.30E-01	5.88E-03	2.48E-02	6.43E-03
145	58-14-0	PYRIMETHAMINE		0.000789	0.00372	0.00307	0.00259	0.0649	0.00303	0.0125	0.00332			0.000875	0.00821	0.00273	0.00245	0.0628	0.00424		0.00117	0.011	0.00368	0.00329	0.0844	0.00569		0.0368	0.259	0.2	0.0599	2.71	0.0694		0.19	3.4	4.12	2.95	42	1.72		6.93E-03	3.25E-02	2.73E-02	2.27E-02	5.68E-01	2.65E-02	1.10E-01	2.91E-02
146	5989-27-5	D-LIMONENE		0.00404	0.0215	0.0179	0.0144	0.384	0.0174	0.0735	0.019			0.000752	0.00876	0.00261	0.00168	0.0619	0.00408		0.00473	0.0516	0.0164	0.0136	0.39	0.0257		0.206	1.84	1.27	0.268	17.6	0.422		0.0595	1.84	2.15	1.5	22.2	0.881		1.07E-02	5.81E-02	4.75E-02	2.80E-02	1.02E+00	4.61E-02	1.95E-01	5.05E-02
147	60-29-7	DIETHYL ETHER		0.00105	0.00135	0.00121	0.00105	0.00917	0.00127	0.00257	0.00148			0.000242	0.000529	0.000266	4.93e-05	0.00196	0.000307		0.000744	0.00147	0.00083	0.000429	0.00603	0.000941		0.0497	0.0963	0.0644	0.0103	0.377	0.0486		0.0237	0.0365	0.0371	0.0306	0.197	0.0257		3.56E-03	4.79E-03	4.52E-03	8.26E-04	3.10E-02	4.30E-03	8.70E-03	4.99E-03
148	606-20-2	2,6-Dintrotoluene		0.000763	0.00275	0.00226	0.002	0.0447	0.00228	0.00882	0.00253			0.000885	0.00623	0.00221	0.00202	0.0463	0.00332		0.0012	0.00843	0.00301	0.00273	0.0628	0.00449		0.0376	0.197	0.154	0.0529	1.96	0.0598		0.303	2.59	3.11	2.26	30.4	1.38		6.94E-03	2.49E-02	2.14E-02	1.82E-02	4.06E-01	2.07E-02	8.01E-02	2.30E-02
149	608-73-1	1,2,3,4,5,6-HEXACHLOROCYCLOHEXANE		0.00559	0.0296	0.0247	0.0204	0.53	0.024	0.101	0.0262			0.0621	0.659	0.215	0.191	5.1	0.337		0.107	1.13	0.369	0.328	8.76	0.578		1.79	14.3	11	3.13	152	3.66		8.69	256	311	221	3210	127		1.14E-01	6.02E-01	5.02E-01	4.14E-01	1.08E+01	4.88E-01	2.06E+00	5.34E-01
150	612-83-9	3,3'-Dichlorobenzidine dihydrochloride		0.00239	0.00247	0.00232	0.00257	0.00839	0.00244	0.00356	0.00287			0.0121	0.0135	0.0114	0.0116	0.0391	0.012		0.0229	0.0255	0.022	0.0219	0.074	0.0227		0.395	0.421	0.399	0.356	1.19	0.361		7.31	7.3	7.85	7.42	22.9	6.52		5.72E-02	5.89E-02	6.18E-02	6.14E-02	2.01E-01	5.84E-02	8.51E-02	6.87E-02
151	613-50-3	6-NITROQUINOLINE		0.000782	0.00231	0.0019	0.00174	0.0348	0.00194	0.00703	0.00217			0.000961	0.00537	0.00203	0.00188	0.0387	0.00295		0.0013	0.00727	0.00278	0.00255	0.0525	0.004		0.0405	0.169	0.133	0.0518	1.6	0.0574		0.399	2.24	2.67	1.98	25	1.25		7.33E-03	2.15E-02	1.89E-02	1.63E-02	3.26E-01	1.82E-02	6.59E-02	2.03E-02
152	622-78-6	BENZYLISOTHIOCYANATE		0.00054	0.00275	0.00228	0.0019	0.0488	0.00223	0.00936	0.00244			0.000552	0.00564	0.00185	0.00164	0.0434	0.00288		0.000748	0.00763	0.00251	0.00223	0.0588	0.00391		0.0235	0.181	0.139	0.0399	1.91	0.0467		0.0949	2.32	2.82	2	29	1.16		4.48E-03	2.28E-02	1.91E-02	1.57E-02	4.05E-01	1.85E-02	7.77E-02	2.03E-02
153	632-99-5	ROSANILINE		0.000367	0.00181	0.0015	0.00126	0.032	0.00147	0.00615	0.00162			0.00037	0.00366	0.00121	0.00108	0.0281	0.00188		0.000495	0.00489	0.00162	0.00144	0.0376	0.00251		0.0156	0.116	0.0893	0.0262	1.22	0.0304		0.0705	1.51	1.84	1.31	18.8	0.761		3.01E-03	1.48E-02	1.24E-02	1.03E-02	2.62E-01	1.21E-02	5.04E-02	1.32E-02
154	634-93-5	2,4,6-TRICHLOROANILINE		0.00282	0.0147	0.0123	0.0102	0.263	0.0119	0.0504	0.0131			0.00476	0.0499	0.0163	0.0145	0.385	0.0255		0.00679	0.071	0.0232	0.0207	0.548	0.0363		0.203	1.6	1.23	0.351	17	0.411		0.736	20.1	24.4	17.4	252	10		3.18E-02	1.66E-01	1.39E-01	1.14E-01	2.97E+00	1.35E-01	5.68E-01	1.47E-01
155	64-75-5	Amycin hydrochloride		3.97e-08	3.49e-08	3.41e-08	3.89e-08	9.81e-09	3.58e-08	3.52e-08	4.26e-08			8.8e-08	6.58e-08	7.47e-08	7.71e-08	1.45e-08	7.22e-08		1.18e-07	8.78e-08	1.02e-07	1.03e-07	1.94e-08	9.65e-08		3.97e-05	2.13e-06	3.31e-05	3.46e-05	6.45e-06	3.48e-05		0.000555	0.000102	0.000437	0.000452	5.79e-05	0.000432		3.11E-07	2.72E-07	2.98E-07	3.05E-07	7.69E-08	2.81E-07	2.76E-07	3.34E-07
156	67-56-1	Methanol		0.000559	0.000497	0.000485	0.000551	0.000252	0.000509	0.000517	0.000605			0.00127	0.000987	0.00109	0.0011	0.000454	0.00106		0.00195	0.0015	0.0017	0.00171	0.000695	0.00162		0.0423	0.0353	0.0356	0.0364	0.0144	0.0371		0.558	0.435	0.449	0.461	0.161	0.439		5.10E-03	4.52E-03	4.93E-03	4.95E-03	2.29E-03	4.64E-03	4.72E-03	5.52E-03
157	67-63-0	Isopropanol		0.000821	0.000773	0.000743	0.000835	0.00129	0.00078	0.000928	0.000924			0.0016	0.00145	0.00142	0.00141	0.00227	0.00143		0.00281	0.00253	0.00254	0.00254	0.00398	0.0025		0.0631	0.0587	0.0571	0.0544	0.0835	0.0562		0.74	0.636	0.667	0.662	0.973	0.61		7.85E-03	7.38E-03	7.92E-03	7.76E-03	1.23E-02	7.46E-03	8.88E-03	8.84E-03
158	67-66-3	trrichloromethane/chloroform (CHCl3)		0.00118	0.0039	0.00318	0.00215	0.061	0.00324	0.0122	0.0036			0.000231	0.0019	0.000533	6.72e-05	0.0107	0.000789		0.000644	0.00486	0.0015	0.000598	0.0299	0.0022		0.0524	0.336	0.194	0.0109	2.4	0.0789		0.0106	0.0901	0.0882	0.0574	0.845	0.0399		3.58E-03	1.25E-02	1.01E-02	1.17E-03	1.85E-01	9.81E-03	3.68E-02	1.09E-02
159	67-72-1	hexachloroethane		0.00474	0.0251	0.0209	0.0172	0.45	0.0204	0.0861	0.0223			0.00259	0.0283	0.00898	0.0074	0.213	0.0141		0.0148	0.158	0.051	0.0447	1.21	0.0799		0.484	4	2.99	0.79	41.3	0.991		0.264	7.84	9.45	6.68	97.6	3.87		2.97E-02	1.58E-01	1.31E-01	9.98E-02	2.82E+00	1.27E-01	5.39E-01	1.39E-01
160	25174	N,N'-DIMETHYLFORMAMIDE		0.000216	0.000191	0.000186	0.000212	7.85e-05	0.000196	0.000196	0.000233			0.000501	0.000381	0.000428	0.000441	0.000138	0.000414		0.00068	0.000516	0.000591	0.000597	0.000187	0.000562		0.0151	0.0123	0.0127	0.0132	0.00399	0.0132		0.213	0.164	0.17	0.175	0.0447	0.167		1.80E-03	1.59E-03	1.74E-03	1.77E-03	6.56E-04	1.64E-03	1.64E-03	1.95E-03
161	68515-48-0	1,2-Benzenedicarboxylic acid, di-C8-10-branched alkyl esters, C9-rich		0.000109	0.00058	0.000483	0.000398	0.0104	0.000469	0.00199	0.000513			0.000311	0.00332	0.00108	0.000961	0.0257	0.00169		0.000431	0.0046	0.0015	0.00133	0.0355	0.00234		0.452	3.4	2.81	0.794	38.8	0.929		1.7	51.2	62.3	44.2	644	25.5		1.54E-03	8.21E-03	6.85E-03	5.64E-03	1.47E-01	6.65E-03	2.81E-02	7.27E-03
162	685-91-6	DIETHYLACETAMIDE		0.000662	0.000661	0.000626	0.000696	0.00185	0.000658	0.000897	0.000776			0.00139	0.00144	0.00128	0.00129	0.00356	0.00132		0.00202	0.00209	0.0019	0.00189	0.00517	0.00192		0.0474	0.0482	0.0461	0.0422	0.114	0.0429		0.651	0.617	0.658	0.632	1.6	0.565		6.28E-03	6.26E-03	6.62E-03	6.57E-03	1.76E-02	6.25E-03	8.52E-03	7.38E-03
163	693-98-1	1H-IMIDAZOLE, 2-METHYL-		0.00142	0.00139	0.00132	0.00148	0.00325	0.00139	0.0018	0.00164			0.00435	0.00425	0.00395	0.00403	0.00906	0.00403		0.00651	0.00636	0.00602	0.00603	0.0136	0.00604		0.139	0.135	0.131	0.124	0.27	0.125		2.12	1.93	2.05	1.99	4.2	1.8		1.87E-02	1.81E-02	1.93E-02	1.94E-02	4.26E-02	1.82E-02	2.35E-02	2.15E-02
164	72-56-0	1,1-DICHLORO-2,2-BIS(ETHYLPHENYL)ETHANE		0.00547	0.0291	0.0243	0.02	0.522	0.0236	0.0997	0.0258			0.0823	0.878	0.286	0.254	6.79	0.448		0.149	1.59	0.519	0.462	12.3	0.812		2.17	17.5	13.4	3.8	186	4.45		11.7	352	428	304	4430	175		1.15E-01	6.10E-01	5.09E-01	4.19E-01	1.09E+01	4.94E-01	2.09E+00	5.40E-01
165	732-26-3	2,4,6-TRI(TERT-BUTYL)PHENOL		0.00463	0.0246	0.0205	0.0169	0.442	0.0199	0.0844	0.0218			0.0185	0.198	0.0644	0.0573	1.53	0.101		0.0262	0.28	0.0912	0.0812	2.17	0.143		0.688	5.55	4.27	1.21	59	1.41		2.7	81.4	98.9	70.2	1020	40.5		7.42E-02	3.94E-01	3.29E-01	2.71E-01	7.07E+00	3.19E-01	1.35E+00	3.49E-01
166	75-15-0	CARBON DISULFIDE		0.000389	0.00127	0.00102	0.000392	0.0195	0.00105	0.00389	0.00116			0.000154	0.00126	0.000348	1.2e-05	0.00693	0.000514		0.00029	0.0023	0.000661	9.67e-05	0.013	0.000967		0.016	0.103	0.0575	0.000915	0.708	0.0237		0.0035	0.0387	0.0278	0.0136	0.265	0.0126		2.09E-03	7.16E-03	5.81E-03	1.84E-04	1.05E-01	5.62E-03	2.09E-02	6.25E-03
167	75-21-8	Ethylene oxide		0.000649	0.00059	0.000572	0.000629	0.000547	0.0006	0.000647	0.000713			0.000425	0.00039	0.000368	0.00024	0.000309	0.000362		0.00146	0.00123	0.00129	0.00116	0.00106	0.00124		0.0387	0.0379	0.0335	0.0231	0.0265	0.0341		0.149	0.122	0.125	0.126	0.0962	0.119		3.87E-03	3.59E-03	3.80E-03	2.48E-03	3.26E-03	3.58E-03	3.86E-03	4.25E-03
168	75-25-2	tribromomethane		0.00083	0.00354	0.00291	0.00244	0.0602	0.0029	0.0117	0.00319			0.000384	0.0036	0.0011	0.000677	0.0246	0.00169		0.00102	0.00883	0.00293	0.0024	0.065	0.00447		0.0326	0.231	0.159	0.0354	2.11	0.0575		0.0663	0.888	1.05	0.741	10.5	0.446		4.48E-03	1.95E-02	1.61E-02	9.07E-03	3.25E-01	1.56E-02	6.32E-02	1.72E-02
169	75-27-4	bromodichloromethane		0.00116	0.00391	0.00319	0.00242	0.0618	0.00325	0.0123	0.00361			0.000243	0.002	0.000571	0.000116	0.0116	0.000848		0.000752	0.00558	0.00178	0.000946	0.0359	0.00263		0.0447	0.285	0.169	0.015	2.11	0.0681		0.0174	0.145	0.153	0.104	1.47	0.0688		3.62E-03	1.28E-02	1.05E-02	1.96E-03	1.93E-01	1.01E-02	3.84E-02	1.13E-02
170	75-35-4	1,1-Dichloroethylene		0.000742	0.00277	0.00224	0.000677	0.0446	0.00226	0.00878	0.0025			0.000209	0.00201	0.00053	1.31e-05	0.0112	0.000798		0.000439	0.00412	0.00112	0.000122	0.0236	0.00168		0.0515	0.389	0.215	0.00226	2.75	0.0828		0.00265	0.0451	0.0285	0.0114	0.28	0.0126		3.29E-03	1.29E-02	1.04E-02	2.32E-04	1.98E-01	1.00E-02	3.90E-02	1.11E-02
171	75-47-8	IODOFORM		9e-05	0.000452	0.000375	0.000312	0.008	0.000367	0.00153	0.000402			8.43e-05	0.000855	0.000278	0.000241	0.00651	0.000434		0.000115	0.00115	0.000379	0.000336	0.00886	0.00059		0.00359	0.0275	0.0209	0.00591	0.286	0.00707		0.0153	0.352	0.426	0.303	4.37	0.176		7.05E-04	3.54E-03	2.96E-03	2.37E-03	6.26E-02	2.87E-03	1.20E-02	3.15E-03
172	75-65-0	tert-Butyl alcohol		0.00117	0.00118	0.00111	0.00124	0.00335	0.00117	0.0016	0.00138			0.0021	0.00222	0.00195	0.00191	0.00551	0.00201		0.00422	0.00441	0.00397	0.00394	0.0111	0.00404		0.0978	0.101	0.0953	0.0851	0.239	0.0886		1.01	0.966	1.03	0.988	2.55	0.882		1.23E-02	1.23E-02	1.29E-02	1.25E-02	3.50E-02	1.22E-02	1.68E-02	1.44E-02
173	27766	pentachloroethane		0.00335	0.0171	0.0142	0.0116	0.305	0.0139	0.0584	0.0152			0.000809	0.00899	0.00272	0.00184	0.064	0.00425		0.00444	0.0465	0.0149	0.0125	0.351	0.0233		0.173	1.46	1.03	0.23	14.1	0.345		0.0781	2.01	2.38	1.66	24.4	0.978		1.11E-02	5.80E-02	4.76E-02	2.94E-02	1.01E+00	4.62E-02	1.94E-01	5.06E-02
174	77-47-4	Hexachlorocyclopentadiene		0.00541	0.0288	0.024	0.0197	0.516	0.0233	0.0986	0.0255			0.00313	0.0341	0.0108	0.00903	0.258	0.017		0.0229	0.245	0.0794	0.0697	1.89	0.124		0.75	6.21	4.65	1.24	64.3	1.54		0.309	9.35	11.3	7.97	117	4.62		3.56E-02	1.90E-01	1.58E-01	1.21E-01	3.39E+00	1.53E-01	6.49E-01	1.68E-01
175	78-00-2	Tetraethyl lead		0.00112	0.00602	0.00497	0.00251	0.107	0.00483	0.0204	0.00528			0.000222	0.0031	0.000767	5.51e-05	0.0182	0.0012		0.000547	0.00721	0.00189	0.000506	0.0449	0.00296		0.0556	0.619	0.343	0.00854	4.74	0.114		0.00318	0.164	0.114	0.0504	1.17	0.0466		3.47E-03	1.96E-02	1.53E-02	9.67E-04	3.29E-01	1.49E-02	6.30E-02	1.63E-02
176	28799	PENTAERYTHRITOL TETRANITRATE		0.000103	0.000435	0.000357	0.000308	0.00739	0.000357	0.00144	0.000393			0.0001	0.000837	0.000285	0.000258	0.00634	0.000437		0.000134	0.00112	0.000383	0.000345	0.00847	0.000584		0.00425	0.0266	0.0206	0.00651	0.273	0.00747		0.0272	0.346	0.419	0.301	4.2	0.179		8.19E-04	3.45E-03	2.92E-03	2.45E-03	5.87E-02	2.83E-03	1.14E-02	3.12E-03
177	78-42-2	TRIS(2-ETHYLHEXYL) PHOSPHATE		0.000154	0.000818	0.000682	0.000563	0.0147	0.000662	0.0028	0.000725			0.00126	0.0135	0.00439	0.00391	0.104	0.00688		0.00195	0.0208	0.00679	0.00604	0.161	0.0106		1.39	11	8.62	2.44	119	2.86		6.27	189	230	163	2380	94		2.95E-03	1.57E-02	1.31E-02	1.08E-02	2.81E-01	1.27E-02	5.38E-02	1.39E-02
178	78-83-1	Isobutyl alcohol		0.000987	0.00117	0.00106	0.00115	0.00658	0.00112	0.00204	0.00131			0.00154	0.0023	0.0016	0.00154	0.00954	0.00178		0.00275	0.00406	0.0029	0.00283	0.017	0.00318		0.0707	0.0935	0.0838	0.0639	0.41	0.0674		0.768	0.953	1.05	0.938	4.79	0.775		9.68E-03	1.14E-02	1.16E-02	1.09E-02	6.46E-02	1.10E-02	2.00E-02	1.28E-02
179	78-84-2	Isobutyraldehyde		0.00139	0.00162	0.00148	0.00155	0.00889	0.00156	0.0028	0.00182			0.000472	0.000774	0.000485	0.000294	0.0028	0.00054		0.00216	0.00325	0.00226	0.00197	0.0129	0.00247		0.079	0.116	0.0924	0.0477	0.439	0.075		0.145	0.179	0.194	0.173	0.863	0.145		6.25E-03	7.48E-03	7.40E-03	4.40E-03	4.00E-02	7.02E-03	1.26E-02	8.20E-03
180	79-00-5	1,1,2-Trichloroethane		0.00162	0.005	0.00409	0.00345	0.0766	0.00419	0.0154	0.00466			0.000318	0.00226	0.000696	0.000251	0.0136	0.00102		0.00128	0.00816	0.00283	0.00196	0.0547	0.00411		0.0659	0.359	0.227	0.0366	2.76	0.0956		0.0407	0.263	0.297	0.213	2.8	0.137		4.77E-03	1.53E-02	1.28E-02	4.25E-03	2.25E-01	1.23E-02	4.53E-02	1.37E-02
181	28861	trichloroethylene		0.00129	0.0056	0.00458	0.00271	0.095	0.00456	0.0184	0.00502			0.000232	0.00259	0.000671	6.47e-05	0.015	0.00103		0.000621	0.00645	0.00181	0.000599	0.0402	0.00276		0.0637	0.558	0.314	0.0117	4.18	0.113		0.00606	0.113	0.098	0.0565	0.985	0.0417		3.67E-03	1.68E-02	1.33E-02	1.15E-03	2.69E-01	1.29E-02	5.22E-02	1.42E-02
182	79-19-6	THIOSEMICARBAZIDE		3.8e-05	3.35e-05	3.28e-05	3.73e-05	1.04e-05	3.44e-05	3.39e-05	4.09e-05			8.51e-05	6.38e-05	7.23e-05	7.45e-05	1.61e-05	6.99e-05		0.000114	8.54e-05	9.88e-05	9.99e-05	2.16e-05	9.37e-05		0.00281	0.00205	0.00234	0.00245	0.000517	0.00246		0.0392	0.0299	0.031	0.032	0.005	0.0306		3.01E-04	2.64E-04	2.90E-04	2.96E-04	8.22E-05	2.73E-04	2.69E-04	3.24E-04
183	79-34-5	1,1,2,2-tetrachloroethane		0.00221	0.00936	0.0077	0.00652	0.159	0.00767	0.031	0.00845			0.000715	0.00652	0.00205	0.00139	0.0456	0.00314		0.0031	0.0266	0.0089	0.0075	0.197	0.0136		0.11	0.76	0.536	0.131	7.11	0.194		0.115	1.51	1.8	1.28	18	0.766		9.50E-03	4.09E-02	3.40E-02	2.13E-02	6.85E-01	3.30E-02	1.33E-01	3.63E-02
184	79-46-9	2-Nitropropane		0.000975	0.00128	0.00114	0.00118	0.00921	0.0012	0.00251	0.00139			0.000519	0.00102	0.00058	0.000405	0.00456	0.000676		0.00177	0.00324	0.00201	0.0018	0.0155	0.0023		0.0539	0.0905	0.0721	0.0383	0.445	0.0532		0.192	0.283	0.314	0.269	1.74	0.214		5.73E-03	7.64E-03	7.42E-03	5.04E-03	5.41E-02	7.06E-03	1.48E-02	8.19E-03
185	29348	4,4'-Isopropylidenediphenol		0.00118	0.00611	0.00508	0.00421	0.109	0.00495	0.0208	0.00542			0.00139	0.0144	0.00471	0.0042	0.111	0.00736		0.00187	0.0193	0.00633	0.00564	0.149	0.00988		0.0581	0.453	0.348	0.1	4.79	0.117		0.229	5.95	7.23	5.14	74.5	2.97		1.07E-02	5.53E-02	4.62E-02	3.82E-02	9.86E-01	4.48E-02	1.89E-01	4.91E-02
186	80-62-6	methyl methacrylate		0.00046	0.00088	0.000745	0.000702	0.0103	0.000778	0.00227	0.000884			0.000241	0.000904	0.000359	0.000177	0.00497	0.000474		0.000604	0.00204	0.000911	0.000722	0.0124	0.00119		0.0189	0.0559	0.0388	0.0114	0.372	0.0216		0.0711	0.193	0.22	0.171	1.74	0.12		2.64E-03	5.21E-03	4.66E-03	2.19E-03	5.89E-02	4.47E-03	1.30E-02	5.08E-03
187	81-54-9	PURPURIN		1.04e-05	5.4e-05	4.49e-05	3.72e-05	0.000964	4.38e-05	0.000184	4.79e-05			9.78e-06	0.000102	3.33e-05	2.97e-05	0.000787	5.21e-05		1.31e-05	0.000136	4.45e-05	3.97e-05	0.00105	6.96e-05		0.000412	0.00325	0.0025	0.000713	0.0344	0.000833		0.00156	0.0422	0.0513	0.0364	0.529	0.0211		8.12E-05	4.22E-04	3.52E-04	2.91E-04	7.53E-03	3.42E-04	1.44E-03	3.75E-04
188	828-00-2	2,6-DIMETHYL-1,3-DIOXAN-4-OL ACETATE		0.000409	0.000428	0.000401	0.000442	0.00156	0.000422	0.000631	0.000496			0.000788	0.000908	0.000752	0.000761	0.00277	0.000795		0.00107	0.00124	0.00104	0.00104	0.00378	0.00108		0.0265	0.0289	0.0272	0.024	0.0871	0.0243		0.374	0.382	0.412	0.387	1.28	0.338		3.62E-03	3.77E-03	3.94E-03	3.91E-03	1.38E-02	3.73E-03	5.58E-03	4.39E-03
189	83-32-9	Acenapthene		0.00112	0.00592	0.00493	0.00407	0.106	0.0048	0.0203	0.00525			0.00126	0.0133	0.00434	0.00385	0.103	0.0068		0.00173	0.0183	0.00596	0.00531	0.141	0.00934		0.0537	0.431	0.33	0.0934	4.56	0.11		0.188	5.46	6.63	4.7	68.5	2.72		9.88E-03	5.21E-02	4.35E-02	3.57E-02	9.34E-01	4.22E-02	1.79E-01	4.62E-02
190	83-59-0	PROPYL ISOME		0.000223	0.00119	0.00099	0.000816	0.0213	0.000961	0.00407	0.00105			0.000218	0.00232	0.000756	0.000673	0.018	0.00118		0.000291	0.0031	0.00101	0.0009	0.024	0.00158		0.00917	0.0739	0.0569	0.0161	0.787	0.0188		0.032	0.964	1.17	0.831	12.1	0.479		1.79E-03	9.50E-03	7.92E-03	6.53E-03	1.70E-01	7.69E-03	3.26E-02	8.42E-03
191	84-66-2	diethylphthalate (DEP)		0.00013	0.000557	0.000459	0.000394	0.00952	0.000457	0.00185	0.000503			0.000127	0.00108	0.000366	0.00033	0.00818	0.000562		0.000169	0.00144	0.000492	0.000442	0.0109	0.000751		0.00538	0.0343	0.0265	0.00831	0.352	0.00954		0.0334	0.446	0.54	0.388	5.43	0.23		1.04E-03	4.44E-03	3.76E-03	3.14E-03	7.59E-02	3.64E-03	1.47E-02	4.01E-03
192	84-74-2	dibutylphthalate (DBP)		0.000455	0.00242	0.00202	0.00166	0.0434	0.00196	0.00829	0.00214			0.000463	0.00493	0.0016	0.00143	0.0381	0.00251		0.000619	0.00659	0.00215	0.00191	0.0509	0.00336		0.0194	0.156	0.12	0.034	1.66	0.0398		0.0683	2.04	2.48	1.76	25.6	1.01		3.75E-03	1.99E-02	1.66E-02	1.37E-02	3.56E-01	1.61E-02	6.81E-02	1.76E-02
193	85-44-9	Phthalic anhydride		0.00227	0.00537	0.00447	0.00426	0.0727	0.00463	0.0152	0.00521			0.0058	0.0247	0.0102	0.00962	0.17	0.0142		0.00863	0.0367	0.0154	0.0143	0.253	0.0212		0.231	0.744	0.597	0.268	6.51	0.291		2.88	10.9	12.8	9.77	112	6.44		3.78E-02	8.92E-02	8.01E-02	7.09E-02	1.21E+00	7.72E-02	2.54E-01	8.69E-02
194	85-68-7	butyl benzyl phthalate		0.000188	0.001	0.000835	0.000689	0.018	0.000811	0.00343	0.000887			0.000183	0.00195	0.000634	0.000565	0.0151	0.000994		0.000244	0.0026	0.000848	0.000754	0.0201	0.00133		0.00769	0.0619	0.0476	0.0135	0.659	0.0158		0.0269	0.807	0.98	0.696	10.1	0.401		1.50E-03	7.98E-03	6.66E-03	5.49E-03	1.43E-01	6.47E-03	2.74E-02	7.07E-03
195	85-70-1	Butylglycolyl butyl phthalate		4.99e-05	0.000264	0.00022	0.000182	0.00474	0.000214	0.000905	0.000234			4.73e-05	0.000502	0.000164	0.000146	0.00388	0.000256		6.32e-05	0.000671	0.000219	0.000195	0.00519	0.000342		0.00199	0.016	0.0123	0.00349	0.17	0.00408		0.00706	0.208	0.253	0.179	2.61	0.104		3.92E-04	2.07E-03	1.73E-03	1.43E-03	3.72E-02	1.68E-03	7.11E-03	1.84E-03
196	86-30-6	diphenyl nitrosamine		0.000629	0.00319	0.00265	0.00221	0.0567	0.00259	0.0109	0.00284			0.000664	0.00675	0.00222	0.00198	0.052	0.00346		0.00089	0.00904	0.00297	0.00265	0.0697	0.00463		0.0279	0.214	0.164	0.0476	2.26	0.0554		0.116	2.79	3.39	2.41	34.9	1.4		5.32E-03	2.70E-02	2.26E-02	1.87E-02	4.79E-01	2.19E-02	9.19E-02	2.40E-02
197	86-57-7	1-NITRONAPHTHALENE		0.00323	0.0165	0.0137	0.0114	0.293	0.0134	0.0561	0.0146			0.00674	0.0689	0.0226	0.0201	0.531	0.0353		0.00933	0.0954	0.0313	0.0279	0.735	0.0488		0.272	2.1	1.61	0.465	22.1	0.542		1.15	28.4	34.4	24.5	354	14.2		4.09E-02	2.08E-01	1.74E-01	1.44E-01	3.71E+00	1.69E-01	7.11E-01	1.85E-01
198	86-73-7	fluorene		0.00332	0.0176	0.0147	0.0121	0.315	0.0143	0.0603	0.0156			0.00649	0.0689	0.0225	0.02	0.533	0.0352		0.00934	0.0991	0.0323	0.0287	0.766	0.0506		0.274	2.2	1.69	0.478	23.3	0.56		0.943	27.7	33.7	23.9	348	13.8		4.02E-02	2.12E-01	1.77E-01	1.46E-01	3.81E+00	1.72E-01	7.28E-01	1.88E-01
199	86-74-8	CARBAZOLE		0.00337	0.0177	0.0148	0.0122	0.317	0.0144	0.0606	0.0157			0.00719	0.0757	0.0247	0.022	0.585	0.0386		0.00983	0.104	0.0338	0.0301	0.8	0.0529		0.286	2.28	1.75	0.499	24.2	0.583		1.1	31.2	37.9	26.9	391	15.5		4.24E-02	2.23E-01	1.86E-01	1.53E-01	3.98E+00	1.80E-01	7.62E-01	1.97E-01
200	87-56-9	Mucochloric Acid		0.00249	0.00472	0.00401	0.00397	0.0546	0.00418	0.0121	0.00476			0.00863	0.0273	0.0127	0.0122	0.175	0.0168		0.0139	0.0441	0.0209	0.0197	0.282	0.0271		0.328	0.808	0.665	0.351	6.32	0.373		4.86	12.7	14.8	11.6	116	8.13		5.20E-02	9.82E-02	9.11E-02	8.28E-02	1.14E+00	8.74E-02	2.53E-01	9.93E-02
201	87-62-7	2,6-xylidine		0.00076	0.00224	0.00185	0.00169	0.0339	0.00189	0.00684	0.00211			0.000909	0.00509	0.00192	0.00177	0.0366	0.00279		0.00126	0.00701	0.00268	0.00245	0.0506	0.00386		0.0391	0.164	0.129	0.0497	1.54	0.0553		0.375	2.1	2.51	1.86	23.5	1.17		7.02E-03	2.07E-02	1.81E-02	1.56E-02	3.13E-01	1.75E-02	6.32E-02	1.95E-02
202	87-68-3	Hexachlorobutadiene		0.00562	0.0299	0.0249	0.0205	0.536	0.0242	0.102	0.0265			0.00443	0.048	0.0154	0.0131	0.365	0.0241		0.034	0.364	0.118	0.104	2.8	0.185		1.02	8.38	6.32	1.71	87.4	2.09		0.445	13.4	16.2	11.5	168	6.64		4.58E-02	2.44E-01	2.03E-01	1.59E-01	4.36E+00	1.97E-01	8.34E-01	2.16E-01
203	87-82-1	HEXABROMOBENZENE		0.00514	0.0274	0.0228	0.0188	0.491	0.0222	0.0938	0.0242			0.0322	0.343	0.112	0.0995	2.66	0.175		0.0478	0.51	0.166	0.148	3.95	0.26		1.09	8.83	6.79	1.92	93.8	2.25		4.62	139	169	120	1750	69.4		9.32E-02	4.95E-01	4.13E-01	3.41E-01	8.89E+00	4.01E-01	1.70E+00	4.39E-01
204	32296	2,4,6-trichlorophenol		0.00238	0.0125	0.0104	0.00861	0.224	0.0101	0.0428	0.0111			0.00369	0.0388	0.0127	0.0113	0.3	0.0198		0.005	0.0527	0.0172	0.0153	0.407	0.0269		0.151	1.2	0.926	0.264	12.8	0.308		0.568	16	19.5	13.8	201	7.99		2.54E-02	1.33E-01	1.11E-01	9.17E-02	2.38E+00	1.08E-01	4.56E-01	1.18E-01
205	88-12-0	N-VINYL-2-PYRROLIDINONE		0.000469	0.000472	0.000447	0.000496	0.00139	0.000469	0.000651	0.000553			0.000959	0.00101	0.000891	0.000905	0.00262	0.000924		0.00132	0.00139	0.00125	0.00125	0.00361	0.00127		0.0316	0.0325	0.031	0.0283	0.0807	0.0287		0.446	0.429	0.458	0.438	1.17	0.39		4.22E-03	4.24E-03	4.48E-03	4.46E-03	1.26E-02	4.23E-03	5.87E-03	4.99E-03
206	88-72-2	2-nitrotoluene		0.00157	0.00639	0.00525	0.00455	0.107	0.00525	0.021	0.00579			0.00197	0.0159	0.00544	0.00486	0.119	0.00829		0.003	0.0241	0.00831	0.00747	0.181	0.0126		0.092	0.554	0.427	0.136	5.6	0.157		0.551	6.31	7.61	5.49	75.8	3.27		1.57E-02	6.37E-02	5.41E-02	4.49E-02	1.07E+00	5.24E-02	2.09E-01	5.78E-02
207	88-73-3	2-CHLORO-1-NITROBENZENE		0.00213	0.00836	0.00686	0.00599	0.139	0.00689	0.0273	0.00761			0.00315	0.0245	0.00846	0.0076	0.183	0.0129		0.00505	0.0391	0.0136	0.0123	0.294	0.0206		0.151	0.876	0.676	0.22	8.82	0.253		0.917	9.65	11.6	8.41	115	5.04		2.43E-02	9.54E-02	8.12E-02	6.77E-02	1.59E+00	7.87E-02	3.12E-01	8.70E-02
208	90-12-0	1-methylnapthalene		0.00444	0.0234	0.0195	0.0161	0.419	0.019	0.0802	0.0208			0.00661	0.0703	0.0228	0.0199	0.54	0.0357		0.0186	0.197	0.0642	0.057	1.52	0.101		0.528	4.25	3.25	0.906	44.8	1.08		0.793	22.9	27.8	19.7	287	11.4		5.01E-02	2.64E-01	2.20E-01	1.78E-01	4.72E+00	2.14E-01	9.03E-01	2.34E-01
209	91-23-6	2-NITROANISOLE		0.00156	0.00417	0.00344	0.00322	0.0603	0.00355	0.0124	0.00398			0.00258	0.0128	0.00503	0.00468	0.0906	0.00718		0.00363	0.018	0.00715	0.0066	0.128	0.0101		0.108	0.402	0.318	0.132	3.68	0.145		1.16	5.41	6.43	4.82	58.4	3.09		1.86E-02	4.96E-02	4.39E-02	3.83E-02	7.18E-01	4.23E-02	1.47E-01	4.74E-02
210	91-57-6	2-METHYLNAPHTHALENE		0.00443	0.0234	0.0195	0.0161	0.418	0.0189	0.08	0.0207			0.00647	0.0689	0.0223	0.0195	0.529	0.0349		0.0184	0.195	0.0634	0.0562	1.5	0.0993		0.523	4.21	3.21	0.896	44.3	1.07		0.776	22.4	27.2	19.3	280	11.1		4.95E-02	2.61E-01	2.18E-01	1.76E-01	4.67E+00	2.11E-01	8.93E-01	2.31E-01
211	91-64-5	COUMARIN		0.00119	0.0023	0.00195	0.00192	0.0271	0.00204	0.00597	0.00231			0.00196	0.00638	0.00294	0.00281	0.0411	0.0039		0.00273	0.00889	0.00416	0.00392	0.0572	0.00543		0.0794	0.2	0.164	0.0854	1.58	0.0911		1.01	2.71	3.16	2.48	25.1	1.72		1.33E-02	2.55E-02	2.36E-02	2.14E-02	3.01E-01	2.27E-02	6.65E-02	2.57E-02
212	91-94-1	3,3'-dichlorobenzidine		0.00331	0.0173	0.0144	0.0119	0.308	0.014	0.059	0.0153			0.00697	0.0729	0.0238	0.0212	0.563	0.0372		0.00956	0.0999	0.0327	0.0291	0.772	0.0511		0.279	2.2	1.69	0.483	23.3	0.564		1.1	30	36.5	25.9	376	15		4.16E-02	2.17E-01	1.81E-01	1.49E-01	3.87E+00	1.76E-01	7.41E-01	1.92E-01
213	92-69-3	P-PHENYLPHENOL		0.0022	0.0113	0.00936	0.00778	0.2	0.00914	0.0384	0.01			0.00333	0.0341	0.0112	0.00997	0.263	0.0175		0.00451	0.0462	0.0151	0.0135	0.356	0.0236		0.137	1.06	0.813	0.234	11.2	0.273		0.567	14.1	17.1	12.2	176	7.05		2.33E-02	1.19E-01	9.96E-02	8.24E-02	2.12E+00	9.67E-02	4.06E-01	1.06E-01
214	92-87-5	Benzidine		0.00186	0.00342	0.00291	0.0029	0.0386	0.00305	0.00866	0.00347			0.00429	0.013	0.00619	0.00595	0.0823	0.00809		0.00627	0.0191	0.00919	0.0087	0.12	0.0118		0.168	0.4	0.331	0.178	3.07	0.189		2.29	5.72	6.64	5.26	51.3	3.7		2.75E-02	5.04E-02	4.69E-02	4.28E-02	5.71E-01	4.50E-02	1.28E-01	5.12E-02
215	93-15-2	METHYLEUGENOL		0.0022	0.0111	0.00918	0.00766	0.196	0.00899	0.0376	0.00985			0.00331	0.0332	0.0109	0.00975	0.256	0.017		0.00457	0.0459	0.0151	0.0135	0.354	0.0235		0.139	1.05	0.808	0.234	11.1	0.273		0.595	13.6	16.6	11.8	170	6.85		2.35E-02	1.18E-01	9.84E-02	8.14E-02	2.08E+00	9.55E-02	4.00E-01	1.05E-01
216	34639	2,4-D, ISOPROPYL ESTER		0.00404	0.0213	0.0177	0.0147	0.381	0.0172	0.0728	0.0189			0.0114	0.12	0.0392	0.0349	0.929	0.0614		0.0159	0.168	0.0546	0.0487	1.29	0.0855		0.442	3.53	2.71	0.77	37.4	0.9		1.72	49.2	59.8	42.5	618	24.5		5.75E-02	3.02E-01	2.52E-01	2.08E-01	5.42E+00	2.45E-01	1.04E+00	2.68E-01
217	94-52-0	1H-BENZIMIDAZOLE, 5-NITRO-		0.000931	0.002	0.00167	0.00162	0.0254	0.00174	0.00545	0.00197			0.00133	0.005	0.00217	0.00206	0.0334	0.00295		0.00182	0.00684	0.00301	0.00282	0.0458	0.00405		0.0547	0.157	0.127	0.0612	1.32	0.0659		0.657	2.1	2.47	1.91	20.7	1.29		9.40E-03	2.01E-02	1.83E-02	1.64E-02	2.57E-01	1.76E-02	5.50E-02	1.99E-02
218	94-80-4	2,4-D, BUTYL ESTER		0.00458	0.0243	0.0202	0.0167	0.435	0.0197	0.0832	0.0215			0.0172	0.183	0.0595	0.053	1.41	0.0933		0.0243	0.258	0.0841	0.0748	2	0.132		0.637	5.13	3.94	1.12	54.5	1.31		2.51	74.5	90.6	64.3	936	37.1		7.20E-02	3.81E-01	3.18E-01	2.63E-01	6.84E+00	3.09E-01	1.31E+00	3.38E-01
219	95-33-0	N-Cyclohexyl-2-benzothiazolesulfenamide		0.00112	0.00583	0.00485	0.00402	0.104	0.00472	0.0199	0.00517			0.0013	0.0135	0.00442	0.00394	0.104	0.00691		0.00174	0.0181	0.00593	0.00529	0.14	0.00927		0.0541	0.426	0.328	0.0937	4.52	0.109		0.207	5.59	6.8	4.83	70.1	2.79		1.00E-02	5.22E-02	4.36E-02	3.60E-02	9.32E-01	4.23E-02	1.78E-01	4.63E-02
220	95-48-7	o-cresol		0.000796	0.00257	0.00211	0.00191	0.0402	0.00215	0.00803	0.00239			0.000951	0.00591	0.00217	0.00199	0.0433	0.0032		0.0013	0.00806	0.00298	0.00272	0.059	0.00436		0.0405	0.188	0.147	0.0539	1.82	0.0604		0.365	2.45	2.94	2.16	28.1	1.34		7.37E-03	2.38E-02	2.06E-02	1.76E-02	3.73E-01	1.99E-02	7.44E-02	2.22E-02
221	95-49-8	2-CHLOROTOLUENE		0.00344	0.0179	0.0149	0.0121	0.319	0.0145	0.061	0.0159			0.000729	0.0083	0.00248	0.00161	0.0586	0.00388		0.00413	0.0441	0.0141	0.0116	0.332	0.022		0.169	1.47	1.02	0.217	14	0.341		0.0639	1.77	2.07	1.45	21.4	0.852		1.02E-02	5.42E-02	4.44E-02	2.62E-02	9.48E-01	4.31E-02	1.82E-01	4.72E-02
222	95-50-1	1,2-dichlorobenzene		0.00417	0.0217	0.018	0.0148	0.387	0.0176	0.0741	0.0192			0.00121	0.0133	0.00412	0.00307	0.0973	0.00644		0.00745	0.0786	0.0254	0.0217	0.599	0.0397		0.281	2.35	1.7	0.411	23.4	0.567		0.12	3.27	3.89	2.74	40.1	1.6		1.62E-02	8.49E-02	7.00E-02	4.78E-02	1.50E+00	6.80E-02	2.87E-01	7.45E-02
223	95-57-8	2-CHLOROPHENOL		0.00122	0.00454	0.00372	0.00328	0.0744	0.00375	0.0146	0.00415			0.00144	0.0106	0.00369	0.00332	0.0785	0.00557		0.00214	0.0157	0.00554	0.005	0.117	0.0083		0.0663	0.363	0.281	0.0937	3.61	0.108		0.459	4.23	5.09	3.69	50	2.23		1.16E-02	4.32E-02	3.69E-02	3.08E-02	7.10E-01	3.58E-02	1.40E-01	3.96E-02
224	95-63-6	1,2,4-trimethylbenzene		0.00238	0.0125	0.0104	0.00842	0.223	0.0101	0.0427	0.0111			0.000629	0.00727	0.00216	0.00137	0.0511	0.00338		0.00279	0.03	0.00956	0.00787	0.226	0.015		0.103	0.909	0.627	0.131	8.65	0.209		0.0548	1.59	1.86	1.29	19.2	0.762		8.43E-03	4.51E-02	3.68E-02	2.13E-02	7.89E-01	3.57E-02	1.51E-01	3.91E-02
225	95-65-8	3,4-DIMETHYLPHENOL		0.00054	0.00211	0.00173	0.00152	0.0352	0.00174	0.00688	0.00192			0.000584	0.0045	0.00156	0.00142	0.0338	0.00237		0.000786	0.00605	0.00211	0.00191	0.0454	0.00319		0.0248	0.143	0.11	0.0364	1.44	0.0414		0.18	1.86	2.25	1.63	22.3	0.976		4.66E-03	1.82E-02	1.55E-02	1.30E-02	3.03E-01	1.50E-02	5.93E-02	1.66E-02
226	95-74-9	3-CHLORO-P-TOLUIDINE		0.0012	0.00478	0.00393	0.00342	0.0801	0.00394	0.0156	0.00435			0.00153	0.0121	0.00416	0.00378	0.0908	0.00634		0.00207	0.0163	0.00568	0.00512	0.123	0.00859		0.0643	0.379	0.293	0.0956	3.84	0.109		0.457	5.02	6.06	4.37	60.2	2.62		1.17E-02	4.67E-02	3.98E-02	3.35E-02	7.84E-01	3.85E-02	1.53E-01	4.26E-02
227	95-80-7	2,4-Diaminotoluene		0.000325	0.00031	0.000297	0.000333	0.000607	0.000312	0.000385	0.000369			0.000687	0.000641	0.000616	0.00063	0.00117	0.000623		0.000935	0.00087	0.000854	0.000857	0.00159	0.000847		0.0217	0.0204	0.0199	0.0192	0.0343	0.0194		0.306	0.27	0.284	0.28	0.488	0.256		2.80E-03	2.67E-03	2.85E-03	2.88E-03	5.24E-03	2.69E-03	3.32E-03	3.19E-03
228	95-94-3	1,2,4,5-tetrachlorobenzene		0.00531	0.0282	0.0235	0.0194	0.506	0.0228	0.0967	0.025			0.0179	0.192	0.0622	0.0551	1.48	0.0975		0.0497	0.529	0.172	0.153	4.09	0.27		1.15	9.25	7.09	2	98.1	2.35		2.12	63.6	77.2	54.8	798	31.6		8.40E-02	4.46E-01	3.72E-01	3.05E-01	8.00E+00	3.61E-01	1.53E+00	3.95E-01
229	35311	Styrene oxide		0.000395	0.000945	0.000785	0.000745	0.0128	0.000814	0.00269	0.000915			0.000421	0.00184	0.000748	0.000677	0.0125	0.00104		0.000612	0.00264	0.0011	0.00101	0.0182	0.00152		0.0189	0.0625	0.0494	0.0213	0.541	0.0239		0.194	0.743	0.878	0.667	7.68	0.439		3.29E-03	7.84E-03	7.02E-03	5.97E-03	1.07E-01	6.76E-03	2.23E-02	7.61E-03
230	961-11-5	STIROFOS		0.0035	0.0183	0.0152	0.0126	0.327	0.0148	0.0625	0.0162			0.00796	0.0833	0.0272	0.0242	0.643	0.0425		0.0109	0.114	0.0374	0.0333	0.884	0.0584		0.315	2.49	1.92	0.547	26.4	0.639		1.25	34.3	41.7	29.6	430	17.1		4.56E-02	2.38E-01	1.99E-01	1.64E-01	4.25E+00	1.93E-01	8.14E-01	2.11E-01
231	96-48-0	GAMMA-BUTYROLACTONE		0.000117	0.000104	0.000101	0.000115	6.07e-05	0.000106	0.000109	0.000127			0.00026	0.000202	0.000223	0.000229	0.00011	0.000217		0.00035	0.000272	0.000306	0.000309	0.000148	0.000292		0.00776	0.00646	0.00657	0.00678	0.00311	0.00681		0.109	0.0853	0.0883	0.0904	0.0383	0.0858		9.45E-04	8.40E-04	9.17E-04	9.34E-04	4.92E-04	8.63E-04	8.86E-04	1.03E-03
232	97-00-7	2,4-DINITROCHLOROBENZENE		0.00117	0.00441	0.00362	0.00318	0.0727	0.00365	0.0143	0.00403			0.00147	0.0109	0.00382	0.00346	0.0815	0.00577		0.00204	0.0151	0.00533	0.00482	0.113	0.008		0.0633	0.35	0.271	0.0909	3.5	0.103		0.474	4.5	5.42	3.93	53.4	2.37		1.14E-02	4.30E-02	3.67E-02	3.10E-02	7.09E-01	3.56E-02	1.39E-01	3.94E-02
233	97-74-5	TETRAMETHYLTHIURAM		9.32e-05	0.000109	0.0001	0.000108	0.000609	0.000105	0.00019	0.000123			0.000145	0.000212	0.00015	0.00015	0.00088	0.000167		0.000195	0.000284	0.000204	0.000201	0.00118	0.000224		0.0052	0.00674	0.00612	0.00483	0.0295	0.00494		0.0715	0.0879	0.0968	0.0867	0.436	0.0718		7.49E-04	8.76E-04	8.91E-04	8.68E-04	4.89E-03	8.45E-04	1.53E-03	9.87E-04
234	97-77-8	DISULFIRAM		0.00276	0.0146	0.0122	0.01	0.261	0.0118	0.0499	0.0129			0.00478	0.0506	0.0165	0.0147	0.391	0.0258		0.00649	0.0686	0.0224	0.0199	0.53	0.035		0.194	1.55	1.19	0.339	16.5	0.396		0.722	20.9	25.3	18	262	10.4		3.12E-02	1.65E-01	1.37E-01	1.13E-01	2.95E+00	1.33E-01	5.64E-01	1.46E-01
235	98-54-4	P-T-BUTYLYPHENOL		0.00189	0.00976	0.00811	0.00673	0.174	0.00791	0.0333	0.00866			0.00262	0.027	0.00884	0.00789	0.208	0.0138		0.00354	0.0365	0.012	0.0107	0.282	0.0187		0.108	0.844	0.649	0.186	8.93	0.217		0.432	11.2	13.6	9.64	140	5.58		1.90E-02	9.77E-02	8.16E-02	6.74E-02	1.74E+00	7.93E-02	3.34E-01	8.68E-02
236	98-82-8	iso-propylbenzene		0.00194	0.0102	0.00847	0.00674	0.182	0.00824	0.0348	0.00901			0.00044	0.00529	0.00151	0.000789	0.0358	0.00236		0.00185	0.0203	0.00634	0.00494	0.15	0.00993		0.0729	0.675	0.445	0.0772	6.14	0.148		0.0323	0.97	1.1	0.755	11.4	0.452		6.09E-03	3.29E-02	2.66E-02	1.26E-02	5.71E-01	2.59E-02	1.09E-01	2.83E-02
237	98-92-0	NICOTINAMIDE		0.000124	0.000112	0.000109	0.000123	9.36e-05	0.000114	0.000122	0.000136			0.000271	0.000218	0.000234	0.000241	0.000175	0.000229		0.000365	0.000293	0.000321	0.000324	0.000235	0.000309		0.00814	0.00696	0.007	0.00713	0.00494	0.00717		0.114	0.0914	0.095	0.0966	0.0646	0.091		1.01E-03	9.06E-04	9.85E-04	1.00E-03	7.60E-04	9.27E-04	9.87E-04	1.10E-03
238	98-95-3	nitrobenzene		0.000773	0.0023	0.00189	0.00173	0.0348	0.00194	0.00703	0.00216			0.000782	0.00448	0.00166	0.00147	0.0319	0.00242		0.00125	0.00705	0.00267	0.00243	0.0508	0.00386		0.0387	0.166	0.128	0.0476	1.54	0.055		0.304	1.74	2.08	1.54	19.4	0.965		6.61E-03	1.97E-02	1.72E-02	1.41E-02	2.98E-01	1.66E-02	6.02E-02	1.85E-02
239	99-35-4	1,3,5-TRINITROBENZENE		0.00058	0.000924	0.000802	0.000818	0.00898	0.000841	0.00214	0.000964			0.000844	0.00207	0.00109	0.00106	0.0121	0.00136		0.00115	0.00282	0.00151	0.00144	0.0165	0.00186		0.0333	0.0656	0.0555	0.0336	0.451	0.0352		0.438	0.869	0.997	0.815	6.93	0.6		5.36E-03	8.50E-03	8.12E-03	7.55E-03	8.29E-02	7.76E-03	1.97E-02	8.90E-03
240	99-55-8	5-Nitro-o-toluidine		0.000526	0.00159	0.00131	0.00119	0.0243	0.00134	0.00489	0.00149			0.000596	0.00343	0.00129	0.00119	0.0249	0.00188		0.000804	0.00463	0.00175	0.0016	0.0335	0.00253		0.0253	0.109	0.0854	0.0326	1.03	0.0363		0.242	1.43	1.71	1.26	16	0.79		4.62E-03	1.39E-02	1.22E-02	1.05E-02	2.13E-01	1.18E-02	4.29E-02	1.31E-02
241	99-56-9	2-AMINO-4-NITROANILINE		0.000274	0.000347	0.000312	0.000332	0.00234	0.000328	0.000659	0.000382			0.00042	0.000707	0.000458	0.000456	0.00333	0.000527		0.000567	0.000954	0.000629	0.000615	0.0045	0.000712		0.0155	0.0225	0.02	0.0147	0.116	0.0151		0.213	0.295	0.329	0.287	1.73	0.23		2.32E-03	2.92E-03	2.92E-03	2.81E-03	1.98E-02	2.78E-03	5.58E-03	3.23E-03
242	99-99-0	4-nitrotoluene		0.0016	0.00674	0.00554	0.00478	0.114	0.00553	0.0223	0.00609			0.00215	0.018	0.00612	0.0055	0.136	0.00936		0.00307	0.0256	0.00876	0.00788	0.194	0.0134		0.0942	0.587	0.453	0.143	6	0.165		0.583	7.32	8.85	6.37	88.7	3.78		1.65E-02	6.91E-02	5.85E-02	4.88E-02	1.17E+00	5.68E-02	2.29E-01	6.26E-02
243	26148-68-5	1H-PYRIDO[2,3-B]INDOL-2-AMINE		0.000506	0.00232	0.00192	0.00163	0.0403	0.00189	0.00778	0.00208			0.00053	0.00484	0.00162	0.00146	0.037	0.00251		0.000711	0.00649	0.00218	0.00195	0.0496	0.00336		0.0224	0.154	0.118	0.0359	1.59	0.0415		0.122	2.01	2.43	1.74	24.7	1.02		4.27E-03	1.95E-02	1.64E-02	1.37E-02	3.39E-01	1.60E-02	6.56E-02	1.75E-02
244	968-81-0	DIMELIN		0.000138	0.000596	0.000491	0.000421	0.0102	0.000488	0.00198	0.000538			0.000134	0.00116	0.000392	0.000353	0.00878	0.000602		0.00018	0.00154	0.000526	0.000472	0.0117	0.000804		0.00571	0.0368	0.0284	0.00887	0.378	0.0102		0.0349	0.479	0.579	0.416	5.83	0.246		1.10E-03	4.75E-03	4.02E-03	3.36E-03	8.15E-02	3.90E-03	1.58E-02	4.29E-03
245	18523-69-8	ACETONE[4-(5-NITRO-2-FURYL)-2-THIAZOLYL]HYDRAZONE		0.00079	0.00399	0.00331	0.00276	0.0708	0.00324	0.0136	0.00355			0.000862	0.00872	0.00286	0.00256	0.0672	0.00447		0.00116	0.0117	0.00384	0.00343	0.09	0.00599		0.0361	0.276	0.212	0.0614	2.91	0.0716		0.153	3.61	4.38	3.12	45	1.81		6.83E-03	3.45E-02	2.88E-02	2.39E-02	6.12E-01	2.80E-02	1.17E-01	3.07E-02
246	34627-78-6	1'-ACETOXYSAFROLE		0.00047	0.00232	0.00192	0.00161	0.0409	0.00188	0.00786	0.00207			0.000483	0.00476	0.00157	0.00141	0.0366	0.00245		0.000647	0.00638	0.00211	0.00188	0.0491	0.00328		0.0203	0.151	0.116	0.0341	1.59	0.0396		0.0919	1.97	2.39	1.7	24.5	0.992		3.90E-03	1.92E-02	1.61E-02	1.34E-02	3.40E-01	1.56E-02	6.53E-02	1.72E-02
247	520-45-6	DEHYDROACETIC ACID		0.000132	0.000158	0.000144	0.000155	0.000921	0.000151	0.000281	0.000177			0.000205	0.000309	0.000214	0.000214	0.00132	0.00024		0.000276	0.000415	0.000293	0.000288	0.00178	0.000323		0.00741	0.00984	0.00889	0.0069	0.0448	0.00708		0.102	0.128	0.142	0.126	0.663	0.104		1.08E-03	1.28E-03	1.30E-03	1.26E-03	7.48E-03	1.23E-03	2.28E-03	1.43E-03
248	114-83-0	Acetic acid, 2-phenylhydrazide		0.00113	0.00132	0.00121	0.0013	0.00722	0.00127	0.00228	0.00148			0.0025	0.00362	0.00258	0.00258	0.0149	0.00286		0.00355	0.00513	0.00372	0.00367	0.0211	0.00407		0.0886	0.114	0.104	0.0822	0.493	0.0841		1.29	1.57	1.72	1.55	7.66	1.28		1.28E-02	1.49E-02	1.52E-02	1.48E-02	8.22E-02	1.44E-02	2.59E-02	1.69E-02
249	4075-79-0	Acetamide, N- 1,1'-biphenyl -4-yl-		0.00196	0.00959	0.00794	0.00666	0.169	0.0078	0.0325	0.00855			0.00286	0.0279	0.00924	0.00827	0.215	0.0144		0.00388	0.0379	0.0125	0.0112	0.291	0.0195		0.118	0.869	0.669	0.197	9.12	0.229		0.563	11.6	14.1	10	144	5.84		2.06E-02	1.00E-01	8.42E-02	6.98E-02	1.77E+00	8.17E-02	3.40E-01	8.96E-02
250	18699-02-0	Actarit		0.000864	0.000921	0.000859	0.000944	0.00365	0.000903	0.0014	0.00106			0.0019	0.00228	0.00183	0.00185	0.00742	0.00195		0.00266	0.00318	0.00261	0.0026	0.0104	0.00274		0.0643	0.0721	0.0675	0.0584	0.235	0.0594		0.928	0.978	1.06	0.986	3.55	0.853		8.92E-03	9.47E-03	9.86E-03	9.75E-03	3.77E-02	9.33E-03	1.44E-02	1.10E-02
251	616-91-1	L-Cysteine, N-acetyl-		0.000155	0.000138	0.000135	0.000153	7.89e-05	0.000142	0.000145	0.000168			0.00035	0.000272	0.0003	0.000309	0.000144	0.000292		0.000473	0.000367	0.000412	0.000417	0.000194	0.000394		0.0105	0.0087	0.00884	0.00913	0.00408	0.00917		0.147	0.115	0.119	0.122	0.0501	0.116		1.27E-03	1.13E-03	1.23E-03	1.26E-03	6.47E-04	1.16E-03	1.19E-03	1.38E-03
252	3054-95-3	1-PROPENE, 3,3-DIETHOXY-		0.00113	0.00258	0.00215	0.0019	0.0341	0.00223	0.00721	0.00252			0.000287	0.00142	0.00049	0.000171	0.00791	0.000677		0.00102	0.00449	0.00176	0.00122	0.0281	0.0024		0.0463	0.178	0.115	0.0218	1.23	0.0573		0.0455	0.169	0.189	0.141	1.62	0.0962		4.09E-03	9.70E-03	8.37E-03	2.76E-03	1.23E-01	8.06E-03	2.60E-02	9.08E-03
253	628-94-4	HEXANEDIAMIDE		8.83e-06	7.78e-06	7.61e-06	8.67e-06	2.4e-06	7.98e-06	7.88e-06	9.5e-06			1.96e-05	1.47e-05	1.66e-05	1.72e-05	3.69e-06	1.61e-05		2.62e-05	1.96e-05	2.27e-05	2.3e-05	4.94e-06	2.15e-05		0.000648	0.000469	0.00054	0.000565	0.000119	0.000567		0.00905	0.00675	0.00714	0.00738	0.00115	0.00706		6.93E-05	6.08E-05	6.66E-05	6.81E-05	1.89E-05	6.27E-05	6.19E-05	7.46E-05
254	3688-53-7	2-(2-FURYL)-3-(5-NO2FURYL)ACRYLAMIDE		0.000261	0.00025	0.00024	0.000269	0.000499	0.000252	0.000312	0.000298			0.000542	0.000507	0.000486	0.000497	0.000938	0.000492		0.000734	0.000687	0.000671	0.000674	0.00127	0.000667		0.0171	0.0162	0.0158	0.0152	0.0277	0.0153		0.241	0.213	0.225	0.221	0.392	0.202		2.21E-03	2.11E-03	2.26E-03	2.27E-03	4.22E-03	2.13E-03	2.64E-03	2.52E-03
255	1402-68-2	AFLATOXIN		2.78e-05	2.92e-05	2.74e-05	3.02e-05	0.000108	2.88e-05	4.33e-05	3.38e-05			4.78e-05	5.55e-05	4.57e-05	4.63e-05	0.000172	4.84e-05		6.4e-05	7.42e-05	6.23e-05	6.2e-05	0.00023	6.48e-05		0.00161	0.00177	0.00166	0.00146	0.00542	0.00148		0.0224	0.023	0.0248	0.0233	0.0783	0.0203		2.20E-04	2.30E-04	2.40E-04	2.38E-04	8.54E-04	2.27E-04	3.42E-04	2.67E-04
256	97-59-6	ALLANTOIN		2.61e-08	2.3e-08	2.25e-08	2.56e-08	6.47e-09	2.36e-08	2.32e-08	2.81e-08			5.79e-08	4.33e-08	4.92e-08	5.07e-08	9.59e-09	4.75e-08		7.74e-08	5.78e-08	6.7e-08	6.78e-08	1.28e-08	6.35e-08		8.42e-06	1.38e-06	7e-06	7.34e-06	1.37e-06	7.36e-06		0.000118	2.13e-05	9.26e-05	9.57e-05	1.23e-05	9.16e-05		2.04E-07	1.79E-07	1.96E-07	2.01E-07	5.07E-08	1.85E-07	1.82E-07	2.20E-07
257	2835-39-4	Butanoic acid, 3-methyl-, 2-propenyl ester		0.000353	0.00163	0.00135	0.0011	0.0283	0.00133	0.00547	0.00146			0.000198	0.00208	0.000609	0.000319	0.0139	0.000942		0.000411	0.00395	0.00127	0.000991	0.0289	0.00196		0.0125	0.1	0.0665	0.0123	0.896	0.0232		0.0307	0.54	0.624	0.435	6.34	0.262		2.15E-03	1.02E-02	8.33E-03	3.97E-03	1.72E-01	8.08E-03	3.33E-02	8.88E-03
258	81-49-2	1-AMINO-2,4-DIBROMOANTHRAQUINONE		0.0012	0.00637	0.00531	0.00438	0.114	0.00515	0.0218	0.00564			0.0014	0.0149	0.00486	0.00432	0.115	0.00761		0.00188	0.02	0.00652	0.0058	0.155	0.0102		0.0584	0.471	0.362	0.102	5.01	0.12		0.205	6.18	7.51	5.33	77.7	3.08		1.08E-02	5.72E-02	4.77E-02	3.93E-02	1.03E+00	4.63E-02	1.96E-01	5.07E-02
259	17026-81-2	Acetamide, N-(3-amino-4-ethoxyphenyl)-		0.000303	0.000356	0.000326	0.000351	0.00198	0.000342	0.00062	0.0004			0.000502	0.000733	0.000518	0.000519	0.00305	0.000578		0.000679	0.00099	0.000714	0.000703	0.00412	0.000782		0.018	0.0233	0.0211	0.0167	0.102	0.0171		0.249	0.306	0.337	0.302	1.52	0.25		2.59E-03	3.03E-03	3.08E-03	3.00E-03	1.69E-02	2.92E-03	5.30E-03	3.41E-03
260	6109-97-3	3-AMINO-9-ETHYLCARBAZOLE, HYDROCHLORIDE		0.000117	0.000607	0.000505	0.000419	0.0108	0.000492	0.00207	0.000539			0.000112	0.00117	0.000382	0.00034	0.00901	0.000597		0.00015	0.00156	0.00051	0.000455	0.012	0.000797		0.00473	0.0371	0.0286	0.00817	0.393	0.00954		0.0181	0.483	0.587	0.417	6.05	0.241		9.27E-04	4.80E-03	4.01E-03	3.31E-03	8.57E-02	3.90E-03	1.64E-02	4.27E-03
261	82-28-0	1-Amino-2-methylanthraquinone		0.000496	0.00263	0.00219	0.00181	0.047	0.00213	0.00899	0.00233			0.000508	0.00539	0.00176	0.00156	0.0417	0.00275		0.000679	0.00721	0.00235	0.00209	0.0557	0.00368		0.0213	0.171	0.131	0.0373	1.81	0.0436		0.0761	2.23	2.71	1.92	28	1.11		4.10E-03	2.17E-02	1.81E-02	1.49E-02	3.88E-01	1.76E-02	7.43E-02	1.92E-02
262	38514-71-5	2-AMINO-4-(5-NITRO-2-FURYL)THIAZOLE		0.000145	0.000405	0.000333	0.000309	0.00597	0.000343	0.00122	0.000383			0.000151	0.000791	0.000305	0.000283	0.00565	0.000439		0.000202	0.00106	0.000413	0.00038	0.00757	0.000589		0.0064	0.0252	0.0199	0.00798	0.234	0.0088		0.0645	0.328	0.391	0.291	3.6	0.185		1.17E-03	3.26E-03	2.87E-03	2.49E-03	4.82E-02	2.77E-03	9.82E-03	3.10E-03
263	121-88-0	Phenol, 2-amino-5-nitro-		0.000184	0.000251	0.000223	0.000234	0.00196	0.000235	0.000515	0.000271			0.00026	0.000499	0.000299	0.000295	0.00257	0.000355		0.000349	0.000671	0.000409	0.000397	0.00346	0.000477		0.00987	0.0159	0.0139	0.00953	0.0919	0.00988		0.133	0.208	0.234	0.199	1.38	0.155		1.51E-03	2.06E-03	2.03E-03	1.93E-03	1.62E-02	1.93E-03	4.24E-03	2.24E-03
264	117-79-3	2-Aminoanthraquinone		0.000482	0.00249	0.00207	0.00171	0.0443	0.00202	0.00848	0.00221			0.000494	0.0051	0.00167	0.00149	0.0394	0.00261		0.000661	0.00682	0.00224	0.00199	0.0527	0.00349		0.0207	0.162	0.124	0.0357	1.71	0.0417		0.0816	2.11	2.56	1.82	26.4	1.05		3.99E-03	2.05E-02	1.72E-02	1.42E-02	3.66E-01	1.67E-02	7.02E-02	1.83E-02
265	97-56-3	C,I, Solvent Yellow 3		0.00322	0.0171	0.0142	0.0117	0.306	0.0138	0.0585	0.0151			0.0064	0.0681	0.0222	0.0197	0.526	0.0347		0.00872	0.0928	0.0302	0.0269	0.717	0.0473		0.257	2.06	1.59	0.449	21.9	0.526		0.945	28	34	24.2	352	13.9		3.89E-02	2.06E-01	1.72E-01	1.42E-01	3.70E+00	1.67E-01	7.07E-01	1.83E-01
266	92-67-1	4-Aminobiphenyl		0.00246	0.012	0.00997	0.00837	0.212	0.00979	0.0408	0.0107			0.00415	0.0405	0.0134	0.012	0.311	0.0208		0.00569	0.0556	0.0184	0.0164	0.427	0.0286		0.171	1.25	0.965	0.284	13.2	0.33		0.814	16.8	20.3	14.5	208	8.44		2.82E-02	1.38E-01	1.15E-01	9.57E-02	2.43E+00	1.12E-01	4.67E-01	1.23E-01
267	3693-22-9	2-DIBENZOFURANAMINE		0.00047	0.00239	0.00198	0.00165	0.0423	0.00194	0.00812	0.00212			0.000481	0.00489	0.0016	0.00143	0.0377	0.0025		0.000644	0.00654	0.00215	0.00192	0.0504	0.00335		0.0202	0.155	0.119	0.0345	1.64	0.0402		0.0839	2.02	2.46	1.75	25.3	1.01		3.89E-03	1.97E-02	1.65E-02	1.36E-02	3.50E-01	1.60E-02	6.72E-02	1.76E-02
268	60142-96-3	CYCLOHEXANEACETIC ACID, 1-(AMINOMETHYL)-		0.00104	0.000919	0.000899	0.00102	0.000356	0.000943	0.000941	0.00112			0.00319	0.00242	0.00271	0.0028	0.000811	0.00263		0.00464	0.00352	0.00403	0.00408	0.00118	0.00383		0.097	0.0796	0.0812	0.0846	0.0238	0.085		1.45	1.12	1.15	1.19	0.275	1.13		1.18E-02	1.04E-02	1.13E-02	1.16E-02	4.03E-03	1.07E-02	1.07E-02	1.27E-02
269	2432-99-7	11-Aminoundecanoic acid		0.00142	0.0013	0.00126	0.00142	0.00152	0.00132	0.00147	0.00157			0.0047	0.00395	0.0041	0.00421	0.00442	0.00406		0.00712	0.00598	0.00633	0.00638	0.00669	0.00615		0.144	0.127	0.126	0.126	0.127	0.127		2.22	1.82	1.9	1.92	1.89	1.79		1.87E-02	1.71E-02	1.85E-02	1.88E-02	2.00E-02	1.74E-02	1.94E-02	2.07E-02
270	3012-65-5	Ammonium Citrate, Dibasic		1.5e-05	1.32e-05	1.29e-05	1.47e-05	3.73e-06	1.35e-05	1.33e-05	1.61e-05			3.37e-05	2.52e-05	2.86e-05	2.95e-05	5.6e-06	2.76e-05		4.51e-05	3.37e-05	3.9e-05	3.95e-05	7.51e-06	3.7e-05		0.00294	0.000926	0.00245	0.00256	0.000481	0.00257		0.0411	0.0303	0.0324	0.0335	0.00435	0.032		1.19E-04	1.04E-04	1.14E-04	1.17E-04	2.96E-05	1.07E-04	1.06E-04	1.28E-04
271	7177-48-2	Ampicillin Trihydrate		0.000284	0.000527	0.000448	0.000445	0.006	0.000468	0.00134	0.000533			0.000349	0.00108	0.000508	0.000487	0.00682	0.000665		0.00047	0.00145	0.000693	0.000656	0.00918	0.000896		0.0142	0.0342	0.0282	0.0151	0.264	0.016		0.177	0.447	0.52	0.412	4.04	0.289		2.39E-03	4.43E-03	4.12E-03	3.75E-03	5.06E-02	3.95E-03	1.13E-02	4.49E-03
272	4180-23-8	ANETHOLE (TRANS)		0.00403	0.0209	0.0174	0.0144	0.373	0.0169	0.0713	0.0185			0.00678	0.0707	0.023	0.0202	0.543	0.036		0.015	0.156	0.0511	0.0454	1.21	0.0799		0.428	3.38	2.58	0.731	35.6	0.864		0.924	24.5	29.7	21.1	306	12.2		4.80E-02	2.49E-01	2.07E-01	1.69E-01	4.43E+00	2.01E-01	8.49E-01	2.21E-01
273	134-29-2	o-Anisidine hydrochloride		0.000707	0.000624	0.00061	0.000695	0.000219	0.000641	0.000636	0.000762			0.00194	0.00146	0.00165	0.0017	0.000435	0.0016		0.00273	0.00206	0.00237	0.0024	0.000612	0.00225		0.0598	0.0484	0.05	0.0522	0.013	0.0524		0.869	0.668	0.689	0.711	0.14	0.679		7.04E-03	6.19E-03	6.78E-03	6.92E-03	2.18E-03	6.38E-03	6.33E-03	7.59E-03
274	134-03-2	Sodium Ascorbate		1.97e-10	1.73e-10	1.7e-10	1.93e-10	4.87e-11	1.78e-10	1.75e-10	2.12e-10			4.38e-10	3.27e-10	3.72e-10	3.84e-10	7.22e-11	3.59e-10		5.86e-10	4.37e-10	5.07e-10	5.13e-10	9.66e-11	4.8e-10		0.000414	3.98e-06	0.000345	0.000361	6.71e-05	0.000362		0.00579	0.00313	0.00456	0.00471	0.000603	0.00451		1.55E-09	1.35E-09	1.48E-09	1.52E-09	3.82E-10	1.40E-09	1.37E-09	1.66E-09
275	22839-47-0	ASPARTAME		4.71e-05	4.45e-05	4.28e-05	4.81e-05	7.69e-05	4.49e-05	5.38e-05	5.32e-05			9.39e-05	8.49e-05	8.35e-05	8.55e-05	0.000138	8.38e-05		0.000126	0.000114	0.000114	0.000115	0.000185	0.000112		0.00293	0.00271	0.00266	0.00259	0.00403	0.00261		0.0409	0.0353	0.0371	0.0368	0.0561	0.0338		3.74E-04	3.52E-04	3.78E-04	3.82E-04	6.11E-04	3.56E-04	4.27E-04	4.22E-04
276	68844-77-9	Astemizole		0.00386	0.0205	0.0171	0.0141	0.368	0.0166	0.0703	0.0182			0.0103	0.11	0.0358	0.0319	0.851	0.0561		0.0142	0.152	0.0494	0.044	1.17	0.0774		0.412	3.32	2.56	0.724	35.4	0.847		1.54	46.4	56.4	40	583	23.1		5.32E-02	2.83E-01	2.36E-01	1.95E-01	5.08E+00	2.29E-01	9.71E-01	2.51E-01
277	446-86-6	AZATHIOPRINE		0.000444	0.000421	0.000404	0.000454	0.000768	0.000424	0.000515	0.000502			0.000984	0.000901	0.000878	0.000898	0.00154	0.000884		0.00135	0.00123	0.00123	0.00123	0.00211	0.00121		0.0308	0.0287	0.0281	0.0273	0.0451	0.0275		0.439	0.382	0.402	0.397	0.641	0.364		3.98E-03	3.76E-03	4.03E-03	4.07E-03	6.88E-03	3.80E-03	4.61E-03	4.50E-03
278	25843-45-2	Azoxymethane		0.00136	0.00154	0.00142	0.00154	0.00767	0.00149	0.00255	0.00174			0.00341	0.00464	0.00343	0.00345	0.0179	0.00377		0.00496	0.00674	0.00509	0.00502	0.026	0.00548		0.119	0.146	0.134	0.109	0.582	0.112		1.76	2.05	2.24	2.04	9.2	1.71		1.70E-02	1.92E-02	1.97E-02	1.93E-02	9.63E-02	1.87E-02	3.21E-02	2.19E-02
279	30516-87-1	THYMIDINE, 3'-AZIDO-3'-DEOXY-		2.77e-05	2.61e-05	2.51e-05	2.82e-05	4.35e-05	2.63e-05	3.13e-05	3.12e-05			5.52e-05	4.95e-05	4.9e-05	5.02e-05	7.8e-05	4.91e-05		7.39e-05	6.63e-05	6.68e-05	6.72e-05	0.000105	6.58e-05		0.00172	0.00158	0.00155	0.00152	0.00227	0.00153		0.024	0.0206	0.0216	0.0215	0.0315	0.0198		2.19E-04	2.05E-04	2.21E-04	2.23E-04	3.44E-04	2.08E-04	2.47E-04	2.46E-04
280	531-85-1	BENZIDINE DIHYDROCHLORIDE		0.00133	0.00244	0.00208	0.00207	0.0276	0.00218	0.00618	0.00248			0.00237	0.00721	0.00342	0.00329	0.0455	0.00447		0.00332	0.0101	0.00487	0.00461	0.0638	0.00628		0.0946	0.225	0.186	0.1	1.73	0.106		1.23	3.08	3.58	2.83	27.6	1.99		1.56E-02	2.87E-02	2.67E-02	2.44E-02	3.25E-01	2.56E-02	7.28E-02	2.92E-02
281	91-76-9	BENZOGUANAMINE		0.00019	0.000356	0.000302	0.0003	0.00408	0.000316	0.000909	0.000359			0.000226	0.000707	0.000331	0.000318	0.0045	0.000436		0.000304	0.000948	0.000451	0.000427	0.00604	0.000585		0.00923	0.0225	0.0185	0.00984	0.175	0.0105		0.114	0.293	0.341	0.27	2.67	0.189		1.56E-03	2.91E-03	2.71E-03	2.46E-03	3.36E-02	2.60E-03	7.47E-03	2.95E-03
282	119-53-9	BENZOIN		0.000223	0.00082	0.000672	0.000594	0.0134	0.000679	0.00264	0.000752			0.000226	0.00163	0.000574	0.000523	0.0121	0.000864		0.000303	0.00218	0.000773	0.000701	0.0162	0.00116		0.00962	0.0517	0.0402	0.0137	0.515	0.0155		0.0753	0.674	0.811	0.589	7.95	0.357		1.82E-03	6.67E-03	5.71E-03	4.84E-03	1.09E-01	5.53E-03	2.15E-02	6.13E-03
283	120-78-5	2,2'-DITHIOBISBENZOTHIAZOLE		0.000669	0.00356	0.00296	0.00244	0.0637	0.00288	0.0122	0.00315			0.000706	0.00752	0.00245	0.00218	0.0582	0.00384		0.000945	0.0101	0.00328	0.00292	0.0779	0.00514		0.0296	0.238	0.183	0.0519	2.53	0.0607		0.104	3.11	3.78	2.68	39.1	1.55		5.64E-03	2.99E-02	2.50E-02	2.06E-02	5.37E-01	2.42E-02	1.03E-01	2.65E-02
284	120-32-1	5-CHLORO-2-HYDROXYDIPHENYLMETHANE		0.00118	0.00628	0.00523	0.00432	0.112	0.00508	0.0215	0.00556			0.00138	0.0147	0.00478	0.00426	0.113	0.00749		0.00185	0.0197	0.00641	0.00571	0.152	0.01		0.0576	0.462	0.355	0.101	4.91	0.118		0.206	6.07	7.38	5.23	76.2	3.02		1.06E-02	5.63E-02	4.70E-02	3.88E-02	1.01E+00	4.56E-02	1.93E-01	4.99E-02
285	3012-37-1	BENZYLTHIOCYANATE		0.000362	0.00121	0.000988	0.000888	0.0191	0.00101	0.00379	0.00112			0.000378	0.00244	0.000882	0.000802	0.0179	0.00131		0.000516	0.00332	0.00122	0.0011	0.0244	0.00179		0.0163	0.0786	0.0612	0.0219	0.763	0.0247		0.14	1.01	1.21	0.883	11.6	0.543		3.02E-03	1.00E-02	8.67E-03	7.34E-03	1.59E-01	8.39E-03	3.17E-02	9.32E-03
286	2185-92-4	2-Biphenylamine hydrochloride		0.000475	0.00231	0.00192	0.00161	0.0407	0.00188	0.00782	0.00206			0.00049	0.00476	0.00158	0.00141	0.0366	0.00245		0.000656	0.00638	0.00212	0.00189	0.049	0.00328		0.0206	0.151	0.116	0.0343	1.58	0.0398		0.0972	1.97	2.39	1.7	24.5	0.993		3.96E-03	1.92E-02	1.61E-02	1.34E-02	3.39E-01	1.57E-02	6.51E-02	1.72E-02
287	6731-36-8	Peroxide, (3,3,5-trimethylcyclohexylidene)bis (1,1-dimethylethyl)		0.0014	0.00751	0.0062	0.00324	0.133	0.00602	0.0255	0.00659			0.000227	0.00319	0.000789	6.13e-05	0.0188	0.00124		0.000595	0.00784	0.00207	0.000586	0.0491	0.00324		0.0835	0.923	0.518	0.0139	7.17	0.172		0.00333	0.17	0.122	0.0555	1.26	0.05		3.66E-03	2.08E-02	1.62E-02	1.11E-03	3.49E-01	1.58E-02	6.68E-02	1.73E-02
288	23746-34-1	Potassium bis(2-hydroxyethyl)dithiocarbamate		4.84e-06	4.26e-06	4.17e-06	4.75e-06	1.2e-06	4.37e-06	4.3e-06	5.21e-06			1.11e-05	8.31e-06	9.44e-06	9.74e-06	1.83e-06	9.12e-06		1.5e-05	1.12e-05	1.3e-05	1.31e-05	2.47e-06	1.23e-05		0.00869	0.00163	0.00723	0.00757	0.00141	0.0076		0.122	0.0915	0.0961	0.0994	0.0127	0.095		3.94E-05	3.45E-05	3.78E-05	3.87E-05	9.74E-06	3.56E-05	3.50E-05	4.23E-05
289	21260-46-8	Bismuth dimethyldithiocarbamate		0.000258	0.000227	0.000222	0.000253	7.15e-05	0.000233	0.00023	0.000278			0.000617	0.000463	0.000524	0.000541	0.000119	0.000507		0.000839	0.000629	0.000727	0.000736	0.000162	0.000689		0.02	0.0154	0.0167	0.0174	0.00377	0.0175		0.283	0.217	0.224	0.231	0.0372	0.221		2.20E-03	1.93E-03	2.12E-03	2.16E-03	6.10E-04	1.99E-03	1.97E-03	2.37E-03
290	1937-37-7	C,I, DIRECT BLACK 38		5.6e-05	0.000298	0.000248	0.000205	0.00534	0.000241	0.00102	0.000264			5.32e-05	0.000567	0.000185	0.000164	0.00438	0.000289		7.1e-05	0.000757	0.000247	0.000219	0.00586	0.000386		0.00224	0.018	0.0139	0.00393	0.192	0.0046		0.00782	0.235	0.285	0.202	2.95	0.117		4.41E-04	2.34E-03	1.95E-03	1.61E-03	4.20E-02	1.90E-03	8.02E-03	2.07E-03
291	2475-45-8	1,4,5,8-TETRAAMINOANTHRAQUINONE		7.09e-06	3.53e-05	2.93e-05	2.45e-05	0.000625	2.87e-05	0.00012	3.15e-05			6.69e-06	6.67e-05	2.2e-05	1.96e-05	0.000513	3.42e-05		8.93e-06	8.9e-05	2.94e-05	2.62e-05	0.000685	4.57e-05		0.000283	0.00212	0.00163	0.000476	0.0223	0.000554		0.00124	0.0276	0.0335	0.0238	0.344	0.0139		5.55E-05	2.76E-04	2.31E-04	1.91E-04	4.88E-03	2.24E-04	9.38E-04	2.46E-04
292	860-22-0	Indigo Carmine		2.16e-05	1.9e-05	1.86e-05	2.12e-05	5.36e-06	1.96e-05	1.92e-05	2.33e-05			5.15e-05	3.84e-05	4.37e-05	4.51e-05	8.5e-06	4.22e-05		6.99e-05	5.21e-05	6.04e-05	6.12e-05	1.15e-05	5.73e-05		0.0176	0.00566	0.0147	0.0154	0.00286	0.0154		0.249	0.189	0.196	0.203	0.026	0.194		1.83E-04	1.60E-04	1.76E-04	1.79E-04	4.53E-05	1.65E-04	1.62E-04	1.97E-04
293	2784-94-3	Ethanol, 2,2'- 4-(methylamino)-3-nitrophenyl imino bis-		8.14e-05	9.13e-05	8.43e-05	9.17e-05	0.000441	8.86e-05	0.00015	0.000104			0.000132	0.000176	0.000132	0.000133	0.000664	0.000144		0.000177	0.000236	0.00018	0.000178	0.00089	0.000193		0.00463	0.0056	0.00516	0.00425	0.0218	0.00434		0.0639	0.0731	0.0799	0.0728	0.319	0.0615		6.52E-04	7.29E-04	7.49E-04	7.35E-04	3.54E-03	7.10E-04	1.20E-03	8.31E-04
294	33229-34-4	HC BLUE NO, 2		9.62e-05	8.72e-05	8.47e-05	9.6e-05	7.86e-05	8.89e-05	9.55e-05	0.000106			0.000208	0.000169	0.00018	0.000185	0.000146	0.000177		0.000279	0.000226	0.000246	0.000249	0.000196	0.000237		0.00626	0.00538	0.0054	0.00548	0.00414	0.00552		0.0877	0.0706	0.0733	0.0744	0.0545	0.07		7.75E-04	7.00E-04	7.60E-04	7.73E-04	6.33E-04	7.16E-04	7.69E-04	8.50E-04
295	540-51-2	2-BROMOETHANOL		0.000689	0.000671	0.00064	0.000715	0.00154	0.000672	0.000864	0.000794			0.00159	0.00154	0.00144	0.00147	0.00324	0.00147		0.00222	0.00216	0.00205	0.00206	0.00453	0.00205		0.051	0.0495	0.048	0.0453	0.0972	0.0458		0.73	0.662	0.702	0.684	1.41	0.619		6.70E-03	6.49E-03	6.92E-03	6.94E-03	1.50E-02	6.53E-03	8.40E-03	7.72E-03
296	16071-86-6	C,I, Direct Brown 95		8.49e-09	7.47e-09	7.31e-09	8.33e-09	2.1e-09	7.67e-09	7.54e-09	9.13e-09			1.93e-08	1.44e-08	1.64e-08	1.69e-08	3.17e-09	1.58e-08		2.59e-08	1.93e-08	2.24e-08	2.27e-08	4.26e-09	2.12e-08		0.0055	0.000614	0.00458	0.0048	0.000892	0.00481		0.0771	0.0572	0.0607	0.0628	0.00803	0.0601		6.81E-08	5.97E-08	6.54E-08	6.68E-08	1.68E-08	6.15E-08	6.05E-08	7.32E-08
297	51333-22-3	Budesonide		0.00219	0.00831	0.00682	0.00599	0.137	0.00687	0.0269	0.00759			0.00402	0.03	0.0105	0.00954	0.224	0.0159		0.00561	0.0418	0.0147	0.0133	0.313	0.0221		0.165	0.919	0.713	0.239	9.22	0.271		1.31	12.6	15.2	11	150	6.65		2.80E-02	1.06E-01	9.05E-02	7.65E-02	1.75E+00	8.77E-02	3.44E-01	9.70E-02
298	94-26-8	P-HYDROXY BUTYL BENZOATE		0.000346	0.00181	0.00151	0.00125	0.0323	0.00147	0.00619	0.0016			0.000345	0.00362	0.00118	0.00105	0.028	0.00185		0.000462	0.00484	0.00158	0.00141	0.0374	0.00247		0.0145	0.115	0.0884	0.0252	1.22	0.0294		0.0542	1.5	1.82	1.29	18.8	0.747		2.81E-03	1.47E-02	1.23E-02	1.01E-02	2.63E-01	1.19E-02	5.03E-02	1.30E-02
299	2409-55-4	2-(TERT-BUTYL)-4-METHYLPHENOL		0.00185	0.0098	0.00816	0.00674	0.175	0.00794	0.0335	0.00868			0.00246	0.0261	0.0085	0.00756	0.202	0.0133		0.00337	0.0357	0.0116	0.0104	0.276	0.0182		0.103	0.829	0.637	0.18	8.79	0.211		0.368	10.7	13	9.23	134	5.33		1.81E-02	9.55E-02	7.97E-02	6.56E-02	1.71E+00	7.74E-02	3.27E-01	8.47E-02
300	592-31-4	BUTYLUREA		6.84e-05	6.97e-05	6.57e-05	7.28e-05	0.000221	6.91e-05	9.81e-05	8.13e-05			0.000123	0.000134	0.000115	0.000117	0.000366	0.00012		0.000165	0.000179	0.000158	0.000157	0.000491	0.000162		0.00408	0.00426	0.00406	0.00366	0.0113	0.00371		0.0568	0.0556	0.0596	0.0567	0.163	0.0501		5.46E-04	5.54E-04	5.83E-04	5.81E-04	1.76E-03	5.51E-04	7.84E-04	6.50E-04
301	3068-88-0	4-METHYL-2-OXETANONE		0.000159	0.000144	0.00014	0.000158	0.000119	0.000147	0.000156	0.000175			0.000324	0.000264	0.00028	0.000274	0.000205	0.000274		0.000469	0.000378	0.000413	0.000413	0.000297	0.000397		0.0104	0.00901	0.00892	0.00876	0.0062	0.00915		0.14	0.112	0.116	0.118	0.0774	0.111		1.28E-03	1.16E-03	1.26E-03	1.22E-03	9.55E-04	1.18E-03	1.26E-03	1.41E-03
302	14239-68-0	Ethyl cadmate		0.000875	0.00296	0.00243	0.00218	0.0471	0.00247	0.00935	0.00274			0.00107	0.00699	0.00253	0.00232	0.0515	0.00376		0.00145	0.00946	0.00345	0.00314	0.0698	0.00509		0.0451	0.22	0.172	0.0615	2.15	0.069		0.393	2.91	3.5	2.56	33.7	1.57		8.24E-03	2.78E-02	2.40E-02	2.05E-02	4.43E-01	2.32E-02	8.81E-02	2.58E-02
303	331-39-5	2-PROPENOIC ACID, 3-(3,4-DIHYDROXYPHENYL)-, (E)-		0.000379	0.000588	0.000512	0.000525	0.00554	0.000537	0.00134	0.000617			0.000524	0.00124	0.000664	0.000648	0.0071	0.000824		0.000709	0.00167	0.000912	0.000876	0.00961	0.00111		0.0206	0.0393	0.0334	0.0206	0.263	0.0216		0.271	0.517	0.591	0.486	4.02	0.361		3.30E-03	5.10E-03	4.89E-03	4.57E-03	4.82E-02	4.67E-03	1.16E-02	5.37E-03
304	62-54-4	Acetic acid, calcium salt		0.00036	0.000317	0.00031	0.000354	0.000107	0.000326	0.000323	0.000387			0.000883	0.000665	0.000751	0.000775	0.000187	0.000727		0.00121	0.00091	0.00105	0.00106	0.000256	0.000995		0.0275	0.0219	0.023	0.024	0.00566	0.0241		0.391	0.301	0.31	0.32	0.0584	0.306		3.17E-03	2.78E-03	3.05E-03	3.11E-03	9.40E-04	2.87E-03	2.84E-03	3.41E-03
305	121-59-5	Carbarsone		1.94e-05	1.72e-05	1.68e-05	1.91e-05	6.11e-06	1.76e-05	1.75e-05	2.09e-05			4.3e-05	3.25e-05	3.66e-05	3.78e-05	9.83e-06	3.54e-05		5.76e-05	4.34e-05	5e-05	5.06e-05	1.32e-05	4.74e-05		0.00132	0.00104	0.0011	0.00115	0.000291	0.00115		0.0184	0.0141	0.0146	0.0151	0.00304	0.0144		1.53E-04	1.35E-04	1.47E-04	1.50E-04	4.81E-05	1.39E-04	1.38E-04	1.65E-04
306	77-65-6	CARBROMAL		4.98e-05	0.000111	9.29e-05	8.94e-05	0.00145	9.66e-05	0.000308	0.000109			5.37e-05	0.000212	9.04e-05	8.55e-05	0.00144	0.000124		7.19e-05	0.000284	0.000122	0.000114	0.00192	0.000166		0.00225	0.00676	0.00545	0.00255	0.0577	0.00275		0.0258	0.088	0.104	0.0795	0.883	0.0531		3.95E-04	8.78E-04	7.95E-04	7.08E-04	1.15E-02	7.65E-04	2.44E-03	8.63E-04
307	7235-40-7	,beta,,,beta,-Carotene		1.29e-12	6.89e-12	5.74e-12	4.73e-12	1.23e-10	5.57e-12	2.36e-11	6.1e-12			5.23e-11	5.58e-10	1.82e-10	1.62e-10	4.32e-09	2.85e-10		2.64e-10	2.82e-09	9.18e-10	8.17e-10	2.18e-08	1.44e-09		3.5	28	21.7	6.15	301	7.2		28.8	867	1050	748	10900	431		2.92E-11	1.55E-10	1.29E-10	1.07E-10	2.78E-09	1.26E-10	5.32E-10	1.38E-10
308	2244-16-8	2-Cyclohexen-1-one, 2-methyl-5-(1-methylethenyl)		0.002	0.00946	0.00782	0.0066	0.165	0.00771	0.0319	0.00846			0.00272	0.0257	0.00854	0.0076	0.197	0.0132		0.00403	0.0381	0.0127	0.0113	0.292	0.0196		0.123	0.874	0.671	0.199	9.09	0.232		0.563	10.3	12.4	8.88	127	5.2		2.06E-02	9.72E-02	8.17E-02	6.73E-02	1.70E+00	7.92E-02	3.28E-01	8.70E-02
309	169590-42-5	Celecoxib		0.00503	0.0262	0.0218	0.018	0.467	0.0212	0.0894	0.0232			0.0302	0.315	0.103	0.0917	2.43	0.161		0.0452	0.471	0.154	0.137	3.64	0.241		1.02	8.07	6.21	1.77	85.5	2.07		4.74	128	156	111	1610	63.9		9.28E-02	4.83E-01	4.03E-01	3.33E-01	8.62E+00	3.91E-01	1.65E+00	4.29E-01
310	56980-93-9	UREA, N'-[3-ACETYL-4-[3-[(1,1-DIMETHYLETHYL)AMIN		0.000205	0.000648	0.000532	0.000483	0.0101	0.000544	0.00201	0.000605			0.000213	0.00128	0.000475	0.000437	0.00937	0.000698		0.000285	0.00172	0.000642	0.000586	0.0126	0.000936		0.00905	0.0408	0.032	0.0119	0.392	0.0133		0.0831	0.533	0.638	0.47	6.05	0.292		1.68E-03	5.28E-03	4.59E-03	3.94E-03	8.20E-02	4.44E-03	1.64E-02	4.94E-03
311	474-25-9	CHENODEOXYCHOLIC ACID		0.0049	0.026	0.0217	0.0179	0.465	0.021	0.089	0.023			0.0237	0.252	0.082	0.073	1.94	0.128		0.0342	0.363	0.118	0.105	2.81	0.185		0.84	6.75	5.19	1.47	71.7	1.72		3.46	102	124	88	1280	50.8		8.36E-02	4.42E-01	3.69E-01	3.04E-01	7.93E+00	3.58E-01	1.52E+00	3.92E-01
312	115-28-6	CHLORENDIC ACID		0.00525	0.0267	0.0222	0.0184	0.474	0.0217	0.0908	0.0237			0.0524	0.533	0.175	0.156	4.11	0.273		0.0896	0.911	0.299	0.267	7.02	0.467		1.55	11.9	9.14	2.64	125	3.08		9.05	219	266	189	2740	110		1.12E-01	5.67E-01	4.74E-01	3.92E-01	1.01E+01	4.61E-01	1.93E+00	5.05E-01
313	302-22-7	Chlormadinone Acetate		0.00171	0.00904	0.00753	0.00622	0.162	0.00732	0.031	0.00801			0.00224	0.0237	0.00774	0.00689	0.183	0.0121		0.00301	0.0319	0.0104	0.00927	0.247	0.0163		0.0927	0.743	0.571	0.162	7.88	0.189		0.338	9.81	11.9	8.46	123	4.88		1.65E-02	8.71E-02	7.27E-02	6.00E-02	1.56E+00	7.06E-02	2.99E-01	7.73E-02
314	37087-94-8	2-CHLORO-5-(3,5-DIMETHYLPIPERIDINOSULPHONYL)BENZOIC ACID		0.00357	0.0185	0.0154	0.0128	0.331	0.015	0.0633	0.0164			0.00838	0.0872	0.0285	0.0254	0.673	0.0446		0.0115	0.12	0.0393	0.035	0.927	0.0614		0.331	2.6	2	0.572	27.6	0.668		1.34	35.9	43.7	31	450	17.9		4.73E-02	2.45E-01	2.05E-01	1.69E-01	4.38E+00	1.99E-01	8.39E-01	2.18E-01
315	5131-60-2	1,3-BENZENEDIAMINE, 4-CHLORO-		0.000635	0.00079	0.000714	0.000762	0.0051	0.000751	0.00147	0.000873			0.00111	0.00181	0.0012	0.00119	0.00828	0.00136		0.00152	0.00248	0.00167	0.00163	0.0114	0.00187		0.0406	0.0572	0.0511	0.0383	0.284	0.0394		0.566	0.763	0.848	0.744	4.31	0.601		6.02E-03	7.46E-03	7.48E-03	7.22E-03	4.83E-02	7.11E-03	1.39E-02	8.27E-03
316	95-83-0	4-CHLORO-1,2-BENZENEDIAMINE		0.000625	0.00109	0.000932	0.000936	0.0116	0.000976	0.00266	0.00111			0.000872	0.00245	0.00121	0.00116	0.015	0.00155		0.0012	0.00336	0.00168	0.0016	0.0206	0.00213		0.0352	0.0781	0.065	0.0365	0.577	0.0387		0.449	1.02	1.18	0.949	8.82	0.679		5.80E-03	1.01E-02	9.46E-03	8.68E-03	1.08E-01	9.06E-03	2.47E-02	1.03E-02
317	95-79-4	5-CHLORO-O-TOLUIDINE		0.0012	0.00478	0.00392	0.00342	0.0801	0.00393	0.0156	0.00434			0.00143	0.0113	0.00389	0.00349	0.0847	0.00591		0.00205	0.0162	0.00562	0.00506	0.122	0.0085		0.0637	0.376	0.29	0.0938	3.8	0.108		0.417	4.58	5.52	3.99	54.9	2.38		1.13E-02	4.53E-02	3.85E-02	3.21E-02	7.59E-01	3.73E-02	1.48E-01	4.12E-02
318	3165-93-3	4-CHLORO-2-METHYLBENZENAMINE HYDROCHLORIDE		0.000181	0.000724	0.000594	0.000517	0.0121	0.000596	0.00237	0.000658			0.000178	0.00141	0.000486	0.000438	0.0106	0.000739		0.00024	0.0019	0.000658	0.000593	0.0143	0.000996		0.00763	0.0451	0.0348	0.0113	0.456	0.0129		0.0531	0.583	0.703	0.508	6.99	0.304		1.46E-03	5.81E-03	4.94E-03	4.13E-03	9.74E-02	4.79E-03	1.90E-02	5.29E-03
319	75-88-7	1,1,1-TRIFLUORO-2-CHLOROETHANE		0.00072	0.00244	0.00197	0.000541	0.038	0.002	0.00756	0.00222			0.000209	0.0018	0.00049	1.03e-05	0.00992	0.000726		0.000436	0.00367	0.00103	9.64e-05	0.0207	0.00151		0.0535	0.362	0.201	0.00191	2.5	0.0811		0.00257	0.0357	0.0222	0.00867	0.213	0.00999		3.32E-03	1.18E-02	9.53E-03	1.83E-04	1.75E-01	9.22E-03	3.48E-02	1.02E-02
320	75-45-6	CHLORODIFLUOROMETHANE		0.000563	0.000842	0.000725	9.39e-05	0.00718	0.000761	0.00179	0.000876			0.000205	0.000593	0.000249	1.78e-06	0.00243	0.000302		0.000405	0.00116	0.000499	1.67e-05	0.00479	0.000597		0.0493	0.123	0.0748	0.000427	0.55	0.0506		0.0019	0.00748	0.00376	0.00115	0.0241	0.00238		3.18E-03	4.97E-03	4.50E-03	3.13E-05	4.05E-02	4.29E-03	1.01E-02	4.94E-03
321	75-00-3	chloroethane		0.00069	0.0014	0.00117	0.000433	0.0168	0.00122	0.00366	0.00138			0.000206	0.000942	0.000318	9.28e-06	0.00461	0.000426		0.000435	0.00194	0.000681	8.57e-05	0.00974	0.000899		0.0461	0.171	0.0994	0.00182	0.985	0.0538		0.00385	0.0179	0.0129	0.00694	0.105	0.00691		3.18E-03	6.82E-03	5.85E-03	1.62E-04	7.74E-02	5.62E-03	1.69E-02	6.37E-03
322	593-70-4	CHLOROFLUOROMETHANE		0.000725	0.000774	0.000715	0.000349	0.00288	0.000751	0.00114	0.000883			0.000213	0.000332	0.000204	8.05e-06	0.000782	0.000217		0.00047	0.000707	0.000458	7.54e-05	0.00172	0.000478		0.0511	0.0787	0.0529	0.00218	0.175	0.047		0.00539	0.00805	0.00602	0.00438	0.0193	0.0049		3.23E-03	3.63E-03	3.54E-03	1.40E-04	1.28E-02	3.35E-03	5.07E-03	3.93E-03
323	6959-48-4	3-(Chloromethyl)pyridine hydrochloride		0.000327	0.00078	0.000648	0.000617	0.0106	0.000672	0.00222	0.000756			0.000371	0.0016	0.000658	0.000618	0.011	0.000919		0.000501	0.00216	0.0009	0.000837	0.0149	0.00124		0.0156	0.051	0.0408	0.0181	0.447	0.0198		0.173	0.664	0.785	0.596	6.86	0.392		2.76E-03	6.58E-03	5.90E-03	5.20E-03	8.97E-02	5.68E-03	1.88E-02	6.39E-03
324	10473-70-8	1-(4-CHLOROPHENYL)-1-PHENYL-2-PROPYNYL CARBAMATE		0.00231	0.0123	0.0103	0.00846	0.221	0.00996	0.0422	0.0109			0.0035	0.0373	0.0121	0.0108	0.289	0.019		0.00472	0.0504	0.0164	0.0146	0.39	0.0257		0.143	1.16	0.89	0.252	12.3	0.295		0.513	15.4	18.7	13.3	194	7.67		2.42E-02	1.29E-01	1.07E-01	8.85E-02	2.31E+00	1.04E-01	4.41E-01	1.14E-01
325	590-21-6	1-CHLOROPROPENE		0.000734	0.00258	0.00208	0.000672	0.0407	0.00211	0.00806	0.00234			0.000207	0.00186	0.0005	1.35e-05	0.0103	0.000746		0.000437	0.00382	0.00106	0.000125	0.0217	0.00157		0.0488	0.344	0.19	0.00226	2.4	0.0756		0.0029	0.0412	0.0271	0.0116	0.262	0.0121		3.25E-03	1.20E-02	9.67E-03	2.37E-04	1.80E-01	9.36E-03	3.57E-02	1.04E-02
326	2837-89-0	1-Chloro-1,2,2,2-Tetrafluoroethane		0.000594	0.00182	0.00147	0.000128	0.0271	0.0015	0.00547	0.00167			0.000206	0.00158	0.000442	2.28e-06	0.00852	0.000645		0.000406	0.00309	0.000877	2.14e-05	0.0167	0.00127		0.0535	0.323	0.179	0.000446	2.16	0.0765		0.00156	0.023	0.0109	0.00187	0.102	0.00503		3.28E-03	1.05E-02	8.57E-03	4.07E-05	1.50E-01	8.28E-03	3.01E-02	9.24E-03
327	94-20-2	CHLORPROPAMIDE		0.000222	0.000889	0.00073	0.000636	0.0149	0.000732	0.00291	0.000808			0.000223	0.00176	0.000607	0.000551	0.0132	0.000924		0.000299	0.00235	0.000817	0.000737	0.0177	0.00124		0.00949	0.0559	0.0433	0.0141	0.566	0.0161		0.0664	0.729	0.879	0.635	8.74	0.38		1.81E-03	7.21E-03	6.13E-03	5.16E-03	1.21E-01	5.94E-03	2.36E-02	6.56E-03
328	51481-61-9	CIMETIDINE		0.00044	0.000448	0.000422	0.000468	0.00139	0.000444	0.000627	0.000523			0.000889	0.000959	0.000831	0.000844	0.00259	0.000866		0.00121	0.00131	0.00116	0.00115	0.00354	0.00118		0.0293	0.0305	0.0291	0.0263	0.0797	0.0267		0.415	0.404	0.433	0.413	1.16	0.366		3.94E-03	3.99E-03	4.20E-03	4.19E-03	1.25E-02	3.97E-03	5.61E-03	4.68E-03
329	14371-10-9	trans-Cinnamaldehyde		0.00158	0.00492	0.00404	0.00368	0.0758	0.00413	0.0152	0.0046			0.00234	0.0139	0.00515	0.00472	0.101	0.00756		0.00346	0.0205	0.00768	0.00701	0.149	0.0112		0.104	0.462	0.361	0.135	4.41	0.151		0.919	5.7	6.82	5.03	64.5	3.13		1.78E-02	5.51E-02	4.79E-02	4.10E-02	8.50E-01	4.63E-02	1.71E-01	5.16E-02
330	87-29-6	Cinnamyl Anthranilate		0.00108	0.00576	0.0048	0.00396	0.103	0.00467	0.0197	0.0051			0.00124	0.0132	0.0043	0.00383	0.102	0.00673		0.00166	0.0177	0.00576	0.00513	0.137	0.00903		0.0517	0.417	0.32	0.0906	4.43	0.106		0.182	5.46	6.64	4.71	68.6	2.72		9.61E-03	5.10E-02	4.26E-02	3.51E-02	9.15E-01	4.13E-02	1.75E-01	4.52E-02
331	52214-84-3	Ciprofibrate		0.00388	0.0205	0.0171	0.0141	0.367	0.0166	0.0702	0.0182			0.0101	0.107	0.035	0.0312	0.83	0.0548		0.014	0.148	0.0484	0.0431	1.15	0.0757		0.395	3.17	2.43	0.691	33.6	0.808		1.52	44.1	53.6	38	553	22		5.34E-02	2.82E-01	2.35E-01	1.94E-01	5.05E+00	2.28E-01	9.65E-01	2.50E-01
332	22494-47-9	Clobuzarit		0.00557	0.0296	0.0246	0.0203	0.53	0.0239	0.101	0.0262			0.0605	0.643	0.21	0.187	4.98	0.328		0.0996	1.06	0.345	0.307	8.19	0.541		1.72	13.9	10.7	3.02	147	3.53		8.52	253	307	218	3170	126		1.13E-01	5.97E-01	4.98E-01	4.11E-01	1.07E+01	4.83E-01	2.05E+00	5.29E-01
333	637-07-0	Clofibrate		0.00161	0.00844	0.00702	0.00581	0.151	0.00683	0.0288	0.00748			0.00202	0.0212	0.00691	0.00614	0.164	0.0108		0.00277	0.0291	0.0095	0.00846	0.225	0.0149		0.0854	0.679	0.521	0.148	7.19	0.174		0.311	8.67	10.5	7.48	109	4.32		1.52E-02	7.96E-02	6.64E-02	5.47E-02	1.42E+00	6.45E-02	2.72E-01	7.06E-02
334	88107-10-2	ETHANONE, 1-[2-HYDROXY-3-PROPYL-4-[4-(1H-TETRAZO		0.00016	0.000845	0.000704	0.000581	0.0151	0.000684	0.00289	0.000749			0.000155	0.00164	0.000533	0.000475	0.0126	0.000835		0.000207	0.00218	0.000713	0.000635	0.0169	0.00112		0.00651	0.052	0.04	0.0114	0.552	0.0133		0.0236	0.677	0.822	0.584	8.49	0.337		1.28E-03	6.71E-03	5.60E-03	4.62E-03	1.20E-01	5.44E-03	2.30E-02	5.95E-03
335	102-50-1	BENZENAMINE, 4-METHOXY-2-METHYL-		0.000883	0.00147	0.00127	0.00128	0.015	0.00133	0.0035	0.00152			0.00137	0.00361	0.00184	0.00178	0.0216	0.00233		0.00191	0.00502	0.0026	0.00248	0.0301	0.00324		0.0551	0.115	0.0965	0.0563	0.821	0.0593		0.716	1.52	1.75	1.42	12.6	1.03		8.93E-03	1.48E-02	1.40E-02	1.29E-02	1.52E-01	1.34E-02	3.54E-02	1.54E-02
336	120-71-8	p-Cresidine		0.00083	0.00224	0.00185	0.00172	0.0325	0.00191	0.00665	0.00213			0.00104	0.00522	0.00204	0.00189	0.037	0.00292		0.00144	0.00722	0.00286	0.00263	0.0512	0.00404		0.0444	0.168	0.133	0.0543	1.54	0.0599		0.455	2.16	2.57	1.93	23.5	1.23		7.88E-03	2.12E-02	1.87E-02	1.63E-02	3.08E-01	1.81E-02	6.31E-02	2.02E-02
337	123-73-9	Crotonaldehyde (trans)		0.0017	0.00186	0.00172	0.00188	0.00813	0.00181	0.00292	0.00212			0.00199	0.00257	0.00195	0.00184	0.00882	0.00211		0.00633	0.00802	0.00633	0.00618	0.0281	0.00671		0.158	0.188	0.17	0.136	0.653	0.147		0.948	1.04	1.13	1.04	4.14	0.89		1.75E-02	1.91E-02	1.97E-02	1.81E-02	8.37E-02	1.86E-02	3.01E-02	2.19E-02
338	156-62-7	Cyanamide, calcium salt		0.000429	0.000392	0.00038	0.00043	0.000427	0.000399	0.00044	0.000473			0.001	0.000834	0.000873	0.000897	0.000874	0.000862		0.00137	0.00114	0.00122	0.00123	0.0012	0.00118		0.0305	0.0267	0.0266	0.0267	0.0249	0.0269		0.434	0.355	0.37	0.373	0.341	0.349		3.83E-03	3.49E-03	3.78E-03	3.84E-03	3.81E-03	3.56E-03	3.92E-03	4.22E-03
339	12663-46-6	Cyclochlorotine		8.95e-07	7.95e-07	7.76e-07	8.83e-07	3.91e-07	8.15e-07	8.25e-07	9.69e-07			1.95e-06	1.5e-06	1.67e-06	1.72e-06	6.7e-07	1.62e-06		2.61e-06	2e-06	2.27e-06	2.3e-06	8.96e-07	2.16e-06		5.82e-05	4.77e-05	4.9e-05	5.08e-05	1.91e-05	5.1e-05		0.000812	0.000623	0.000653	0.000671	0.000224	0.000638		7.01E-06	6.20E-06	6.78E-06	6.92E-06	3.06E-06	6.38E-06	6.47E-06	7.59E-06
340	1192-28-5	Cyclopentanone, oxime		0.00101	0.00103	0.000975	0.00108	0.00333	0.00102	0.00147	0.00121			0.00245	0.00268	0.0023	0.00234	0.00745	0.00241		0.0035	0.00383	0.00335	0.00334	0.0106	0.00344		0.0814	0.0855	0.0813	0.0731	0.231	0.0742		1.19	1.17	1.25	1.19	3.48	1.05		1.11E-02	1.13E-02	1.19E-02	1.18E-02	3.65E-02	1.12E-02	1.60E-02	1.32E-02
341	50-18-0	Cyclophosphamide		0.00159	0.00176	0.00163	0.00178	0.0081	0.00171	0.00283	0.00201			0.00456	0.00591	0.00452	0.00455	0.0215	0.0049		0.00683	0.00886	0.00689	0.00682	0.0323	0.00735		0.156	0.185	0.171	0.143	0.69	0.146		2.39	2.67	2.91	2.67	11.1	2.27		2.23E-02	2.46E-02	2.54E-02	2.50E-02	1.14E-01	2.41E-02	3.97E-02	2.82E-02
342	80-08-0	DI(P-AMINOPHENYL)SULFONE		0.00099	0.00133	0.00119	0.00125	0.0101	0.00125	0.0027	0.00145			0.00185	0.00347	0.00211	0.00208	0.0176	0.00249		0.00258	0.00483	0.00299	0.00291	0.0246	0.00347		0.0692	0.109	0.0956	0.0666	0.619	0.0689		0.969	1.48	1.67	1.42	9.63	1.11		1.06E-02	1.42E-02	1.40E-02	1.34E-02	1.08E-01	1.33E-02	2.88E-02	1.54E-02
343	53-19-0	O,P'-DDD		0.00581	0.031	0.0258	0.0213	0.555	0.0251	0.106	0.0274			0.127	1.36	0.442	0.393	10.5	0.692		0.279	2.98	0.969	0.863	23	1.52		2.69	21.7	16.7	4.72	230	5.52		16.7	504	612	434	6330	251		1.26E-01	6.72E-01	5.61E-01	4.62E-01	1.21E+01	5.44E-01	2.31E+00	5.96E-01
344	53-43-0	PRASTERONE		0.00333	0.0171	0.0142	0.0118	0.304	0.0139	0.0582	0.0152			0.00728	0.0747	0.0245	0.0218	0.576	0.0382		0.01	0.103	0.0337	0.03	0.792	0.0526		0.29	2.25	1.73	0.497	23.7	0.58		1.23	30.9	37.5	26.6	386	15.4		4.30E-02	2.20E-01	1.84E-01	1.52E-01	3.92E+00	1.79E-01	7.51E-01	1.96E-01
345	853-23-6	Androst-5-en-17-one,3-(acetyloxy),3-beta-		0.00226	0.012	0.00996	0.00822	0.214	0.00968	0.0409	0.0106			0.00339	0.0359	0.0117	0.0104	0.277	0.0183		0.00457	0.0484	0.0158	0.0141	0.375	0.0247		0.139	1.11	0.855	0.243	11.8	0.284		0.508	14.8	18	12.8	186	7.38		2.36E-02	1.24E-01	1.04E-01	8.57E-02	2.23E+00	1.01E-01	4.27E-01	1.10E-01
346	51481-10-8	Vomitoxin		0.000236	0.00021	0.000205	0.000233	0.000113	0.000215	0.000219	0.000256			0.000545	0.000422	0.000467	0.000481	0.00021	0.000454		0.00074	0.000572	0.000645	0.000652	0.000285	0.000616		0.0163	0.0135	0.0138	0.0142	0.00596	0.0143		0.23	0.179	0.186	0.19	0.0724	0.181		1.98E-03	1.76E-03	1.92E-03	1.96E-03	9.51E-04	1.81E-03	1.84E-03	2.15E-03
347	131-01-1	Deserpidine		1.14e-05	5.84e-05	4.85e-05	4.03e-05	0.00104	4.73e-05	0.000199	5.18e-05			1.07e-05	0.00011	3.61e-05	3.22e-05	0.00085	5.64e-05		1.43e-05	0.000147	4.83e-05	4.3e-05	0.00114	7.53e-05		0.000453	0.00351	0.0027	0.000777	0.0371	0.000906		0.00181	0.0456	0.0554	0.0394	0.57	0.0228		8.90E-05	4.56E-04	3.81E-04	3.15E-04	8.12E-03	3.70E-04	1.56E-03	4.05E-04
348	18296	DEXAMETHASONE		0.000798	0.00233	0.00192	0.00176	0.0351	0.00197	0.0071	0.0022			0.000988	0.00546	0.00207	0.00192	0.0394	0.00301		0.00134	0.0074	0.00284	0.0026	0.0534	0.00408		0.0416	0.172	0.136	0.053	1.62	0.0587		0.413	2.28	2.72	2.02	25.4	1.27		7.52E-03	2.19E-02	1.92E-02	1.66E-02	3.30E-01	1.85E-02	6.68E-02	2.07E-02
349	720-69-4	4,6-DIAMINO-2-(5-NITRO-2-FURYL)-s-TRIAZINE		0.000114	0.000126	0.000116	0.000127	0.000579	0.000122	0.000202	0.000143			0.000189	0.000245	0.000187	0.000188	0.000891	0.000203		0.000253	0.000328	0.000256	0.000253	0.0012	0.000273		0.00656	0.00779	0.0072	0.00601	0.029	0.00613		0.091	0.102	0.111	0.102	0.424	0.0864		9.19E-04	1.01E-03	1.05E-03	1.03E-03	4.68E-03	9.90E-04	1.63E-03	1.16E-03
350	7336-20-1	Benzenesulfonic acid, 2,2'-(1,2-ethenediyl)bis[5-amino-, disodium salt		2.78e-06	2.45e-06	2.39e-06	2.73e-06	6.87e-07	2.51e-06	2.47e-06	2.99e-06			6.3e-06	4.71e-06	5.35e-06	5.52e-06	1.04e-06	5.17e-06		8.47e-06	6.32e-06	7.32e-06	7.41e-06	1.4e-06	6.94e-06		0.00538	0.000717	0.00447	0.00469	0.000872	0.0047		0.0753	0.0559	0.0593	0.0614	0.00786	0.0587		2.23E-05	1.95E-05	2.14E-05	2.19E-05	5.51E-06	2.01E-05	1.98E-05	2.40E-05
351	538-41-0	4,4'-DIAMINOAZOBENZENE		0.00113	0.00454	0.00373	0.00324	0.0761	0.00373	0.0149	0.00412			0.00141	0.0112	0.00387	0.00351	0.0845	0.00589		0.00191	0.0152	0.00526	0.00475	0.114	0.00797		0.0595	0.353	0.273	0.0887	3.58	0.101		0.419	4.67	5.63	4.07	56.1	2.43		1.09E-02	4.37E-02	3.71E-02	3.13E-02	7.34E-01	3.60E-02	1.43E-01	3.97E-02
352	785-30-8	Benzamide, 4-amino-N-(4-aminophenyl)-		0.000363	0.000458	0.000413	0.000439	0.00304	0.000434	0.000864	0.000504			0.000576	0.000959	0.000625	0.000622	0.00448	0.000718		0.00078	0.0013	0.000862	0.000843	0.00607	0.000973		0.0212	0.0304	0.0271	0.0201	0.155	0.0206		0.292	0.401	0.447	0.39	2.32	0.313		3.16E-03	3.96E-03	3.96E-03	3.82E-03	2.64E-02	3.77E-03	7.51E-03	4.38E-03
353	636-23-7	2,4-Diaminotoluene dihydrochloride		0.000178	0.00017	0.000163	0.000183	0.000333	0.000171	0.000211	0.000202			0.000361	0.000337	0.000324	0.000331	0.000613	0.000327		0.000487	0.000454	0.000445	0.000447	0.000827	0.000441		0.0114	0.0107	0.0105	0.0101	0.018	0.0102		0.16	0.141	0.148	0.146	0.255	0.133		1.47E-03	1.40E-03	1.50E-03	1.51E-03	2.75E-03	1.41E-03	1.74E-03	1.67E-03
354	6369-59-1	C,I, Oxidation base 4		1.67e-06	1.47e-06	1.44e-06	1.64e-06	4.14e-07	1.51e-06	1.48e-06	1.8e-06			3.74e-06	2.79e-06	3.17e-06	3.27e-06	6.17e-07	3.06e-06		5e-06	3.73e-06	4.33e-06	4.38e-06	8.26e-07	4.1e-06		0.0018	0.000157	0.0015	0.00157	0.000292	0.00157		0.0252	0.0177	0.0198	0.0205	0.00263	0.0196		1.32E-05	1.16E-05	1.27E-05	1.30E-05	3.27E-06	1.19E-05	1.17E-05	1.42E-05
355	439-14-5	DIAZEPAM		0.0025	0.0121	0.01	0.00843	0.213	0.00986	0.041	0.0108			0.00432	0.0418	0.0138	0.0124	0.321	0.0215		0.0059	0.0571	0.019	0.0169	0.439	0.0294		0.176	1.28	0.989	0.292	13.5	0.339		0.869	17.4	21.1	15	215	8.76		2.91E-02	1.41E-01	1.18E-01	9.81E-02	2.48E+00	1.15E-01	4.77E-01	1.26E-01
356	262-12-4	Dibenzo-p-dioxin		0.00337	0.0179	0.0149	0.0123	0.32	0.0145	0.0612	0.0158			0.00673	0.0716	0.0233	0.0207	0.554	0.0365		0.00961	0.102	0.0333	0.0296	0.79	0.0521		0.281	2.26	1.74	0.492	24	0.576		0.974	28.9	35.1	24.9	363	14.4		4.11E-02	2.18E-01	1.82E-01	1.50E-01	3.90E+00	1.76E-01	7.46E-01	1.93E-01
357	4106-66-5	3-DIBENZOFURANAMINE		0.00047	0.00239	0.00198	0.00165	0.0423	0.00194	0.00812	0.00212			0.000481	0.00489	0.0016	0.00143	0.0377	0.0025		0.000644	0.00654	0.00215	0.00192	0.0504	0.00335		0.0202	0.155	0.119	0.0345	1.64	0.0402		0.0839	2.02	2.46	1.75	25.3	1.01		3.89E-03	1.97E-02	1.65E-02	1.36E-02	3.50E-01	1.60E-02	6.72E-02	1.76E-02
358	56654-52-5	1,3-Dibutyl-3-nitroso urea		0.000112	0.000553	0.000458	0.000384	0.00975	0.000449	0.00187	0.000492			0.000108	0.00106	0.000351	0.000314	0.00817	0.000546		0.000144	0.00142	0.00047	0.000419	0.0109	0.00073		0.00456	0.0338	0.026	0.00764	0.355	0.00887		0.0208	0.44	0.534	0.38	5.47	0.221		8.91E-04	4.37E-03	3.67E-03	3.04E-03	7.72E-02	3.56E-03	1.48E-02	3.90E-03
359	1717-00-6	1,1-DICHLOROFLUOROETHANE		0.00087	0.0037	0.003	0.00123	0.062	0.003	0.0121	0.0033			0.000213	0.00235	0.000604	2.55e-05	0.0134	0.000924		0.000474	0.00504	0.00135	0.000236	0.0299	0.00206		0.0517	0.451	0.249	0.00414	3.29	0.0905		0.00327	0.0711	0.0496	0.0226	0.497	0.0212		3.34E-03	1.50E-02	1.19E-02	4.49E-04	2.38E-01	1.15E-02	4.63E-02	1.27E-02
360	7572-29-4	Dichloroacetylene		0.000808	0.00124	0.00107	0.000578	0.0111	0.00112	0.00273	0.00129			0.000214	0.000644	0.000266	1.4e-05	0.00273	0.000327		0.000488	0.00141	0.000617	0.000129	0.00625	0.000747		0.05	0.128	0.0788	0.0032	0.603	0.0519		0.00653	0.0164	0.0137	0.00923	0.0905	0.00847		3.29E-03	5.30E-03	4.78E-03	2.45E-04	4.54E-02	4.57E-03	1.11E-02	5.25E-03
361	764-41-0	1,4-DICHLORO-2-BUTENE		0.00237	0.0109	0.00897	0.00745	0.189	0.00887	0.0364	0.00974			0.000643	0.00645	0.00197	0.00126	0.0449	0.00304		0.00297	0.0278	0.00911	0.00754	0.207	0.014		0.111	0.847	0.587	0.131	7.91	0.206		0.0826	1.39	1.64	1.16	16.7	0.69		8.77E-03	4.10E-02	3.38E-02	1.98E-02	6.97E-01	3.28E-02	1.35E-01	3.60E-02
362	33857-26-0	2,7-DiCDD		0.00476	0.0253	0.0211	0.0174	0.454	0.0205	0.0868	0.0224			0.0205	0.218	0.071	0.0632	1.69	0.111		0.0292	0.312	0.101	0.0903	2.41	0.159		0.747	6.03	4.64	1.31	64.1	1.53		2.95	89	108	76.8	1120	44.3		7.80E-02	4.14E-01	3.46E-01	2.85E-01	7.44E+00	3.36E-01	1.42E+00	3.67E-01
363	75-71-8	Dichlorodifluoromethane		0.000567	0.00217	0.00174	6.1e-05	0.0349	0.00176	0.00686	0.00194			0.000204	0.00201	0.000526	1.06e-06	0.0112	0.000793		0.000393	0.00388	0.00102	9.95e-06	0.0216	0.00153		0.0502	0.391	0.214	0.000183	2.75	0.0817		0.00131	0.0347	0.0148	0.000922	0.145	0.00648		3.22E-03	1.29E-02	1.03E-02	1.88E-05	1.98E-01	9.97E-03	3.90E-02	1.10E-02
364	29411	Benzene, 1,1'-sulfonylbis 4-chloro-		0.00529	0.0279	0.0233	0.0192	0.5	0.0226	0.0956	0.0247			0.0389	0.412	0.134	0.12	3.18	0.21		0.0596	0.63	0.205	0.183	4.87	0.322		1.25	10	7.71	2.19	106	2.56		5.72	165	201	143	2080	82.3		1.01E-01	5.30E-01	4.42E-01	3.65E-01	9.49E+00	4.29E-01	1.82E+00	4.70E-01
365	97-16-5	GENITE		0.00418	0.0222	0.0185	0.0153	0.398	0.018	0.076	0.0197			0.0126	0.133	0.0435	0.0387	1.03	0.0681		0.0175	0.186	0.0605	0.0538	1.43	0.0947		0.481	3.87	2.97	0.843	41.1	0.986		1.85	54.6	66.4	47.1	686	27.2		6.07E-02	3.21E-01	2.68E-01	2.21E-01	5.76E+00	2.60E-01	1.10E+00	2.85E-01
366	1212-29-9	THIOUREA, N,N'-DICYCLOHEXYL-		0.00107	0.00564	0.0047	0.00388	0.101	0.00457	0.0193	0.005			0.00123	0.0129	0.00422	0.00376	0.0999	0.0066		0.00165	0.0173	0.00566	0.00504	0.134	0.00886		0.0513	0.408	0.314	0.0892	4.33	0.104		0.19	5.35	6.5	4.61	67.1	2.67		9.54E-03	5.00E-02	4.18E-02	3.45E-02	8.95E-01	4.06E-02	1.71E-01	4.44E-02
367	81-21-0	2,4-Methano-2H-indeno 1,2-b:5,6-b' bisoxirene, octahydro-		0.00274	0.00295	0.00275	0.00301	0.0121	0.00289	0.00453	0.00339			0.0102	0.0124	0.00986	0.00987	0.0414	0.0106		0.0375	0.0457	0.0371	0.0367	0.153	0.039		0.575	0.655	0.61	0.519	2.19	0.532		5.94	6.34	6.87	6.38	23.7	5.5		7.46E-02	7.99E-02	8.30E-02	8.12E-02	3.29E-01	7.85E-02	1.23E-01	9.22E-02
368	298-18-0	1,2:3,4-DIEPOXYBUTANE DL		0.000553	0.000503	0.000488	0.000552	0.000482	0.000512	0.000555	0.000608			0.00122	0.00101	0.00106	0.00107	0.000922	0.00104		0.00185	0.00151	0.00164	0.00164	0.0014	0.00158		0.0406	0.0354	0.0352	0.0351	0.0288	0.0358		0.539	0.436	0.453	0.459	0.362	0.431		5.03E-03	4.56E-03	4.95E-03	4.94E-03	4.38E-03	4.66E-03	5.04E-03	5.53E-03
369	7347-49-1	N,N-DIETHYL-4-(4'-[PYRIDYL-1'-OXIDE]AZO)ANILINE		0.00325	0.0161	0.0133	0.0112	0.284	0.0131	0.0546	0.0143			0.00722	0.0716	0.0236	0.0211	0.55	0.0367		0.00999	0.099	0.0327	0.0292	0.761	0.0508		0.288	2.15	1.65	0.484	22.6	0.563		1.37	29.7	36	25.7	369	14.9		4.31E-02	2.13E-01	1.79E-01	1.48E-01	3.77E+00	1.73E-01	7.24E-01	1.90E-01
370	617-84-5	N,N-DIETHYLFORMAMIDE		0.000391	0.000368	0.000354	0.000398	0.000615	0.000372	0.000442	0.000441			0.000862	0.000774	0.000765	0.000783	0.00122	0.000767		0.00118	0.00106	0.00107	0.00107	0.00167	0.00105		0.0269	0.0247	0.0243	0.0237	0.0356	0.024		0.381	0.327	0.344	0.341	0.501	0.314		3.45E-03	3.23E-03	3.47E-03	3.51E-03	5.41E-03	3.28E-03	3.90E-03	3.88E-03
371	21626-89-1	DIFTALONE		0.00163	0.00601	0.00493	0.00436	0.0983	0.00498	0.0194	0.00551			0.00247	0.0178	0.00627	0.00572	0.133	0.00945		0.00339	0.0244	0.00867	0.00785	0.182	0.013		0.103	0.553	0.43	0.146	5.51	0.166		0.833	7.45	8.97	6.52	87.9	3.95		1.82E-02	6.68E-02	5.72E-02	4.85E-02	1.09E+00	5.54E-02	2.15E-01	6.14E-02
372	101-90-6	Oxirane, 2,2'- 1,3-phenylenebis(oxymethylene) bi		0.00113	0.00188	0.00162	0.00164	0.0192	0.00169	0.00447	0.00194			0.00195	0.00511	0.0026	0.00252	0.0306	0.0033		0.00272	0.00713	0.00368	0.00352	0.0428	0.0046		0.0768	0.16	0.135	0.0786	1.14	0.0828		1.02	2.17	2.5	2.03	18	1.47		1.25E-02	2.06E-02	1.96E-02	1.81E-02	2.12E-01	1.87E-02	4.93E-02	2.14E-02
373	3276-41-3	3,6-DIHYDRO-2-NITROSO-2H-1,2-OXAZINE		0.00091	0.000889	0.000847	0.000946	0.00212	0.00089	0.00116	0.00105			0.00224	0.00221	0.00204	0.00208	0.00477	0.00208		0.00319	0.00314	0.00296	0.00297	0.0068	0.00297		0.0723	0.0708	0.0684	0.0644	0.144	0.0651		1.05	0.959	1.02	0.989	2.12	0.893		9.58E-03	9.32E-03	9.92E-03	9.95E-03	2.23E-02	9.37E-03	1.22E-02	1.11E-02
374	119-84-6	2H-1-Benzopyran-2-one, 3,4-dihydro-		0.000799	0.00108	0.000959	0.00101	0.00819	0.00101	0.00218	0.00117			0.00137	0.00258	0.00157	0.00155	0.0131	0.00185		0.00192	0.00359	0.00222	0.00216	0.0183	0.00258		0.0522	0.0823	0.072	0.0501	0.467	0.0519		0.714	1.09	1.23	1.05	7.1	0.82		7.95E-03	1.07E-02	1.05E-02	1.00E-02	8.14E-02	1.00E-02	2.16E-02	1.16E-02
375	695-53-4	2,4-Oxazolidinedione, 5,5-dimethyl-		0.000585	0.000564	0.000539	0.000604	0.00118	0.000566	0.000711	0.000669			0.00133	0.00126	0.0012	0.00122	0.00245	0.00121		0.00184	0.00174	0.00169	0.00169	0.00338	0.00168		0.0421	0.0402	0.0391	0.0374	0.0724	0.0377		0.603	0.538	0.568	0.557	1.05	0.507		5.49E-03	5.27E-03	5.63E-03	5.67E-03	1.11E-02	5.31E-03	6.67E-03	6.28E-03
376	91-93-0	Dianisidine diisocyanate		0.00489	0.026	0.0217	0.0179	0.467	0.0211	0.0892	0.0231			0.023	0.246	0.08	0.0712	1.9	0.125		0.0331	0.353	0.115	0.102	2.73	0.18		0.822	6.63	5.1	1.44	70.5	1.69		3.31	99.7	121	85.9	1250	49.6		8.24E-02	4.38E-01	3.65E-01	3.01E-01	7.85E+00	3.55E-01	1.50E+00	3.88E-01
377	22227	Dimethylaminoazobenzene		0.00265	0.0141	0.0118	0.0097	0.253	0.0114	0.0483	0.0125			0.00441	0.047	0.0153	0.0136	0.363	0.024		0.00597	0.0636	0.0207	0.0184	0.492	0.0324		0.179	1.45	1.11	0.315	15.4	0.368		0.648	19.4	23.5	16.7	243	9.64		2.93E-02	1.55E-01	1.30E-01	1.07E-01	2.78E+00	1.26E-01	5.32E-01	1.38E-01
378	756-79-6	Phosphonic acid, methyl-, dimethyl ester		0.00104	0.00093	0.000906	0.00103	0.000562	0.000951	0.00098	0.00113			0.00308	0.0024	0.00264	0.00272	0.00136	0.00257		0.0045	0.00351	0.00393	0.00397	0.00199	0.00376		0.0932	0.0783	0.079	0.0814	0.039	0.0818		1.38	1.08	1.12	1.14	0.509	1.09		1.16E-02	1.03E-02	1.13E-02	1.15E-02	6.28E-03	1.06E-02	1.09E-02	1.26E-02
379	597-25-1	DMMPA		0.000826	0.000734	0.000716	0.000815	0.000341	0.000752	0.000759	0.000894			0.00232	0.00178	0.00198	0.00204	0.000743	0.00192		0.00329	0.00252	0.00287	0.0029	0.00106	0.00273		0.0696	0.0577	0.0586	0.0608	0.0213	0.0611		1.02	0.791	0.817	0.84	0.258	0.799		8.53E-03	7.54E-03	8.24E-03	8.41E-03	3.51E-03	7.75E-03	7.83E-03	9.22E-03
380	551-92-8	1,2-DIMETHYL-5-NITRO-1H-IMIDAZOLE		0.00112	0.00111	0.00105	0.00117	0.00294	0.0011	0.00148	0.0013			0.00294	0.003	0.00271	0.00276	0.0071	0.00278		0.00424	0.00431	0.00397	0.00397	0.0102	0.00401		0.0952	0.0953	0.0916	0.085	0.214	0.086		1.41	1.32	1.4	1.36	3.25	1.22		1.28E-02	1.26E-02	1.34E-02	1.34E-02	3.36E-02	1.26E-02	1.69E-02	1.49E-02
381	1095-90-5	Methadone Hydrochloride		0.000984	0.00192	0.00162	0.0016	0.0227	0.00169	0.005	0.00192			0.00149	0.00492	0.00225	0.00216	0.0318	0.00299		0.00205	0.00676	0.00315	0.00297	0.0437	0.00412		0.0606	0.154	0.127	0.0654	1.23	0.0698		0.759	2.07	2.42	1.9	19.3	1.31		1.02E-02	1.98E-02	1.83E-02	1.66E-02	2.35E-01	1.75E-02	5.18E-02	1.99E-02
382	58-15-1	AMINOPYRINE		0.000764	0.00105	0.000934	0.000978	0.00831	0.000981	0.00217	0.00113			0.00129	0.00252	0.0015	0.00148	0.0131	0.00178		0.00178	0.00346	0.0021	0.00204	0.018	0.00245		0.0489	0.0795	0.0693	0.0474	0.465	0.0491		0.673	1.06	1.2	1.02	7.15	0.79		7.53E-03	1.03E-02	1.01E-02	9.64E-03	8.19E-02	9.66E-03	2.14E-02	1.12E-02
383	24448-94-0	2,4,6(1H,3H,5H)-PYRIMIDINETRIONE, 5,5-DIMETHYL-		2.34e-05	2.1e-05	2.05e-05	2.32e-05	1.59e-05	2.15e-05	2.26e-05	2.55e-05			5.01e-05	3.99e-05	4.32e-05	4.44e-05	2.87e-05	4.22e-05		6.71e-05	5.33e-05	5.89e-05	5.95e-05	3.85e-05	5.65e-05		0.0015	0.00127	0.00128	0.00131	0.000812	0.00132		0.021	0.0167	0.0173	0.0176	0.0104	0.0166		1.84E-04	1.65E-04	1.80E-04	1.83E-04	1.25E-04	1.69E-04	1.78E-04	2.01E-04
384	57-97-6	7,12-Dimethylbenz(a)anthracene		0.00309	0.0164	0.0137	0.0113	0.295	0.0133	0.0563	0.0146			0.0059	0.063	0.0205	0.0182	0.487	0.0321		0.00803	0.0857	0.0279	0.0248	0.663	0.0437		0.239	1.93	1.48	0.42	20.5	0.491		0.866	26.1	31.7	22.5	328	13		3.66E-02	1.94E-01	1.62E-01	1.34E-01	3.49E+00	1.57E-01	6.67E-01	1.72E-01
385	1643-20-5	N,N-DIMETHYLDODECYLAMINE OXIDE		0.00401	0.0213	0.0178	0.0147	0.382	0.0173	0.073	0.0189			0.011	0.117	0.038	0.0338	0.902	0.0595		0.0151	0.161	0.0525	0.0467	1.25	0.0823		0.424	3.42	2.63	0.745	36.4	0.871		1.6	47.8	58.1	41.2	601	23.8		5.59E-02	2.97E-01	2.47E-01	2.04E-01	5.32E+00	2.40E-01	1.02E+00	2.63E-01
386	26049-69-4	2-(2,2-DIMETHYLHYDRAZINO)-4-(5-NITRO-2-FURYL)THIAZOLE		0.000592	0.00164	0.00135	0.00126	0.0241	0.00139	0.00492	0.00156			0.0007	0.00363	0.0014	0.00131	0.0259	0.00202		0.000946	0.0049	0.00192	0.00177	0.035	0.00273		0.0295	0.115	0.0908	0.0366	1.06	0.0404		0.303	1.51	1.8	1.34	16.5	0.856		5.32E-03	1.47E-02	1.30E-02	1.13E-02	2.17E-01	1.25E-02	4.42E-02	1.40E-02
387	513-37-1	1-CHLORO-2-METHYLPROPENE		0.00111	0.00511	0.00418	0.00218	0.0878	0.00414	0.017	0.00455			0.000223	0.00267	0.000678	4.85e-05	0.0154	0.00105		0.000551	0.00621	0.00168	0.000448	0.0382	0.00259		0.0579	0.546	0.304	0.00816	4.09	0.107		0.00429	0.107	0.0835	0.0431	0.847	0.0351		3.51E-03	1.70E-02	1.35E-02	8.57E-04	2.77E-01	1.31E-02	5.36E-02	1.44E-02
388	55380-34-2	2,6-DIME-N,N'-DINITROSOPIPERAZINE		0.000225	0.000213	0.000205	0.00023	0.000375	0.000215	0.000259	0.000254			0.00047	0.000427	0.000419	0.000429	0.000707	0.000421		0.000636	0.000578	0.000577	0.00058	0.000956	0.00057		0.0147	0.0136	0.0134	0.013	0.0207	0.0131		0.207	0.179	0.188	0.186	0.29	0.171		1.88E-03	1.78E-03	1.91E-03	1.92E-03	3.14E-03	1.80E-03	2.16E-03	2.13E-03
389	25321-14-6	DINITROTOLUENE		0.000767	0.00291	0.00239	0.0021	0.0481	0.00241	0.00943	0.00266			0.000875	0.00653	0.00228	0.00207	0.0488	0.00345		0.00119	0.00887	0.00312	0.00282	0.0664	0.00469		0.0374	0.208	0.161	0.0539	2.08	0.0613		0.28	2.7	3.26	2.36	32.1	1.42		6.91E-03	2.62E-02	2.24E-02	1.89E-02	4.33E-01	2.17E-02	8.49E-02	2.40E-02
390	971-15-3	Piperidine, 1,1'-(hexathiodicarbonothioyl)bis-		0.0017	0.00901	0.00751	0.0062	0.162	0.0073	0.0309	0.00798			0.00221	0.0235	0.00766	0.00682	0.182	0.012		0.00297	0.0316	0.0103	0.00917	0.245	0.0161		0.0915	0.736	0.566	0.16	7.82	0.188		0.326	9.72	11.8	8.38	122	4.84		1.63E-02	8.64E-02	7.21E-02	5.95E-02	1.55E+00	7.00E-02	2.96E-01	7.66E-02
391	13256-06-9	N-NITROSODIAMYLAMINE		0.00134	0.00707	0.00589	0.00487	0.127	0.00573	0.0242	0.00627			0.00161	0.017	0.00555	0.00494	0.132	0.00869		0.00217	0.023	0.00749	0.00667	0.178	0.0117		0.0673	0.538	0.414	0.117	5.71	0.137		0.244	7.02	8.53	6.06	88.2	3.5		1.23E-02	6.47E-02	5.40E-02	4.45E-02	1.16E+00	5.25E-02	2.22E-01	5.74E-02
392	74-31-7	N,N'-DIPHENYL-P-BENZENEDIAMINE		0.00188	0.00998	0.00831	0.00686	0.179	0.00808	0.0341	0.00884			0.00257	0.0272	0.00888	0.00791	0.211	0.0139		0.00346	0.0367	0.012	0.0106	0.284	0.0187		0.106	0.85	0.654	0.185	9.03	0.217		0.385	11.3	13.7	9.7	141	5.6		1.86E-02	9.83E-02	8.21E-02	6.77E-02	1.76E+00	7.97E-02	3.37E-01	8.72E-02
393	86-29-3	DIPHENYLACETONITRILE		0.000851	0.00435	0.00361	0.003	0.0773	0.00353	0.0148	0.00386			0.000937	0.00959	0.00315	0.00281	0.074	0.00491		0.00126	0.0129	0.00422	0.00376	0.0992	0.00658		0.0393	0.303	0.233	0.0672	3.2	0.0784		0.16	3.97	4.82	3.43	49.6	1.99		7.40E-03	3.78E-02	3.16E-02	2.61E-02	6.72E-01	3.07E-02	1.29E-01	3.36E-02
394	102-09-0	CARBONIC ACID, DIPHENYL ESTER		0.00142	0.00733	0.0061	0.00506	0.131	0.00595	0.025	0.00651			0.00177	0.0182	0.00597	0.00532	0.141	0.00932		0.00238	0.0245	0.00803	0.00716	0.189	0.0125		0.0736	0.572	0.44	0.126	6.05	0.148		0.294	7.54	9.15	6.5	94.2	3.77		1.34E-02	6.87E-02	5.74E-02	4.74E-02	1.22E+00	5.57E-02	2.35E-01	6.11E-02
395	25265-71-8	DIPROPYLENE GLYCOL		0.000253	0.000226	0.000221	0.000251	0.000132	0.000231	0.000238	0.000275			0.000587	0.000457	0.000503	0.000518	0.000249	0.00049		0.000797	0.00062	0.000696	0.000704	0.000337	0.000665		0.0175	0.0146	0.0149	0.0153	0.00704	0.0154		0.248	0.194	0.201	0.206	0.0872	0.195		2.14E-03	1.90E-03	2.08E-03	2.12E-03	1.12E-03	1.96E-03	2.01E-03	2.33E-03
396	142-46-1	1,2-HYDRAZINECARBOTHIOAMIDE		5.54e-06	4.88e-06	4.77e-06	5.44e-06	1.46e-06	5.01e-06	4.93e-06	5.96e-06			1.23e-05	9.2e-06	1.04e-05	1.08e-05	2.21e-06	1.01e-05		1.64e-05	1.23e-05	1.42e-05	1.44e-05	2.95e-06	1.35e-05		0.000435	0.000294	0.000362	0.000379	7.65e-05	0.000381		0.00608	0.00441	0.00479	0.00496	0.00072	0.00474		4.34E-05	3.81E-05	4.17E-05	4.27E-05	1.14E-05	3.93E-05	3.87E-05	4.67E-05
397	150-38-9	Edetate Trisodium		1.68e-17	1.48e-17	1.45e-17	1.65e-17	4.16e-18	1.52e-17	1.49e-17	1.81e-17			3.73e-17	2.79e-17	3.17e-17	3.27e-17	6.15e-18	3.06e-17		4.99e-17	3.72e-17	4.32e-17	4.37e-17	8.22e-18	4.09e-17		4.44e-05	4.62e-08	3.7e-05	3.87e-05	7.2e-06	3.89e-05		0.000621	9.73e-05	0.000489	0.000505	6.46e-05	0.000483		1.32E-16	1.15E-16	1.26E-16	1.29E-16	3.26E-17	1.19E-16	1.17E-16	1.42E-16
398	476-66-4	Ellagic Acid		0.000253	0.000224	0.000219	0.000249	9.57e-05	0.00023	0.000231	0.000273			0.000595	0.000453	0.000508	0.000523	0.000172	0.000492		0.000808	0.000615	0.000702	0.00071	0.000233	0.000668		0.0179	0.0146	0.015	0.0156	0.00494	0.0157		0.252	0.195	0.202	0.208	0.0562	0.198		2.14E-03	1.89E-03	2.07E-03	2.11E-03	8.10E-04	1.94E-03	1.95E-03	2.31E-03
399	518-82-1	EMODIN		9.21e-06	4.88e-05	4.06e-05	3.35e-05	0.000873	3.95e-05	0.000167	4.32e-05			8.68e-06	9.2e-05	3e-05	2.67e-05	0.000711	4.7e-05		1.16e-05	0.000123	4e-05	3.57e-05	0.00095	6.27e-05		0.000365	0.00293	0.00225	0.000639	0.0311	0.000747		0.0013	0.0381	0.0463	0.0328	0.478	0.019		7.21E-05	3.81E-04	3.18E-04	2.62E-04	6.82E-03	3.08E-04	1.30E-03	3.38E-04
400	13838-16-9	ETHRANE [HALOETHER]		0.000913	0.00333	0.0027	0.00136	0.0535	0.00273	0.0105	0.00302			0.000214	0.00199	0.000533	3.22e-05	0.0112	0.0008		0.000499	0.00441	0.00126	0.000293	0.0261	0.00187		0.0482	0.352	0.197	0.00509	2.51	0.0766		0.00497	0.0628	0.051	0.0282	0.498	0.0226		3.32E-03	1.28E-02	1.03E-02	5.63E-04	1.95E-01	9.93E-03	3.84E-02	1.10E-02
401	8015-30-3	ENOVID		0.0024	0.0119	0.0099	0.00828	0.211	0.0097	0.0405	0.0106			0.00392	0.039	0.0129	0.0115	0.3	0.02		0.00534	0.0531	0.0175	0.0156	0.409	0.0273		0.161	1.2	0.927	0.27	12.7	0.315		0.731	16.2	19.6	14	201	8.13		2.68E-02	1.33E-01	1.12E-01	9.25E-02	2.36E+00	1.08E-01	4.53E-01	1.19E-01
402	6381-77-7	Sodium erythorbate		1.97e-10	1.73e-10	1.7e-10	1.93e-10	4.87e-11	1.78e-10	1.75e-10	2.12e-10			4.38e-10	3.27e-10	3.72e-10	3.84e-10	7.22e-11	3.59e-10		5.86e-10	4.37e-10	5.07e-10	5.13e-10	9.66e-11	4.8e-10		0.000414	3.98e-06	0.000345	0.000361	6.71e-05	0.000362		0.00579	0.00313	0.00456	0.00471	0.000603	0.00451		1.55E-09	1.35E-09	1.48E-09	1.52E-09	3.82E-10	1.40E-09	1.37E-09	1.66E-09
403	29975-16-4	Estazolam		0.00441	0.0228	0.0189	0.0157	0.406	0.0185	0.0777	0.0202			0.0165	0.171	0.0559	0.0498	1.32	0.0873		0.0235	0.243	0.0797	0.071	1.88	0.124		0.614	4.8	3.69	1.06	50.7	1.23		2.71	70.2	85.2	60.6	878	35.1		7.13E-02	3.67E-01	3.07E-01	2.54E-01	6.55E+00	2.98E-01	1.26E+00	3.27E-01
404	536-33-4	Ethionamide		0.000102	0.000222	0.000186	0.00018	0.00287	0.000193	0.000611	0.000218			0.000112	0.00043	0.000185	0.000175	0.00289	0.000253		0.00015	0.000576	0.000251	0.000235	0.00388	0.000339		0.00466	0.0137	0.0111	0.00524	0.116	0.00566		0.054	0.178	0.21	0.161	1.77	0.108		8.15E-04	1.78E-03	1.61E-03	1.44E-03	2.30E-02	1.55E-03	4.90E-03	1.75E-03
405	150-69-6	Dulcin		0.000152	0.000264	0.000226	0.000227	0.00283	0.000237	0.000647	0.000271			0.000185	0.000519	0.000256	0.000247	0.00319	0.000329		0.000248	0.000696	0.000348	0.000331	0.00428	0.000441		0.00746	0.0165	0.0138	0.00775	0.122	0.00819		0.0944	0.216	0.249	0.2	1.86	0.143		1.24E-03	2.14E-03	2.02E-03	1.85E-03	2.30E-02	1.93E-03	5.27E-03	2.20E-03
406	938-73-8	Benzamide, 2-ethoxy-		0.000646	0.000767	0.0007	0.000753	0.0044	0.000735	0.00135	0.000858			0.00118	0.00176	0.00123	0.00123	0.00747	0.00138		0.00162	0.00242	0.00172	0.00169	0.0103	0.00189		0.0424	0.0558	0.0505	0.0394	0.251	0.0404		0.595	0.745	0.822	0.733	3.79	0.604		6.15E-03	7.28E-03	7.38E-03	7.18E-03	4.19E-02	7.01E-03	1.29E-02	8.17E-03
407	77-83-8	Oxiranecarboxylic acid, 3-methyl-3-phenyl-, ethy		0.000224	0.00112	0.000931	0.000777	0.0199	0.000911	0.00381	0.000999			0.00022	0.0022	0.000723	0.000644	0.0169	0.00113		0.000294	0.00294	0.00097	0.000865	0.0226	0.00151		0.00928	0.0699	0.0538	0.0156	0.736	0.0182		0.0403	0.909	1.1	0.785	11.3	0.456		1.80E-03	8.99E-03	7.53E-03	6.22E-03	1.59E-01	7.31E-03	3.06E-02	8.02E-03
408	63885-23-4	N-ETHYL-N'-NITRO-N-NITROSOGUANIDINE		0.000174	0.000157	0.000152	0.000173	0.00012	0.00016	0.000169	0.00019			0.000388	0.000309	0.000335	0.000344	0.000226	0.000327		0.000524	0.000417	0.00046	0.000465	0.000305	0.000442		0.0116	0.00988	0.00996	0.0102	0.0064	0.0102		0.164	0.13	0.135	0.138	0.0828	0.13		1.43E-03	1.29E-03	1.40E-03	1.43E-03	9.89E-04	1.32E-03	1.39E-03	1.57E-03
409	759-73-9	N-Nitroso-N-ethylurea		5.22e-05	5.08e-05	4.84e-05	5.41e-05	0.000117	5.09e-05	6.54e-05	6.01e-05			9.96e-05	9.7e-05	9.04e-05	9.22e-05	0.000203	9.22e-05		0.000134	0.00013	0.000123	0.000124	0.000273	0.000124		0.00319	0.00309	0.003	0.00283	0.00607	0.00286		0.0445	0.0403	0.0427	0.0416	0.086	0.0377		4.15E-04	4.02E-04	4.28E-04	4.30E-04	9.28E-04	4.04E-04	5.20E-04	4.78E-04
410	20941-65-5	Tellurac		0.00326	0.0173	0.0144	0.0119	0.31	0.014	0.0593	0.0153			0.00659	0.0702	0.0228	0.0203	0.543	0.0358		0.00899	0.0956	0.0312	0.0277	0.74	0.0488		0.264	2.12	1.63	0.462	22.6	0.541		0.971	28.9	35.1	24.9	363	14.4		3.98E-02	2.11E-01	1.76E-01	1.45E-01	3.78E+00	1.71E-01	7.23E-01	1.87E-01
411	106-87-6	7-OXABICYCLO 4,1,0 HEPTANE, 3-OXIRANYL-		0.00195	0.002	0.00189	0.00208	0.00668	0.00198	0.00287	0.00233			0.00666	0.0074	0.00628	0.00636	0.0211	0.00659		0.0117	0.0129	0.0112	0.0111	0.0369	0.0115		0.238	0.253	0.239	0.214	0.703	0.217		3.55	3.53	3.79	3.59	10.9	3.16		3.29E-02	3.37E-02	3.54E-02	3.51E-02	1.13E-01	3.34E-02	4.84E-02	3.94E-02
412	90-49-3	Pheneturide		3.49e-05	8.34e-05	6.93e-05	6.59e-05	0.00113	7.18e-05	0.000237	8.08e-05			3.68e-05	0.000159	6.53e-05	6.14e-05	0.00109	9.11e-05		4.92e-05	0.000212	8.84e-05	8.22e-05	0.00146	0.000122		0.00155	0.00505	0.00404	0.0018	0.0443	0.00196		0.0171	0.0657	0.0776	0.059	0.679	0.0388		2.76E-04	6.56E-04	5.88E-04	5.20E-04	8.95E-03	5.67E-04	1.87E-03	6.38E-04
413	842-00-2	ET-4-SULFONAMIDONAPHTHYLSULFONE		0.00154	0.00258	0.00222	0.00224	0.0266	0.00232	0.00617	0.00266			0.00316	0.0084	0.00424	0.00411	0.0506	0.0054		0.00452	0.012	0.00617	0.00588	0.0724	0.00772		0.123	0.261	0.218	0.127	1.87	0.133		1.69	3.64	4.19	3.38	30.4	2.45		1.99E-02	3.33E-02	3.15E-02	2.91E-02	3.45E-01	3.02E-02	8.01E-02	3.45E-02
414	41340-25-4	Etodolac		0.00346	0.0183	0.0152	0.0126	0.328	0.0148	0.0627	0.0162			0.0076	0.0804	0.0262	0.0234	0.622	0.0411		0.0104	0.11	0.0359	0.032	0.851	0.0562		0.302	2.42	1.86	0.527	25.6	0.617		1.14	33.1	40.2	28.5	415	16.5		4.41E-02	2.32E-01	1.94E-01	1.60E-01	4.16E+00	1.88E-01	7.96E-01	2.06E-01
415	98319-26-7	PROSCAR		0.000923	0.00463	0.00384	0.00321	0.082	0.00376	0.0157	0.00412			0.00104	0.0104	0.00342	0.00306	0.0801	0.00534		0.00139	0.014	0.0046	0.0041	0.107	0.00716		0.0434	0.329	0.253	0.0735	3.46	0.0855		0.188	4.31	5.23	3.72	53.7	2.16		8.14E-03	4.08E-02	3.41E-02	2.83E-02	7.23E-01	3.31E-02	1.39E-01	3.63E-02
416	363-17-7	N-(2-FLUORENYL)-2,2,2-TRIFLUOROACETAMIDE		0.00168	0.00893	0.00744	0.00614	0.16	0.00723	0.0306	0.00791			0.00219	0.0232	0.00757	0.00674	0.18	0.0119		0.00294	0.0313	0.0102	0.00907	0.242	0.016		0.0906	0.728	0.56	0.159	7.73	0.186		0.326	9.61	11.7	8.28	121	4.78		1.62E-02	8.55E-02	7.14E-02	5.89E-02	1.53E+00	6.93E-02	2.93E-01	7.59E-02
417	324-93-6	4'-FLUORO-4-AMINODIPHENYL		0.00427	0.0215	0.0178	0.0149	0.38	0.0174	0.0729	0.0191			0.0158	0.159	0.0522	0.0467	1.22	0.0814		0.0228	0.229	0.0754	0.0673	1.76	0.117		0.592	4.49	3.45	1	47.3	1.17		2.85	65.7	79.8	56.8	819	33		7.04E-02	3.53E-01	2.96E-01	2.45E-01	6.26E+00	2.87E-01	1.20E+00	3.15E-01
418	398-32-3	N-4-(4'-FLUOROBIPHENYL)ACETAMIDE		0.00388	0.0195	0.0162	0.0135	0.346	0.0158	0.0664	0.0174			0.0112	0.113	0.0373	0.0333	0.873	0.0581		0.0158	0.159	0.0524	0.0468	1.23	0.0816		0.435	3.3	2.54	0.738	34.8	0.859		2.01	46.9	57	40.5	585	23.5		5.78E-02	2.90E-01	2.43E-01	2.01E-01	5.15E+00	2.36E-01	9.89E-01	2.59E-01
419	93957-54-1	Fluvastatin		0.00494	0.0263	0.0219	0.0181	0.471	0.0213	0.0901	0.0233			0.0243	0.259	0.0843	0.075	2	0.132		0.035	0.373	0.122	0.108	2.89	0.191		0.858	6.92	5.32	1.51	73.6	1.76		3.49	105	127	90.4	1320	52.1		8.43E-02	4.48E-01	3.73E-01	3.08E-01	8.03E+00	3.63E-01	1.54E+00	3.97E-01
420	32852-21-4	FORMIC ACID 2-(4-METHYL-2-THIAZOLYL)HYDRAZIDE		0.000342	0.000372	0.000345	0.000378	0.0016	0.000363	0.000582	0.000426			0.000618	0.000773	0.000605	0.00061	0.00268	0.000651		0.000838	0.00105	0.000836	0.000828	0.00364	0.000884		0.0213	0.0246	0.0229	0.0194	0.0862	0.0197		0.298	0.324	0.352	0.325	1.27	0.279		2.96E-03	3.20E-03	3.32E-03	3.27E-03	1.39E-02	3.14E-03	5.04E-03	3.69E-03
421	3570-75-0	NIFURTHIAZOLE		0.000245	0.000335	0.000297	0.000312	0.00261	0.000312	0.000685	0.000361			0.000352	0.000676	0.000406	0.0004	0.00349	0.000481		0.000474	0.00091	0.000556	0.000539	0.0047	0.000648		0.0134	0.0215	0.0188	0.0129	0.124	0.0134		0.18	0.282	0.317	0.27	1.87	0.21		2.05E-03	2.79E-03	2.75E-03	2.61E-03	2.19E-02	2.62E-03	5.74E-03	3.03E-03
422	54-31-9	FUROSEMIDE		0.000274	0.000941	0.000772	0.00069	0.015	0.000783	0.00298	0.000869			0.000284	0.00189	0.000681	0.000624	0.014	0.00102		0.000381	0.00254	0.00092	0.000837	0.0188	0.00136		0.0121	0.0601	0.0469	0.0166	0.59	0.0187		0.103	0.785	0.943	0.689	9.12	0.422		2.26E-03	7.75E-03	6.68E-03	5.70E-03	1.24E-01	6.47E-03	2.46E-02	7.18E-03
423	25812-30-0	Gemfibrozil		0.00421	0.0224	0.0187	0.0154	0.401	0.0181	0.0767	0.0198			0.0127	0.135	0.0441	0.0393	1.05	0.0691		0.0177	0.188	0.0613	0.0546	1.46	0.0961		0.487	3.93	3.02	0.854	41.7	0.999		1.85	55.5	67.4	47.8	697	27.6		6.11E-02	3.24E-01	2.71E-01	2.23E-01	5.82E+00	2.63E-01	1.11E+00	2.88E-01
424	67730-11-4	GLU-P-1		0.000293	0.000797	0.000657	0.000612	0.0116	0.000677	0.00237	0.000758			0.000319	0.00162	0.000631	0.000588	0.0115	0.000905		0.000429	0.00218	0.000857	0.00079	0.0155	0.00122		0.0135	0.0514	0.0407	0.0166	0.474	0.0183		0.139	0.673	0.801	0.599	7.31	0.383		2.45E-03	6.65E-03	5.87E-03	5.11E-03	9.71E-02	5.66E-03	1.98E-02	6.34E-03
425	67730-10-3	GLU-P-2		0.000484	0.000926	0.000785	0.000776	0.0108	0.00082	0.00239	0.000931			0.000625	0.00201	0.00093	0.000891	0.0129	0.00123		0.000846	0.00271	0.00128	0.00121	0.0174	0.00166		0.0255	0.0636	0.0523	0.0274	0.5	0.0292		0.316	0.838	0.976	0.768	7.71	0.535		4.31E-03	8.22E-03	7.61E-03	6.91E-03	9.62E-02	7.30E-03	2.13E-02	8.30E-03
426	2757-90-6	Agaritine		0.000122	0.000107	0.000105	0.00012	3.06e-05	0.00011	0.000108	0.000131			0.000289	0.000216	0.000245	0.000253	4.86e-05	0.000237		0.000392	0.000292	0.000339	0.000343	6.59e-05	0.000321		0.0163	0.00894	0.0135	0.0142	0.00269	0.0142		0.23	0.175	0.181	0.187	0.0247	0.179		1.03E-03	8.99E-04	9.85E-04	1.01E-03	2.57E-04	9.27E-04	9.11E-04	1.10E-03
427	765-34-4	Glycidylaldehyde		0.000851	0.000785	0.000759	0.000857	0.000976	0.000797	0.000896	0.000945			0.00208	0.00177	0.00182	0.00185	0.00211	0.0018		0.00315	0.00268	0.00281	0.00283	0.0032	0.00274		0.0685	0.061	0.0603	0.0599	0.0651	0.0607		0.937	0.777	0.811	0.815	0.866	0.759		8.64E-03	7.94E-03	8.58E-03	8.63E-03	9.91E-03	8.09E-03	9.10E-03	9.59E-03
428	471-53-4	Enoxolone		0.00543	0.0289	0.0241	0.0199	0.519	0.0234	0.0991	0.0256			0.148	1.57	0.513	0.456	12.2	0.803		0.385	4.11	1.34	1.19	31.8	2.1		2.98	24.1	18.5	5.24	256	6.13		20.4	614	747	530	7720	306		1.20E-01	6.38E-01	5.32E-01	4.39E-01	1.14E+01	5.17E-01	2.19E+00	5.66E-01
429	2353-45-9	Fast Green FCF		0.000101	8.89e-05	8.7e-05	9.92e-05	2.5e-05	9.13e-05	8.97e-05	0.000109			0.000265	0.000198	0.000225	0.000232	4.39e-05	0.000217		0.000369	0.000275	0.000319	0.000323	6.1e-05	0.000302		0.0449	0.0235	0.0374	0.0392	0.00731	0.0393		0.647	0.493	0.509	0.527	0.0678	0.504		9.51E-04	8.34E-04	9.14E-04	9.34E-04	2.36E-04	8.60E-04	8.45E-04	1.02E-03
430	126-07-8	GRISEOFULVIN		0.00283	0.0108	0.00882	0.00775	0.177	0.00888	0.0348	0.00982			0.00712	0.053	0.0186	0.0169	0.397	0.028		0.0103	0.0764	0.0269	0.0243	0.572	0.0404		0.284	1.58	1.23	0.411	15.9	0.466		2.35	22.7	27.3	19.8	269	11.9		4.45E-02	1.68E-01	1.44E-01	1.22E-01	2.79E+00	1.39E-01	5.47E-01	1.54E-01
431	517-28-2	Hematoxylin		2.5e-06	2.88e-06	2.64e-06	2.86e-06	1.51e-05	2.78e-06	4.88e-06	3.25e-06			3.87e-06	5.43e-06	3.94e-06	3.96e-06	2.16e-05	4.36e-06		5.18e-06	7.25e-06	5.37e-06	5.29e-06	2.89e-05	5.82e-06		0.000138	0.000173	0.000158	0.000127	0.000719	0.00013		0.00189	0.00225	0.00247	0.00223	0.0105	0.00186		1.96E-05	2.25E-05	2.30E-05	2.24E-05	1.18E-04	2.18E-05	3.82E-05	2.55E-05
432	1121-92-2	Azocine, octahydro-		0.00258	0.00974	0.00799	0.00702	0.16	0.00805	0.0315	0.0089			0.0043	0.032	0.0112	0.01	0.238	0.0168		0.00775	0.0574	0.0202	0.0183	0.429	0.0304		0.224	1.24	0.96	0.319	12.4	0.366		1.29	12.2	14.7	10.7	145	6.44		3.31E-02	1.25E-01	1.07E-01	8.90E-02	2.06E+00	1.03E-01	4.04E-01	1.14E-01
433	142-83-6	2,4-HEXADIENAL		0.00209	0.00395	0.00335	0.00331	0.0457	0.0035	0.0101	0.00398			0.00318	0.0102	0.00469	0.00437	0.0643	0.00618		0.00733	0.0232	0.011	0.0103	0.148	0.0143		0.199	0.495	0.403	0.208	3.83	0.226		1.48	3.88	4.51	3.55	35.5	2.48		2.73E-02	5.15E-02	4.77E-02	4.21E-02	5.97E-01	4.57E-02	1.33E-01	5.20E-02
434	628-02-4	Hexanamide		0.000339	0.000409	0.000372	0.000399	0.00245	0.000391	0.000736	0.000456			0.000552	0.000851	0.000582	0.000581	0.00372	0.000657		0.000748	0.00115	0.000802	0.000788	0.00504	0.00089		0.02	0.027	0.0243	0.0187	0.126	0.0192		0.277	0.356	0.394	0.349	1.89	0.285		2.93E-03	3.52E-03	3.56E-03	3.45E-03	2.12E-02	3.38E-03	6.36E-03	3.93E-03
435	136-77-6	4-HEXYLRESORCINOL		0.000251	0.0013	0.00108	0.000899	0.0233	0.00106	0.00445	0.00116			0.000246	0.00256	0.000838	0.000747	0.0198	0.00131		0.000329	0.00343	0.00112	0.000999	0.0265	0.00175		0.0104	0.0815	0.0627	0.0179	0.863	0.0209		0.0394	1.06	1.29	0.916	13.3	0.53		2.02E-03	1.05E-02	8.75E-03	7.22E-03	1.87E-01	8.49E-03	3.58E-02	9.30E-03
436	26049-71-8	2-HYDRAZINO-4-(p-AMINOPHENYL)THIAZOLE		0.000451	0.000871	0.000737	0.000728	0.0102	0.00077	0.00226	0.000875			0.000575	0.00187	0.000861	0.000824	0.012	0.00114		0.000777	0.00252	0.00118	0.00111	0.0163	0.00154		0.0235	0.0592	0.0486	0.0253	0.469	0.0269		0.29	0.779	0.909	0.714	7.22	0.496		3.98E-03	7.66E-03	7.08E-03	6.42E-03	9.03E-02	6.79E-03	1.99E-02	7.72E-03
437	26049-68-3	2-HYDRAZINO-4-(5-NITRO-2-FURYL)THIAZOLE		0.000264	0.000567	0.000475	0.00046	0.00722	0.000495	0.00155	0.000559			0.000306	0.00115	0.000499	0.000473	0.00768	0.000679		0.000411	0.00154	0.000679	0.000636	0.0103	0.000913		0.0127	0.0365	0.0296	0.0142	0.306	0.0153		0.149	0.477	0.561	0.433	4.7	0.292		2.21E-03	4.72E-03	4.30E-03	3.85E-03	6.03E-02	4.13E-03	1.29E-02	4.67E-03
438	26049-70-7	2-HYDRAZINO-4-(p-NITROPHENYL)THIAZOLE		0.00061	0.00224	0.00184	0.00163	0.0367	0.00186	0.00722	0.00206			0.00068	0.00489	0.00173	0.00157	0.0365	0.0026		0.000915	0.00658	0.00234	0.00212	0.0491	0.0035		0.0288	0.155	0.12	0.041	1.54	0.0464		0.227	2.03	2.45	1.78	24	1.08		5.37E-03	1.97E-02	1.69E-02	1.43E-02	3.23E-01	1.63E-02	6.35E-02	1.81E-02
439	24589-77-3	Benzoic acid, 4-hydrazino-, monohydrochloride		0.000185	0.000209	0.000193	0.00021	0.00104	0.000203	0.000348	0.000237			0.000306	0.000416	0.000308	0.00031	0.0016	0.000338		0.000412	0.000559	0.000422	0.000417	0.00216	0.000455		0.0108	0.0132	0.0121	0.00991	0.0528	0.0101		0.149	0.173	0.19	0.172	0.778	0.145		1.53E-03	1.72E-03	1.77E-03	1.73E-03	8.62E-03	1.67E-03	2.87E-03	1.96E-03
440	58-93-5	HYDROCHLOROTHIAZIDE		0.000705	0.000653	0.00063	0.000711	0.000884	0.000662	0.000756	0.000785			0.00176	0.00152	0.00155	0.00159	0.00196	0.00154		0.00246	0.00212	0.0022	0.00222	0.00275	0.00215		0.0541	0.0485	0.048	0.0476	0.0566	0.048		0.782	0.654	0.684	0.685	0.801	0.637		6.91E-03	6.38E-03	6.88E-03	6.97E-03	8.67E-03	6.49E-03	7.41E-03	7.69E-03
441	50-23-7	HYDROCORTISONE		0.000697	0.00166	0.00138	0.00132	0.0226	0.00143	0.00474	0.00161			0.000888	0.00383	0.00158	0.00148	0.0264	0.0022		0.0012	0.00519	0.00217	0.00201	0.0358	0.00299		0.037	0.121	0.0968	0.0431	1.06	0.0469		0.417	1.6	1.89	1.44	16.5	0.944		6.51E-03	1.55E-02	1.39E-02	1.23E-02	2.11E-01	1.34E-02	4.42E-02	1.51E-02
442	103-16-2	P-(BENZYLOXY) PHENOL		0.000544	0.00281	0.00233	0.00194	0.05	0.00227	0.00957	0.00249			0.000564	0.00582	0.00191	0.0017	0.0449	0.00298		0.000755	0.00779	0.00255	0.00228	0.0601	0.00399		0.0237	0.185	0.142	0.0408	1.95	0.0476		0.0935	2.41	2.93	2.08	30.2	1.2		4.54E-03	2.34E-02	1.95E-02	1.61E-02	4.17E-01	1.90E-02	7.98E-02	2.08E-02
443	53-95-2	N-Hydroxy-N-acetyl-2-aminofluorene		0.00121	0.00506	0.00416	0.00359	0.0858	0.00415	0.0167	0.00458			0.00153	0.0127	0.00433	0.00392	0.096	0.00663		0.00207	0.0172	0.00589	0.0053	0.13	0.00897		0.0643	0.398	0.308	0.098	4.07	0.112		0.426	5.27	6.37	4.59	63.8	2.73		1.17E-02	4.90E-02	4.16E-02	3.49E-02	8.33E-01	4.03E-02	1.62E-01	4.44E-02
444	1083-57-4	Bucetin		0.000506	0.000766	0.00067	0.00069	0.00698	0.000703	0.00171	0.000808			0.000739	0.00168	0.000919	0.000899	0.00946	0.00113		0.001	0.00228	0.00127	0.00122	0.0129	0.00154		0.0288	0.0532	0.0454	0.0287	0.348	0.0299		0.384	0.703	0.802	0.664	5.32	0.497		4.58E-03	6.90E-03	6.65E-03	6.23E-03	6.31E-02	6.35E-03	1.54E-02	7.31E-03
445	129-43-1	1-HYDROXYANTHRAQUINONE		0.000368	0.00192	0.0016	0.00132	0.0343	0.00156	0.00656	0.0017			0.000369	0.00386	0.00126	0.00112	0.0298	0.00197		0.000493	0.00516	0.00168	0.0015	0.0398	0.00263		0.0155	0.122	0.0941	0.0269	1.3	0.0314		0.0583	1.6	1.94	1.38	20	0.796		3.00E-03	1.56E-02	1.31E-02	1.08E-02	2.79E-01	1.27E-02	5.35E-02	1.39E-02
446	51410-44-7	1'-Hydroxyestragole		0.0011	0.0035	0.00287	0.0026	0.0544	0.00293	0.0109	0.00326			0.00146	0.00892	0.00329	0.00303	0.0651	0.00484		0.00199	0.0122	0.00452	0.00413	0.0888	0.0066		0.0615	0.28	0.219	0.0813	2.7	0.0908		0.572	3.73	4.47	3.29	42.5	2.04		1.11E-02	3.51E-02	3.05E-02	2.62E-02	5.47E-01	2.95E-02	1.09E-01	3.28E-02
447	5208-87-7	1'-Hydroxysafrole		0.00106	0.00331	0.00271	0.00247	0.0511	0.00277	0.0102	0.00309			0.00139	0.00834	0.00309	0.00285	0.0608	0.00454		0.0019	0.0114	0.00424	0.00388	0.0828	0.00618		0.0586	0.262	0.205	0.0769	2.51	0.0857		0.553	3.49	4.17	3.08	39.5	1.91		1.05E-02	3.29E-02	2.86E-02	2.46E-02	5.10E-01	2.77E-02	1.02E-01	3.08E-02
448	5634-39-9	Iodinated Glycerol		0.000298	0.000467	0.000406	0.000416	0.00444	0.000426	0.00107	0.000489			0.000401	0.000959	0.000511	0.000498	0.00553	0.000635		0.00054	0.00129	0.0007	0.000672	0.00746	0.000857		0.0158	0.0305	0.0258	0.0159	0.206	0.0166		0.207	0.399	0.457	0.375	3.13	0.278		2.54E-03	3.95E-03	3.79E-03	3.53E-03	3.77E-02	3.62E-03	9.07E-03	4.15E-03
449	144-48-9	IODOACETAMIDE		7.11e-05	6.51e-05	6.3e-05	7.13e-05	7.21e-05	6.62e-05	7.31e-05	7.85e-05			0.00015	0.000125	0.000131	0.000134	0.000133	0.000129		0.000201	0.000168	0.000179	0.00018	0.000179	0.000173		0.00455	0.00398	0.00398	0.004	0.00379	0.00402		0.0637	0.0521	0.0544	0.0548	0.0511	0.0513		5.68E-04	5.18E-04	5.62E-04	5.70E-04	5.76E-04	5.29E-04	5.85E-04	6.28E-04
450	76180-96-6	2-Amino-3-methyl-3H-imidazo(4,5-f)quinoline		0.000147	0.000367	0.000304	0.000287	0.00513	0.000315	0.00106	0.000354			0.000157	0.000719	0.00029	0.000272	0.00502	0.000409		0.000211	0.000963	0.000393	0.000364	0.00672	0.000548		0.00662	0.0229	0.0182	0.00787	0.205	0.0086		0.0717	0.298	0.353	0.267	3.15	0.174		1.19E-03	2.97E-03	2.64E-03	2.33E-03	4.15E-02	2.55E-03	8.62E-03	2.86E-03
451	115-11-7	ISOBUTENE		0.00057	0.00241	0.00194	0.000134	0.0399	0.00194	0.00777	0.00214			0.000201	0.00221	0.000564	2.38e-06	0.0124	0.000861		0.000388	0.00425	0.00109	2.21e-05	0.024	0.00166		0.0455	0.396	0.216	0.000364	2.85	0.0789		0.0014	0.0458	0.0204	0.00214	0.204	0.00876		3.14E-03	1.39E-02	1.10E-02	4.17E-05	2.20E-01	1.07E-02	4.28E-02	1.18E-02
452	26675-46-7	ISOFLURANE		0.000708	0.00253	0.00204	0.000545	0.04	0.00207	0.00792	0.00229			0.000208	0.0019	0.000507	1.04e-05	0.0105	0.000759		0.000431	0.00385	0.00106	9.71e-05	0.0218	0.00157		0.0514	0.369	0.204	0.00183	2.58	0.0803		0.00247	0.039	0.0238	0.00891	0.231	0.0106		3.28E-03	1.23E-02	9.88E-03	1.84E-04	1.85E-01	9.56E-03	3.67E-02	1.06E-02
453	86315-52-8	ISOMAZOLE		0.00135	0.00229	0.00197	0.00199	0.0238	0.00206	0.00551	0.00236			0.00254	0.00685	0.00344	0.00333	0.0415	0.00438		0.00358	0.00965	0.00493	0.0047	0.0585	0.00619		0.0999	0.213	0.179	0.103	1.55	0.108		1.34	2.94	3.39	2.73	24.8	1.97		1.62E-02	2.74E-02	2.59E-02	2.39E-02	2.86E-01	2.48E-02	6.62E-02	2.83E-02
454	120-58-1	Isosafrole		0.00396	0.0205	0.017	0.0141	0.365	0.0166	0.0699	0.0182			0.0084	0.0873	0.0285	0.0252	0.672	0.0445		0.015	0.155	0.0508	0.0453	1.2	0.0794		0.422	3.31	2.54	0.724	35	0.85		1.23	32.5	39.4	28	406	16.2		5.17E-02	2.67E-01	2.23E-01	1.83E-01	4.77E+00	2.17E-01	9.14E-01	2.38E-01
455	16846-24-5	Josamycin		1.41e-05	5.98e-05	4.92e-05	4.24e-05	0.00102	4.9e-05	0.000198	5.4e-05			1.34e-05	0.000113	3.85e-05	3.47e-05	0.000856	5.89e-05		1.8e-05	0.000151	5.16e-05	4.64e-05	0.00114	7.87e-05		0.000572	0.0036	0.00278	0.000878	0.0368	0.00101		0.00363	0.0468	0.0565	0.0406	0.567	0.0241		1.10E-04	4.67E-04	3.96E-04	3.32E-04	7.97E-03	3.84E-04	1.55E-03	4.23E-04
456	520-18-3	Kaempferol		6.14e-05	0.0002	0.000164	0.000148	0.00314	0.000167	0.000626	0.000186			6.1e-05	0.000383	0.00014	0.000129	0.0028	0.000207		8.16e-05	0.000511	0.000189	0.000172	0.00375	0.000277		0.0026	0.0122	0.00952	0.00348	0.118	0.00389		0.0232	0.158	0.19	0.139	1.82	0.0861		4.87E-04	1.58E-03	1.37E-03	1.17E-03	2.49E-02	1.32E-03	4.96E-03	1.47E-03
457	501-30-4	4H-PYRAN-4-ONE, 5-HYDROXY-2-(HYDROXYMETHYL)-		0.00019	0.00017	0.000165	0.000188	9.89e-05	0.000173	0.000178	0.000206			0.000432	0.000337	0.000371	0.000382	0.000183	0.000361		0.000584	0.000454	0.00051	0.000516	0.000247	0.000488		0.0129	0.0108	0.0109	0.0113	0.00518	0.0113		0.182	0.142	0.147	0.151	0.064	0.143		1.57E-03	1.40E-03	1.53E-03	1.56E-03	8.20E-04	1.44E-03	1.48E-03	1.71E-03
458	303-34-4	Lasiocarpine		3.64e-05	6.33e-05	5.43e-05	5.45e-05	0.000678	5.68e-05	0.000155	6.49e-05			4.29e-05	0.000121	5.94e-05	5.73e-05	0.00074	7.63e-05		5.74e-05	0.000161	8.06e-05	7.67e-05	0.00099	0.000102		0.00173	0.00384	0.0032	0.0018	0.0284	0.0019		0.0219	0.0499	0.0577	0.0463	0.43	0.0331		2.87E-04	4.99E-04	4.69E-04	4.31E-04	5.36E-03	4.49E-04	1.23E-03	5.13E-04
459	19010-66-3	Lead dimethyldithiocarbamate		0.000668	0.000826	0.000747	0.000798	0.00525	0.000785	0.00153	0.000914			0.00119	0.00191	0.00127	0.00127	0.00868	0.00145		0.00163	0.00262	0.00178	0.00174	0.0119	0.00199		0.0433	0.0605	0.0541	0.0407	0.297	0.0419		0.605	0.807	0.897	0.788	4.51	0.638		6.40E-03	7.88E-03	7.92E-03	7.65E-03	5.03E-02	7.52E-03	1.46E-02	8.76E-03
460	434-13-9	LITHOCHOLIC ACID		0.00569	0.0303	0.0253	0.0208	0.544	0.0245	0.104	0.0268			0.0983	1.05	0.341	0.304	8.11	0.535		0.189	2.01	0.655	0.583	15.6	1.03		2.35	19	14.6	4.13	202	4.83		13.4	403	490	347	5060	200		1.21E-01	6.44E-01	5.38E-01	4.43E-01	1.16E+01	5.22E-01	2.21E+00	5.71E-01
461	50264-69-2	Lonidamine		0.00402	0.0214	0.0178	0.0147	0.383	0.0173	0.0732	0.0189			0.011	0.118	0.0383	0.0341	0.91	0.06		0.0153	0.163	0.053	0.0472	1.26	0.083		0.428	3.45	2.65	0.75	36.6	0.878		1.61	48.2	58.6	41.6	606	24		5.62E-02	2.98E-01	2.49E-01	2.05E-01	5.35E+00	2.42E-01	1.02E+00	2.64E-01
462	21884-44-6	Flavomycelin		8.47e-07	3.86e-06	3.18e-06	2.71e-06	6.69e-05	3.15e-06	1.29e-05	3.46e-06			8.01e-07	7.27e-06	2.44e-06	2.19e-06	5.55e-05	3.77e-06		1.07e-06	9.71e-06	3.27e-06	2.93e-06	7.42e-05	5.03e-06		3.4e-05	0.000232	0.000179	5.44e-05	0.0024	6.28e-05		0.000187	0.00301	0.00365	0.00261	0.037	0.00153		6.62E-06	3.01E-05	2.54E-05	2.11E-05	5.23E-04	2.46E-05	1.01E-04	2.71E-05
463	52-76-6	Lynestrenol		0.00495	0.0263	0.0219	0.0181	0.472	0.0213	0.0901	0.0233			0.0244	0.26	0.0846	0.0753	2.01	0.132		0.0352	0.375	0.122	0.109	2.9	0.191		0.861	6.94	5.33	1.51	73.8	1.77		3.51	105	128	90.7	1320	52.3		8.45E-02	4.48E-01	3.74E-01	3.08E-01	8.04E+00	3.63E-01	1.54E+00	3.97E-01
464	24382-04-5	Malonaldehyde, sodium salt		0.000267	0.000235	0.00023	0.000262	6.76e-05	0.000241	0.000237	0.000287			0.000664	0.000497	0.000564	0.000582	0.000113	0.000545		0.000912	0.000681	0.000789	0.000799	0.000156	0.000748		0.0303	0.02	0.0252	0.0264	0.00506	0.0265		0.431	0.329	0.34	0.351	0.0473	0.336		2.37E-03	2.08E-03	2.28E-03	2.33E-03	6.01E-04	2.14E-03	2.11E-03	2.55E-03
465	69-65-8	MANNITOL		6.45e-07	5.68e-07	5.55e-07	6.33e-07	1.6e-07	5.83e-07	5.73e-07	6.94e-07			1.43e-06	1.07e-06	1.22e-06	1.25e-06	2.37e-07	1.17e-06		1.92e-06	1.43e-06	1.66e-06	1.68e-06	3.17e-07	1.57e-06		0.000194	3.48e-05	0.000161	0.000169	3.15e-05	0.000169		0.0027	0.0013	0.00213	0.0022	0.000284	0.00211		5.06E-06	4.43E-06	4.86E-06	4.96E-06	1.25E-06	4.57E-06	4.49E-06	5.44E-06
466	71125-38-7	Meloxicam		0.000862	0.00448	0.00373	0.00309	0.0799	0.00363	0.0153	0.00397			0.000948	0.00987	0.00323	0.00288	0.0762	0.00505		0.00127	0.0132	0.00433	0.00386	0.102	0.00676		0.0397	0.312	0.24	0.0686	3.3	0.0801		0.153	4.08	4.96	3.52	51.2	2.04		7.48E-03	3.88E-02	3.24E-02	2.68E-02	6.93E-01	3.15E-02	1.33E-01	3.45E-02
467	148-82-3	Phenylalanine mustard		0.000879	0.000891	0.000842	0.000934	0.00272	0.000884	0.00124	0.00104			0.00206	0.00221	0.00192	0.00196	0.00588	0.002		0.0029	0.00311	0.00276	0.00275	0.00828	0.00282		0.0678	0.0702	0.0669	0.0608	0.18	0.0616		0.984	0.954	1.02	0.974	2.7	0.864		9.15E-03	9.24E-03	9.74E-03	9.72E-03	2.84E-02	9.20E-03	1.29E-02	1.08E-02
468	15356-70-4	Cyclohexanol, 5-methyl-2-(1-methylethyl)-, (1,al		0.00237	0.0121	0.01	0.00835	0.215	0.0098	0.0412	0.0107			0.00347	0.0355	0.0116	0.0103	0.273	0.0181		0.00503	0.0515	0.0169	0.015	0.397	0.0263		0.152	1.18	0.904	0.259	12.4	0.304		0.575	14.2	17.3	12.3	178	7.12		2.49E-02	1.27E-01	1.06E-01	8.74E-02	2.26E+00	1.03E-01	4.33E-01	1.13E-01
469	155-04-4	Zenite		0.000593	0.00316	0.00263	0.00217	0.0566	0.00256	0.0108	0.0028			0.000618	0.00659	0.00214	0.00191	0.0509	0.00336		0.000827	0.00881	0.00287	0.00255	0.0682	0.0045		0.0259	0.209	0.161	0.0455	2.22	0.0532		0.0907	2.73	3.32	2.35	34.3	1.36		4.96E-03	2.63E-02	2.20E-02	1.81E-02	4.72E-01	2.13E-02	9.03E-02	2.33E-02
470	72-33-3	Mestranol		0.00118	0.00628	0.00524	0.00432	0.113	0.00509	0.0215	0.00556			0.00138	0.0147	0.00478	0.00425	0.113	0.00749		0.00185	0.0197	0.00641	0.0057	0.152	0.01		0.0574	0.462	0.355	0.101	4.91	0.118		0.203	6.07	7.38	5.23	76.3	3.02		1.06E-02	5.63E-02	4.70E-02	3.87E-02	1.01E+00	4.56E-02	1.93E-01	4.99E-02
471	57-39-6	Metepa		0.00174	0.00198	0.00182	0.00197	0.01	0.00191	0.00331	0.00224			0.0052	0.00714	0.00525	0.00528	0.0278	0.00578		0.00797	0.0109	0.0082	0.00809	0.0427	0.00886		0.181	0.224	0.205	0.167	0.907	0.17		2.79	3.26	3.58	3.24	14.9	2.72		2.62E-02	2.97E-02	3.04E-02	2.98E-02	1.51E-01	2.89E-02	4.99E-02	3.38E-02
472	126-98-7	METHACRYLONITRILE		0.00144	0.00163	0.0015	0.00156	0.00814	0.00158	0.00271	0.00185			0.000407	0.000645	0.00041	0.000216	0.00214	0.00045		0.0019	0.00271	0.00194	0.00162	0.00994	0.00209		0.0783	0.113	0.0883	0.0413	0.384	0.0736		0.108	0.129	0.138	0.124	0.566	0.105		5.67E-03	6.61E-03	6.56E-03	3.41E-03	3.20E-02	6.22E-03	1.07E-02	7.27E-03
473	493-78-7	Methaphenilene		7.64e-05	0.000387	0.000321	0.000267	0.00686	0.000314	0.00131	0.000344			7.29e-05	0.000738	0.000242	0.000216	0.00569	0.000378		9.74e-05	0.000986	0.000324	0.000289	0.0076	0.000505		0.00307	0.0235	0.0181	0.00523	0.248	0.0061		0.0129	0.306	0.371	0.264	3.81	0.153		6.02E-04	3.04E-03	2.55E-03	2.11E-03	5.40E-02	2.47E-03	1.04E-02	2.71E-03
474	135-23-9	Methapyrilene hydrochloride		0.000206	0.000194	0.000186	0.00021	0.000312	0.000196	0.000231	0.000232			0.000433	0.000386	0.000384	0.000393	0.000589	0.000384		0.000585	0.000521	0.000528	0.000532	0.000796	0.000519		0.0134	0.0123	0.0121	0.0119	0.0171	0.012		0.189	0.162	0.17	0.169	0.239	0.156		1.71E-03	1.60E-03	1.73E-03	1.74E-03	2.59E-03	1.63E-03	1.92E-03	1.93E-03
475	3544-23-8	3-METHOXY-4-AMINOAZOBENZENE		0.00124	0.00639	0.00531	0.00441	0.114	0.00518	0.0218	0.00567			0.00148	0.0153	0.005	0.00446	0.118	0.0078		0.00199	0.0205	0.00672	0.00599	0.158	0.0105		0.0618	0.48	0.369	0.106	5.08	0.124		0.247	6.31	7.66	5.45	78.9	3.15		1.14E-02	5.83E-02	4.88E-02	4.03E-02	1.04E+00	4.73E-02	1.99E-01	5.19E-02
476	5834-17-3	2-METHOXY-3-AMINODIBENZOFURAN		0.000344	0.00176	0.00146	0.00121	0.0313	0.00143	0.00599	0.00156			0.000344	0.00352	0.00115	0.00103	0.0271	0.0018		0.00046	0.00471	0.00154	0.00138	0.0363	0.00241		0.0145	0.112	0.086	0.0248	1.18	0.0289		0.0584	1.46	1.77	1.26	18.2	0.729		2.80E-03	1.43E-02	1.20E-02	9.88E-03	2.55E-01	1.16E-02	4.88E-02	1.27E-02
477	934-00-9	1,2-BENZENEDIOL, 3-METHOXY-		0.000203	0.000254	0.00023	0.000245	0.00167	0.000241	0.000477	0.000281			0.000309	0.000508	0.000334	0.000332	0.00235	0.000382		0.000416	0.000684	0.000457	0.000447	0.00317	0.000515		0.0114	0.0162	0.0144	0.0107	0.0812	0.011		0.155	0.212	0.236	0.206	1.21	0.166		1.69E-03	2.10E-03	2.11E-03	2.03E-03	1.38E-02	2.00E-03	3.96E-03	2.33E-03
478	298-81-7	Methoxsalen		0.000354	0.00119	0.000974	0.000874	0.0188	0.00099	0.00374	0.0011			0.000375	0.00244	0.000883	0.00081	0.018	0.00131		0.000504	0.00327	0.00119	0.00109	0.0241	0.00176		0.016	0.0773	0.0604	0.0217	0.755	0.0243		0.139	1.01	1.21	0.889	11.7	0.546		2.97E-03	9.95E-03	8.60E-03	7.34E-03	1.58E-01	8.32E-03	3.15E-02	9.24E-03
479	598-55-0	O-METHYL CARBAMATE		0.000107	9.57e-05	9.33e-05	0.000106	5.45e-05	9.79e-05	0.0001	0.000116			0.000239	0.000186	0.000205	0.000211	9.83e-05	0.000199		0.000321	0.000249	0.000281	0.000284	0.000132	0.000268		0.00713	0.00593	0.00603	0.00623	0.00279	0.00626		0.1	0.0782	0.081	0.083	0.0341	0.0788		8.67E-04	7.70E-04	8.41E-04	8.57E-04	4.41E-04	7.92E-04	8.12E-04	9.41E-04
480	6294-89-9	Hydrazinecarboxylic acid, methyl ester		0.000444	0.000394	0.000385	0.000437	0.000181	0.000404	0.000407	0.00048			0.000943	0.00073	0.000805	0.000805	0.000299	0.000781		0.00148	0.00113	0.00129	0.00129	0.000469	0.00122		0.0324	0.0269	0.0272	0.0275	0.00981	0.0284		0.414	0.321	0.332	0.341	0.104	0.325		3.86E-03	3.42E-03	3.73E-03	3.69E-03	1.58E-03	3.51E-03	3.54E-03	4.18E-03
481	55-80-1	4-DIMETHYLAMINO-3'-METHYLAZOBENZENE		0.0042	0.0223	0.0186	0.0153	0.4	0.0181	0.0765	0.0198			0.0126	0.134	0.0436	0.0388	1.03	0.0682		0.0175	0.186	0.0606	0.054	1.44	0.095		0.482	3.89	2.99	0.845	41.3	0.989		1.82	54.7	66.5	47.2	688	27.2		6.07E-02	3.22E-01	2.69E-01	2.22E-01	5.78E+00	2.61E-01	1.10E+00	2.86E-01
482	112-63-0	METHYL LINOLEATE		0.00347	0.0185	0.0154	0.0127	0.331	0.0149	0.0632	0.0163			0.00829	0.0885	0.0288	0.0256	0.685	0.0451		0.0114	0.121	0.0395	0.0352	0.94	0.062		0.35	2.81	2.17	0.615	30	0.719		1.29	39	47.4	33.6	490	19.4		4.56E-02	2.42E-01	2.02E-01	1.67E-01	4.35E+00	1.96E-01	8.32E-01	2.15E-01
483	70-25-7	N-Nitroso-N-methyl-N'-nitroguanidine		0.000128	0.000114	0.000111	0.000126	5.01e-05	0.000116	0.000117	0.000139			0.00029	0.000222	0.000248	0.000255	8.73e-05	0.00024		0.000391	0.000298	0.00034	0.000344	0.000118	0.000324		0.0087	0.0071	0.0073	0.00759	0.0025	0.00762		0.122	0.0946	0.0977	0.101	0.0286	0.0958		1.04E-03	9.21E-04	1.01E-03	1.03E-03	4.08E-04	9.48E-04	9.53E-04	1.13E-03
484	129-15-7	1-Nitro-2-methylanthraquinone		0.000586	0.00308	0.00256	0.00212	0.0551	0.00249	0.0105	0.00273			0.00061	0.00643	0.0021	0.00187	0.0497	0.00328		0.000817	0.0086	0.00281	0.0025	0.0665	0.00439		0.0256	0.204	0.157	0.0446	2.16	0.0521		0.094	2.66	3.23	2.29	33.4	1.33		4.90E-03	2.57E-02	2.15E-02	1.77E-02	4.60E-01	2.09E-02	8.81E-02	2.28E-02
485	21638-36-8	4-METHYL-1-[(5-NITROFURFURYLIDENE)AMINO]-2-IMIDAZOLIDINONE		1.81e-05	2.03e-05	1.87e-05	2.04e-05	9.81e-05	1.97e-05	3.33e-05	2.31e-05			2.88e-05	3.85e-05	2.88e-05	2.9e-05	0.000145	3.15e-05		3.86e-05	5.14e-05	3.93e-05	3.88e-05	0.000194	4.22e-05		0.00101	0.00122	0.00113	0.000928	0.00475	0.000947		0.0139	0.0159	0.0174	0.0159	0.0695	0.0134		1.42E-04	1.59E-04	1.64E-04	1.61E-04	7.72E-04	1.55E-04	2.62E-04	1.82E-04
486	16699-10-8	4-(4-N-METHYL-N-NITROSAMINOSTYRYL)QUINOLINE		0.00319	0.0169	0.0141	0.0116	0.303	0.0137	0.0579	0.015			0.00631	0.067	0.0218	0.0194	0.518	0.0342		0.0086	0.0913	0.0297	0.0265	0.706	0.0466		0.253	2.03	1.56	0.443	21.6	0.518		0.936	27.6	33.5	23.8	346	13.7		3.85E-02	2.04E-01	1.70E-01	1.40E-01	3.65E+00	1.65E-01	6.99E-01	1.81E-01
487	63412-06-6	N-METHYL-N-NITROSOBENZAMIDE		0.000877	0.000828	0.000795	0.000895	0.00141	0.000835	0.000997	0.000989			0.00226	0.00204	0.00201	0.00206	0.00327	0.00202		0.00321	0.00289	0.0029	0.00292	0.00463	0.00286		0.0706	0.0652	0.064	0.0624	0.0953	0.0629		1.03	0.889	0.934	0.926	1.39	0.852		9.16E-03	8.60E-03	9.25E-03	9.34E-03	1.47E-02	8.72E-03	1.04E-02	1.03E-02
488	14026-03-0	R(-)-2-METHYL-N-NITROSOPIPERIDINE		0.00072	0.000828	0.00076	0.000824	0.00433	0.000799	0.0014	0.000934			0.00138	0.00193	0.0014	0.0014	0.00768	0.00155		0.00192	0.00269	0.00199	0.00196	0.0107	0.00216		0.0491	0.0617	0.0563	0.0453	0.256	0.0463		0.688	0.819	0.899	0.811	3.84	0.678		7.02E-03	8.04E-03	8.22E-03	8.02E-03	4.22E-02	7.79E-03	1.37E-02	9.11E-03
489	36702-44-0	S(+)-2-METHYL-N-NITROSOPIPERIDINE		0.00072	0.000828	0.00076	0.000824	0.00433	0.000799	0.0014	0.000934			0.00138	0.00193	0.0014	0.0014	0.00768	0.00155		0.00192	0.00269	0.00199	0.00196	0.0107	0.00216		0.0491	0.0617	0.0563	0.0453	0.256	0.0463		0.688	0.819	0.899	0.811	3.84	0.678		7.02E-03	8.04E-03	8.22E-03	8.02E-03	4.22E-02	7.79E-03	1.37E-02	9.11E-03
490	443-72-1	1H-Purin-6-amine, N-methyl-		0.000273	0.000255	0.000245	0.000277	0.000369	0.000258	0.000298	0.000306			0.000593	0.000518	0.000523	0.000536	0.000716	0.000521		0.000805	0.000702	0.000723	0.000727	0.000972	0.000707		0.0183	0.0165	0.0163	0.0161	0.0207	0.0162		0.258	0.218	0.228	0.228	0.287	0.211		2.32E-03	2.15E-03	2.32E-03	2.35E-03	3.14E-03	2.19E-03	2.53E-03	2.60E-03
491	98-85-1	ALPHA-METHYLBENZYL ALCOHOL		0.000507	0.00101	0.00085	0.000834	0.0121	0.000886	0.00265	0.00101			0.000623	0.00212	0.000955	0.0009	0.0137	0.00127		0.000873	0.00295	0.00136	0.00127	0.0192	0.00179		0.0264	0.0693	0.0564	0.0284	0.555	0.0307		0.31	0.873	1.02	0.797	8.23	0.549		4.46E-03	8.84E-03	8.13E-03	7.25E-03	1.07E-01	7.81E-03	2.33E-02	8.86E-03
492	101-14-4	4,4'-Methylenebis(2-chloroanaline)		0.00201	0.0106	0.00887	0.00732	0.19	0.00862	0.0364	0.00943			0.00284	0.03	0.00979	0.00872	0.232	0.0153		0.00383	0.0405	0.0132	0.0118	0.313	0.0207		0.117	0.935	0.719	0.204	9.93	0.239		0.428	12.4	15.1	10.7	156	6.18		2.03E-02	1.07E-01	8.93E-02	7.37E-02	1.92E+00	8.67E-02	3.67E-01	9.49E-02
493	64049-29-2	4,4'-METHYLENE-BIS(2-CHLOROANILINE).2HCl		0.00201	0.0106	0.00887	0.00732	0.19	0.00862	0.0364	0.00943			0.00284	0.03	0.00979	0.00872	0.232	0.0153		0.00383	0.0405	0.0132	0.0118	0.313	0.0207		0.117	0.935	0.719	0.204	9.93	0.239		0.428	12.4	15.1	10.7	156	6.18		2.03E-02	1.07E-01	8.93E-02	7.37E-02	1.92E+00	8.67E-02	3.67E-01	9.49E-02
494	838-88-0	4,4'-Methylene di-o-toluidine		0.000609	0.00314	0.00261	0.00216	0.0558	0.00254	0.0107	0.00278			0.00064	0.00659	0.00216	0.00193	0.0508	0.00337		0.000856	0.00882	0.00289	0.00258	0.0681	0.00451		0.0268	0.209	0.161	0.0461	2.21	0.0538		0.107	2.73	3.31	2.35	34.1	1.36		5.13E-03	2.63E-02	2.20E-02	1.82E-02	4.69E-01	2.14E-02	9.00E-02	2.34E-02
495	101-61-1	Bis-(4-dimethylaminophenyl)methane		0.00184	0.00979	0.00816	0.00673	0.175	0.00793	0.0335	0.00867			0.00248	0.0264	0.00861	0.00767	0.204	0.0135		0.00334	0.0356	0.0116	0.0103	0.275	0.0182		0.103	0.826	0.635	0.18	8.77	0.21		0.367	10.9	13.3	9.42	137	5.43		1.81E-02	9.58E-02	7.99E-02	6.59E-02	1.72E+00	7.76E-02	3.29E-01	8.49E-02
496	119-47-1	BIS (2-HYDROXY-3TERT-BUTYL-5-METHYLPHENYL) METHA		0.00177	0.00942	0.00785	0.00647	0.169	0.00762	0.0323	0.00834			0.00236	0.0251	0.00819	0.00729	0.194	0.0128		0.00317	0.0338	0.011	0.0098	0.262	0.0173		0.0993	0.797	0.616	0.174	8.52	0.204		0.351	10.6	12.9	9.13	133	5.27		1.72E-02	9.15E-02	7.63E-02	6.29E-02	1.64E+00	7.41E-02	3.14E-01	8.11E-02
497	13552-44-8	4,4'-Methylenedianiline dihydrochloride		0.000635	0.00149	0.00124	0.00118	0.02	0.00129	0.00421	0.00145			0.000799	0.00336	0.0014	0.00132	0.0231	0.00194		0.00108	0.00455	0.00192	0.00178	0.0313	0.00263		0.0333	0.106	0.0853	0.0385	0.926	0.0418		0.379	1.4	1.66	1.26	14.4	0.834		5.84E-03	1.36E-02	1.23E-02	1.09E-02	1.84E-01	1.18E-02	3.87E-02	1.33E-02
498	471-29-4	METHYLGUANIDINE		0.000392	0.000347	0.000339	0.000372	0.000129	0.000355	0.000354	0.000423			0.00032	0.000277	0.000273	0.000166	7.78e-05	0.000264		0.000931	0.000734	0.000808	0.000716	0.000226	0.000768		0.0235	0.0218	0.0196	0.0131	0.00551	0.0206		0.114	0.0888	0.0903	0.0924	0.0203	0.0889		2.47E-03	2.23E-03	2.38E-03	1.45E-03	8.14E-04	2.24E-03	2.23E-03	2.66E-03
499	95-71-6	1,4-BENZENEDIOL, 2-METHYL-		0.000186	0.00024	0.000216	0.000228	0.00169	0.000226	0.000466	0.000263			0.000273	0.000477	0.000303	0.0003	0.00231	0.000351		0.000368	0.000641	0.000414	0.000404	0.0031	0.000472		0.0102	0.0152	0.0134	0.0097	0.0807	0.01		0.139	0.198	0.222	0.192	1.21	0.153		1.53E-03	1.97E-03	1.96E-03	1.88E-03	1.39E-02	1.87E-03	3.84E-03	2.17E-03
500	598-57-2	METHYLNITROAMINE		0.000439	0.000387	0.000378	0.000431	0.000125	0.000397	0.000392	0.000472			0.00109	0.000821	0.000928	0.000954	0.000218	0.000897		0.00153	0.00115	0.00132	0.00134	0.000305	0.00125		0.0353	0.0279	0.0294	0.0307	0.00686	0.0309		0.499	0.383	0.395	0.408	0.0687	0.389		3.97E-03	3.49E-03	3.82E-03	3.89E-03	1.13E-03	3.59E-03	3.55E-03	4.27E-03
501	64091-91-4	4-(METHYLNITROSAMINO)-1-(3-PYRIDYL)-1-BUTANONE		0.000186	0.000174	0.000167	0.000189	0.000266	0.000176	0.000205	0.000208			0.000391	0.000345	0.000345	0.000354	0.000501	0.000345		0.000528	0.000465	0.000475	0.000478	0.000676	0.000466		0.0121	0.011	0.0108	0.0107	0.0145	0.0108		0.17	0.144	0.151	0.151	0.201	0.139		1.54E-03	1.43E-03	1.54E-03	1.56E-03	2.20E-03	1.45E-03	1.70E-03	1.72E-03
502	91-62-3	6-METHYLQUINOLINE		0.0012	0.00544	0.00449	0.00382	0.0942	0.00444	0.0182	0.00488			0.00146	0.0132	0.00442	0.00397	0.1	0.00682		0.00198	0.0179	0.00604	0.00541	0.137	0.0093		0.0616	0.419	0.323	0.0982	4.34	0.114		0.342	5.44	6.59	4.72	66.8	2.77		1.13E-02	5.11E-02	4.31E-02	3.58E-02	8.86E-01	4.18E-02	1.71E-01	4.59E-02
503	611-32-5	8-METHYLQUINOLINE		0.00127	0.00585	0.00482	0.0041	0.101	0.00477	0.0196	0.00524			0.00153	0.014	0.00467	0.00417	0.107	0.00721		0.00214	0.0195	0.00656	0.00587	0.149	0.0101		0.0663	0.456	0.351	0.106	4.72	0.123		0.347	5.7	6.9	4.94	70.1	2.9		1.19E-02	5.47E-02	4.61E-02	3.81E-02	9.50E-01	4.47E-02	1.84E-01	4.91E-02
504	622-97-9	P-METHYLSTYRENE		0.00335	0.0175	0.0145	0.0118	0.311	0.0141	0.0596	0.0155			0.000809	0.00912	0.00275	0.00186	0.065	0.0043		0.0044	0.0468	0.015	0.0125	0.354	0.0234		0.171	1.47	1.03	0.229	14.2	0.345		0.074	2.05	2.41	1.69	24.9	0.992		1.11E-02	5.86E-02	4.81E-02	2.97E-02	1.03E+00	4.67E-02	1.97E-01	5.11E-02
505	20547	Methylthiouracil		0.000344	0.000704	0.000593	0.000579	0.00866	0.000618	0.00188	0.0007			0.000415	0.00146	0.000652	0.000621	0.00962	0.000876		0.00056	0.00197	0.00089	0.000836	0.013	0.00118		0.0171	0.0464	0.0378	0.0188	0.379	0.0202		0.206	0.608	0.712	0.554	5.83	0.379		2.95E-03	6.00E-03	5.50E-03	4.95E-03	7.41E-02	5.28E-03	1.61E-02	5.99E-03
506	90-94-8	Michler's ketone		0.00129	0.00681	0.00567	0.00469	0.122	0.00552	0.0233	0.00603			0.00154	0.0163	0.00532	0.00474	0.126	0.00832		0.00207	0.0219	0.00714	0.00636	0.169	0.0112		0.0642	0.513	0.394	0.112	5.45	0.131		0.234	6.74	8.19	5.81	84.6	3.36		1.18E-02	6.21E-02	5.18E-02	4.27E-02	1.11E+00	5.03E-02	2.13E-01	5.51E-02
507	39801-14-4	1,3,4-Metheno-1H-cyclobuta[cd]pentalene, 1,1a,2,2,3,3a,4,5,5,5a,5b-undecachlorooctahydro- (9CI)		0.00554	0.0295	0.0246	0.0203	0.529	0.0239	0.101	0.0261			0.136	1.45	0.473	0.421	11.2	0.741		0.42	4.48	1.46	1.3	34.7	2.29		3.04	24.5	18.8	5.33	261	6.24		17.7	535	650	461	6720	266		1.22E-01	6.48E-01	5.41E-01	4.46E-01	1.16E+01	5.25E-01	2.22E+00	5.74E-01
508	59122-46-2	MISOPROSTOL		0.000406	0.00216	0.0018	0.00148	0.0387	0.00175	0.00739	0.00191			0.000409	0.00435	0.00142	0.00126	0.0337	0.00222		0.000547	0.00582	0.0019	0.00169	0.045	0.00297		0.0172	0.138	0.106	0.0301	1.47	0.0352		0.0605	1.8	2.19	1.55	22.6	0.897		3.32E-03	1.76E-02	1.47E-02	1.21E-02	3.16E-01	1.43E-02	6.04E-02	1.56E-02
509	315-22-0	Monocrotaline		5.88e-06	5.2e-06	5.08e-06	5.79e-06	1.92e-06	5.33e-06	5.31e-06	6.34e-06			1.3e-05	9.81e-06	1.1e-05	1.14e-05	3.11e-06	1.07e-05		1.74e-05	1.31e-05	1.51e-05	1.52e-05	4.16e-06	1.43e-05		0.000394	0.000313	0.00033	0.000344	9.12e-05	0.000345		0.00551	0.00419	0.00437	0.00451	0.000968	0.00431		4.62E-05	4.06E-05	4.45E-05	4.54E-05	1.51E-05	4.18E-05	4.17E-05	4.98E-05
510	3031-51-4	l-5-MORPHOLINOMETHYL-3-[(5-NITROFURFURYLIDENE)AMINO]-2-OXAZOLIDINONE.HCl		3.83e-05	3.75e-05	3.57e-05	3.99e-05	8.93e-05	3.75e-05	4.87e-05	4.43e-05			7.25e-05	7.14e-05	6.6e-05	6.73e-05	0.000154	6.74e-05		9.71e-05	9.55e-05	9e-05	9.02e-05	0.000207	9.03e-05		0.00233	0.00227	0.0022	0.00207	0.00462	0.00209		0.0324	0.0296	0.0314	0.0306	0.0655	0.0276		3.04E-04	2.96E-04	3.15E-04	3.16E-04	7.07E-04	2.97E-04	3.86E-04	3.51E-04
511	55-98-1	MYLERLAN		0.000489	0.000439	0.000427	0.000485	0.000297	0.000448	0.000467	0.000533			0.00121	0.000951	0.00104	0.00107	0.000609	0.00101		0.00166	0.00131	0.00146	0.00147	0.00084	0.0014		0.0361	0.0305	0.0308	0.0316	0.0172	0.0318		0.516	0.408	0.423	0.432	0.222	0.409		4.46E-03	3.98E-03	4.34E-03	4.42E-03	2.71E-03	4.09E-03	4.26E-03	4.86E-03
512	3771-19-5	Nafenoic acid		0.00567	0.0302	0.0252	0.0207	0.541	0.0244	0.103	0.0267			0.074	0.789	0.257	0.229	6.1	0.402		0.128	1.36	0.443	0.394	10.5	0.694		1.97	15.9	12.2	3.46	169	4.04		10.1	306	371	263	3840	152		1.17E-01	6.22E-01	5.19E-01	4.28E-01	1.12E+01	5.04E-01	2.13E+00	5.51E-01
513	389-08-2	NALIDIXIC ACID		0.000104	0.000243	0.000202	0.000193	0.00327	0.00021	0.000687	0.000236			0.000112	0.000471	0.000196	0.000184	0.00323	0.000272		0.00015	0.00063	0.000265	0.000247	0.00433	0.000364		0.0047	0.015	0.012	0.00543	0.131	0.0059		0.0527	0.195	0.231	0.176	2	0.116		8.33E-04	1.94E-03	1.75E-03	1.55E-03	2.62E-02	1.68E-03	5.51E-03	1.90E-03
514	93-46-9	1,4-Benzenediamine, N,N'-di-2-naphthalenyl-		0.00573	0.0305	0.0255	0.021	0.547	0.0247	0.105	0.027			0.141	1.5	0.49	0.436	11.6	0.767		0.337	3.59	1.17	1.04	27.8	1.83		2.85	23	17.7	5	244	5.85		18.6	562	683	484	7060	279		1.26E-01	6.69E-01	5.58E-01	4.60E-01	1.20E+01	5.42E-01	2.29E+00	5.93E-01
515	91-59-8	beta-Naphthylamine		0.00188	0.00757	0.00622	0.00541	0.127	0.00623	0.0248	0.00688			0.00298	0.0236	0.00815	0.00739	0.178	0.0124		0.0041	0.0325	0.0113	0.0102	0.245	0.0171		0.124	0.733	0.568	0.184	7.44	0.21		0.889	9.89	11.9	8.61	119	5.15		2.15E-02	8.63E-02	7.34E-02	6.18E-02	1.45E+00	7.12E-02	2.83E-01	7.86E-02
516	81-16-3	2-AMINO-1-NAPHTHALENESULFONIC ACID		0.000383	0.000339	0.000331	0.000377	0.000126	0.000347	0.000346	0.000413			0.000942	0.000713	0.000802	0.000827	0.000229	0.000776		0.00129	0.000976	0.00112	0.00113	0.000314	0.00106		0.0287	0.0232	0.024	0.025	0.00672	0.0251		0.408	0.314	0.324	0.334	0.073	0.319		3.39E-03	2.98E-03	3.26E-03	3.33E-03	1.12E-03	3.07E-03	3.06E-03	3.65E-03
517	13927-77-0	Dibutyldithiocarbamic acid, nickel salt		0.00399	0.0212	0.0177	0.0146	0.381	0.0172	0.0727	0.0188			0.0103	0.11	0.0359	0.0319	0.852	0.0562		0.0148	0.158	0.0515	0.0459	1.22	0.0808		0.419	3.38	2.6	0.734	35.9	0.86		1.48	44.5	54	38.3	559	22.1		5.46E-02	2.90E-01	2.42E-01	1.99E-01	5.20E+00	2.35E-01	9.95E-01	2.57E-01
518	139-94-6	UREA, N-ETHYL-N'-(5-NITRO-2-THIAZOLYL)-		2.22e-05	3.69e-05	3.18e-05	3.22e-05	0.000377	3.33e-05	8.78e-05	3.81e-05			2.66e-05	6.99e-05	3.56e-05	3.45e-05	0.000419	4.51e-05		3.56e-05	9.34e-05	4.83e-05	4.61e-05	0.000561	6.03e-05		0.00107	0.00223	0.00187	0.00109	0.0159	0.00115		0.0136	0.029	0.0333	0.027	0.24	0.0196		1.75E-04	2.89E-04	2.74E-04	2.54E-04	2.97E-03	2.62E-04	6.92E-04	3.00E-04
519	1777-84-0	Acetamide, N-(4-ethoxy-3-nitrophenyl)-		0.000401	0.00155	0.00127	0.00111	0.0257	0.00128	0.00504	0.00141			0.00042	0.0032	0.00111	0.00101	0.024	0.00169		0.000564	0.00429	0.0015	0.00136	0.0322	0.00226		0.0179	0.101	0.0786	0.0261	1.02	0.0296		0.132	1.33	1.6	1.16	15.8	0.695		3.37E-03	1.30E-02	1.11E-02	9.36E-03	2.16E-01	1.07E-02	4.23E-02	1.19E-02
520	99-59-2	5-Nitro-o-anisidine		0.000606	0.00126	0.00106	0.00103	0.0158	0.00111	0.0034	0.00125			0.000783	0.00283	0.00125	0.00118	0.0187	0.00169		0.00107	0.00385	0.00172	0.00161	0.0255	0.00229		0.0324	0.0897	0.0729	0.0358	0.741	0.0384		0.387	1.18	1.38	1.07	11.4	0.73		5.56E-03	1.15E-02	1.06E-02	9.47E-03	1.44E-01	1.01E-02	3.12E-02	1.15E-02
521	92-55-7	2-NO2-5-DI-(ACETOXYMETHYL)FURANE		1.35e-05	1.95e-05	1.72e-05	1.78e-05	0.000166	1.8e-05	4.18e-05	2.08e-05			1.75e-05	3.68e-05	2.1e-05	2.06e-05	0.0002	2.54e-05		2.34e-05	4.92e-05	2.86e-05	2.76e-05	0.000267	3.4e-05		0.000678	0.00117	0.00101	0.000665	0.00727	0.000692		0.00898	0.0153	0.0173	0.0145	0.109	0.0111		1.06E-04	1.52E-04	1.48E-04	1.40E-04	1.30E-03	1.41E-04	3.28E-04	1.63E-04
522	2122-86-3	5-(5-NITRO-2-FURYL)-1,3,4-OXADIAZOLE-2-OL		0.000141	0.000135	0.000129	0.000145	0.000269	0.000136	0.000168	0.000161			0.000282	0.000264	0.000254	0.000259	0.000489	0.000256		0.00038	0.000356	0.000348	0.000349	0.000659	0.000345		0.00891	0.00842	0.00822	0.0079	0.0144	0.00797		0.125	0.11	0.116	0.114	0.203	0.105		1.15E-03	1.10E-03	1.17E-03	1.18E-03	2.19E-03	1.11E-03	1.37E-03	1.31E-03
523	2578-75-8	N-[5-(5-NITRO-2-FURYL)-1,3,4-THIADIAZOL-2-YL]ACETAMIDE		0.000137	0.000132	0.000126	0.000142	0.000289	0.000133	0.000168	0.000157			0.00027	0.000259	0.000244	0.000249	0.000519	0.000248		0.000364	0.000348	0.000335	0.000336	0.000698	0.000334		0.00859	0.00825	0.00803	0.00764	0.0154	0.00771		0.12	0.108	0.114	0.112	0.218	0.102		1.12E-03	1.07E-03	1.15E-03	1.15E-03	2.35E-03	1.08E-03	1.37E-03	1.28E-03
524	531-82-8	Furothiazole		9.91e-05	0.000282	0.000232	0.000215	0.0042	0.000239	0.000852	0.000267			0.000102	0.000546	0.000209	0.000194	0.00391	0.000302		0.000136	0.00073	0.000282	0.00026	0.00523	0.000404		0.00432	0.0174	0.0137	0.00543	0.162	0.006		0.043	0.226	0.27	0.201	2.49	0.127		7.93E-04	2.25E-03	1.98E-03	1.72E-03	3.36E-02	1.91E-03	6.81E-03	2.13E-03
525	24554-26-5	2-Formylamino-4-(5-nitro2-furyl)thiazole		7.63e-06	2.23e-05	1.84e-05	1.69e-05	0.000336	1.88e-05	6.79e-05	2.1e-05			7.62e-06	4.21e-05	1.6e-05	1.48e-05	0.000304	2.32e-05		1.02e-05	5.63e-05	2.16e-05	1.98e-05	0.000406	3.1e-05		0.000324	0.00134	0.00106	0.000412	0.0126	0.000457		0.00316	0.0174	0.0208	0.0155	0.194	0.00973		5.98E-05	1.74E-04	1.53E-04	1.32E-04	2.63E-03	1.48E-04	5.32E-04	1.65E-04
526	51325-35-0	N,N'-[6-(5-NITRO-2-FURYL)-s-TRIAZINE-2,4-DIYL]BISACETAMIDE		5.2e-05	5.54e-05	5.18e-05	5.69e-05	0.00022	5.44e-05	8.42e-05	6.39e-05			8.84e-05	0.000106	8.54e-05	8.63e-05	0.000345	9.1e-05		0.000118	0.000142	0.000116	0.000116	0.000463	0.000122		0.00301	0.00337	0.00316	0.00273	0.011	0.00278		0.0418	0.044	0.0476	0.0443	0.16	0.0384		4.13E-04	4.39E-04	4.57E-04	4.52E-04	1.75E-03	4.32E-04	6.69E-04	5.08E-04
527	121-19-7	Roxarsone		0.000134	0.000124	0.00012	0.000135	0.000174	0.000126	0.000145	0.000149			0.00028	0.000243	0.000246	0.000253	0.000325	0.000245		0.000377	0.000327	0.000338	0.00034	0.000438	0.00033		0.00861	0.00774	0.00766	0.00759	0.00936	0.00765		0.121	0.101	0.106	0.106	0.129	0.0986		1.09E-03	1.01E-03	1.09E-03	1.10E-03	1.42E-03	1.02E-03	1.18E-03	1.22E-03
528	5307-14-2	1,4-BENZENEDIAMINE, 2-NITRO-		0.000255	0.000271	0.000253	0.000278	0.00105	0.000266	0.000408	0.000312			0.000461	0.000548	0.000444	0.000449	0.00177	0.000473		0.000624	0.000741	0.000611	0.000608	0.00239	0.000639		0.0157	0.0174	0.0164	0.0142	0.056	0.0144		0.219	0.229	0.248	0.231	0.819	0.201		2.15E-03	2.27E-03	2.37E-03	2.34E-03	8.89E-03	2.24E-03	3.44E-03	2.63E-03
529	619-17-0	2-AMINO-4-NITROBENZOIC ACID		0.000372	0.00116	0.000956	0.000869	0.018	0.000977	0.00361	0.00109			0.000402	0.00241	0.000892	0.000823	0.0175	0.00131		0.00054	0.00323	0.00121	0.00111	0.0236	0.00176		0.0171	0.0764	0.0599	0.0224	0.732	0.025		0.159	1	1.2	0.882	11.3	0.549		3.15E-03	9.83E-03	8.55E-03	7.35E-03	1.52E-01	8.26E-03	3.05E-02	9.20E-03
530	627-05-4	1-NITROBUTANE		0.000972	0.00203	0.0017	0.00163	0.0253	0.00177	0.00545	0.00201			0.000531	0.00208	0.000845	0.000604	0.0127	0.00114		0.00153	0.00564	0.00247	0.00217	0.0366	0.00329		0.0483	0.146	0.109	0.0418	1.11	0.0574		0.187	0.575	0.668	0.516	5.52	0.352		5.97E-03	1.26E-02	1.13E-02	7.66E-03	1.55E-01	1.09E-02	3.35E-02	1.23E-02
531	600-24-8	2-NITROBUTANE		0.000931	0.00151	0.00131	0.00128	0.015	0.00137	0.00353	0.00157			0.000368	0.00107	0.000482	0.000264	0.00548	0.000606		0.00127	0.00336	0.00169	0.0014	0.0189	0.00209		0.0437	0.103	0.0744	0.027	0.615	0.0466		0.105	0.219	0.246	0.198	1.74	0.147		4.56E-03	7.59E-03	7.00E-03	3.69E-03	7.32E-02	6.70E-03	1.73E-02	7.67E-03
532	67-20-9	NITROFURANTOIN		5.6e-06	5.04e-06	4.9e-06	5.56e-06	3.65e-06	5.14e-06	5.39e-06	6.11e-06			1.2e-05	9.5e-06	1.03e-05	1.06e-05	6.54e-06	1.01e-05		1.6e-05	1.27e-05	1.41e-05	1.42e-05	8.75e-06	1.35e-05		0.000358	0.000303	0.000306	0.000314	0.000185	0.000315		0.005	0.00396	0.00411	0.0042	0.00236	0.00397		4.39E-05	3.93E-05	4.29E-05	4.36E-05	2.86E-05	4.03E-05	4.23E-05	4.79E-05
533	555-84-0	Nifuradene		1.16e-05	1.13e-05	1.08e-05	1.21e-05	2.65e-05	1.13e-05	1.46e-05	1.34e-05			2.18e-05	2.14e-05	1.99e-05	2.03e-05	4.55e-05	2.03e-05		2.92e-05	2.86e-05	2.7e-05	2.71e-05	6.09e-05	2.71e-05		0.0007	0.000681	0.00066	0.000623	0.00136	0.000629		0.00975	0.00887	0.00941	0.00916	0.0193	0.00828		9.12E-05	8.85E-05	9.43E-05	9.47E-05	2.08E-04	8.90E-05	1.15E-04	1.05E-04
534	5522-43-0	Pyrene, 1-nitro-		0.00112	0.00594	0.00495	0.00408	0.106	0.00481	0.0203	0.00526			0.00128	0.0137	0.00445	0.00397	0.106	0.00698		0.00172	0.0183	0.00597	0.00532	0.142	0.00936		0.0535	0.432	0.332	0.094	4.59	0.11		0.188	5.66	6.88	4.88	71.2	2.82		9.93E-03	5.28E-02	4.40E-02	3.63E-02	9.47E-01	4.27E-02	1.81E-01	4.68E-02
535	607-35-2	8-NITROQUINOLINE		0.000832	0.00162	0.00137	0.00135	0.0192	0.00143	0.00423	0.00163			0.0012	0.00394	0.00181	0.00173	0.0255	0.0024		0.00164	0.00539	0.00251	0.00236	0.0349	0.00328		0.0487	0.124	0.102	0.0526	0.989	0.0561		0.606	1.66	1.93	1.52	15.4	1.05		8.22E-03	1.60E-02	1.47E-02	1.33E-02	1.90E-01	1.41E-02	4.17E-02	1.61E-02
536	16813-36-8	1-NITROSO-5,6-DIHYDROURACIL		3.74e-05	3.63e-05	3.47e-05	3.88e-05	8.21e-05	3.64e-05	4.66e-05	4.3e-05			7.14e-05	6.92e-05	6.47e-05	6.6e-05	0.000143	6.59e-05		9.56e-05	9.25e-05	8.82e-05	8.85e-05	0.000191	8.83e-05		0.00228	0.0022	0.00214	0.00203	0.00426	0.00205		0.0318	0.0287	0.0304	0.0297	0.0602	0.0269		2.96E-04	2.86E-04	3.05E-04	3.07E-04	6.50E-04	2.88E-04	3.69E-04	3.41E-04
537	760-60-1	UREA, N-(2-METHYLPROPYL)-N-NITROSO-		6.08e-05	8.63e-05	7.62e-05	7.94e-05	0.000716	8e-05	0.000183	9.24e-05			8.07e-05	0.000165	9.57e-05	9.41e-05	0.000884	0.000115		0.000108	0.000221	0.00013	0.000126	0.00118	0.000154		0.00311	0.00527	0.00456	0.00303	0.032	0.00315		0.0414	0.0686	0.0776	0.0653	0.48	0.0501		4.84E-04	6.84E-04	6.68E-04	6.31E-04	5.70E-03	6.37E-04	1.45E-03	7.35E-04
538	615-53-2	Ethyl N-methyl-N-nitrosocarbamate		0.00117	0.00193	0.00166	0.00169	0.0195	0.00174	0.00456	0.002			0.00177	0.00461	0.00235	0.00224	0.0273	0.00297		0.00282	0.00732	0.0038	0.00362	0.0436	0.00474		0.0798	0.166	0.139	0.0803	1.17	0.0857		0.902	1.89	2.18	1.76	15.6	1.28		1.24E-02	2.04E-02	1.93E-02	1.76E-02	2.07E-01	1.85E-02	4.84E-02	2.12E-02
539	55556-92-8	PYRIDINE, 1,2,3,6-TETRAHYDRO-1-NITROSO-		0.000591	0.000942	0.000817	0.000833	0.00915	0.000856	0.00218	0.000982			0.000845	0.00208	0.00109	0.00106	0.0121	0.00137		0.00117	0.00288	0.00154	0.00147	0.0168	0.00189		0.0339	0.067	0.0566	0.0341	0.459	0.0359		0.438	0.869	0.996	0.814	6.92	0.6		5.44E-03	8.63E-03	8.24E-03	7.63E-03	8.41E-02	7.87E-03	2.00E-02	9.03E-03
540	1133-64-8	N-Nitrosoanabasine		0.000172	0.000209	0.00019	0.000204	0.00127	0.0002	0.000379	0.000232			0.000266	0.000414	0.000281	0.000281	0.00183	0.000318		0.000358	0.000556	0.000385	0.000378	0.00246	0.000428		0.00967	0.0132	0.0118	0.00905	0.0622	0.00929		0.133	0.172	0.191	0.169	0.925	0.138		1.41E-03	1.71E-03	1.73E-03	1.67E-03	1.05E-02	1.64E-03	3.11E-03	1.91E-03
541	51542-33-7	N-NITROSOBENZTHIAZURON		2.62e-05	7.14e-05	5.89e-05	5.48e-05	0.00104	6.07e-05	0.000213	6.79e-05			2.67e-05	0.000135	5.28e-05	4.91e-05	0.000962	7.56e-05		3.57e-05	0.000181	7.13e-05	6.57e-05	0.00129	0.000101		0.00113	0.00431	0.00342	0.00139	0.0397	0.00153		0.0116	0.0561	0.0667	0.0499	0.61	0.0319		2.06E-04	5.60E-04	4.95E-04	4.31E-04	8.19E-03	4.77E-04	1.67E-03	5.34E-04
542	625-89-8	N-NITROSO-BIS(2,2,2TRIFET)AMINE		0.00134	0.00498	0.00408	0.00334	0.0817	0.00412	0.0161	0.00455			0.000309	0.00271	0.000792	0.000299	0.0168	0.00119		0.00114	0.00894	0.00294	0.00206	0.062	0.0044		0.0503	0.338	0.213	0.0322	2.74	0.0816		0.0355	0.349	0.394	0.277	3.87	0.173		4.42E-03	1.71E-02	1.41E-02	4.85E-03	2.70E-01	1.36E-02	5.32E-02	1.51E-02
543	156-10-5	p-Nitrosodiphenylamine		0.00156	0.00797	0.00662	0.00551	0.142	0.00646	0.0271	0.00708			0.00201	0.0205	0.00673	0.00601	0.158	0.0105		0.00271	0.0277	0.00908	0.0081	0.213	0.0142		0.0837	0.644	0.495	0.143	6.8	0.167		0.347	8.49	10.3	7.33	106	4.25		1.50E-02	7.65E-02	6.40E-02	5.29E-02	1.36E+00	6.21E-02	2.61E-01	6.81E-02
544	40580-89-0	AZACYCLOTRIDECANE, 1-NITROSO-		0.0026	0.0138	0.0115	0.00948	0.247	0.0112	0.0472	0.0122			0.00426	0.0452	0.0147	0.0131	0.35	0.0231		0.00578	0.0613	0.02	0.0178	0.474	0.0313		0.174	1.4	1.07	0.304	14.8	0.356		0.633	18.6	22.7	16.1	234	9.28		2.85E-02	1.51E-01	1.26E-01	1.04E-01	2.70E+00	1.22E-01	5.17E-01	1.34E-01
545	614-00-6	N-METHYL-N-NITROSOBENZENEAMINE		0.000563	0.0012	0.001	0.000975	0.0151	0.00105	0.00325	0.00118			0.000713	0.00264	0.00115	0.00109	0.0176	0.00157		0.000969	0.00359	0.00159	0.00149	0.024	0.00213		0.0296	0.0839	0.0681	0.0329	0.7	0.0354		0.35	1.1	1.29	1	10.8	0.676		5.10E-03	1.08E-02	9.85E-03	8.81E-03	1.37E-01	9.46E-03	2.94E-02	1.07E-02
546	59-89-2	N-Nitrosomorpholine		0.00027	0.000243	0.000236	0.000268	0.000183	0.000248	0.000261	0.000294			0.000618	0.000493	0.000533	0.000548	0.000355	0.000521		0.00084	0.000668	0.000738	0.000745	0.000482	0.000708		0.0185	0.0158	0.0159	0.0162	0.01	0.0163		0.262	0.208	0.216	0.22	0.13	0.208		2.29E-03	2.05E-03	2.23E-03	2.27E-03	1.56E-03	2.10E-03	2.21E-03	2.50E-03
547	5632-47-3	N-NITROSOPIPERAZINE		0.000845	0.000814	0.000778	0.000872	0.00171	0.000817	0.00103	0.000967			0.00209	0.00199	0.00189	0.00193	0.00386	0.00191		0.00295	0.0028	0.00271	0.00272	0.00544	0.0027		0.0663	0.0634	0.0617	0.0589	0.114	0.0595		0.966	0.861	0.91	0.892	1.68	0.812		8.70E-03	8.35E-03	8.92E-03	8.98E-03	1.76E-02	8.42E-03	1.06E-02	9.96E-03
548	930-55-2	N-Nitrosopyrrolidine		0.000356	0.000326	0.000316	0.000357	0.000361	0.000332	0.000366	0.000393			0.000813	0.000679	0.000709	0.000728	0.000723	0.0007		0.00111	0.000926	0.000986	0.000994	0.000987	0.000956		0.0247	0.0217	0.0216	0.0217	0.0206	0.0219		0.351	0.287	0.299	0.302	0.281	0.282		3.11E-03	2.83E-03	3.07E-03	3.11E-03	3.15E-03	2.89E-03	3.19E-03	3.43E-03
549	611-23-4	BENZENE, 1-METHYL-2-NITROSO-		0.00168	0.00719	0.00591	0.00496	0.123	0.00589	0.0238	0.00648			0.000526	0.00495	0.00152	0.000928	0.0338	0.00232		0.00203	0.0177	0.00588	0.00482	0.131	0.00898		0.0725	0.518	0.356	0.0787	4.72	0.128		0.078	1.06	1.25	0.884	12.5	0.531		6.95E-03	3.04E-02	2.51E-02	1.41E-02	5.07E-01	2.44E-02	9.85E-02	2.68E-02
550	23282-20-4	Nivalenol		3.77e-05	3.32e-05	3.24e-05	3.7e-05	9.57e-06	3.41e-05	3.35e-05	4.05e-05			8.48e-05	6.34e-05	7.2e-05	7.43e-05	1.45e-05	6.96e-05		0.000114	8.5e-05	9.84e-05	9.96e-05	1.95e-05	9.33e-05		0.0037	0.00212	0.00308	0.00323	0.000622	0.00324		0.0518	0.0391	0.0408	0.0422	0.00572	0.0404		3.00E-04	2.63E-04	2.88E-04	2.94E-04	7.62E-05	2.71E-04	2.67E-04	3.23E-04
551	68-23-5	Norethynodrel		0.0029	0.0151	0.0126	0.0104	0.27	0.0123	0.0517	0.0134			0.00529	0.0553	0.0181	0.0161	0.427	0.0283		0.0072	0.0753	0.0246	0.0219	0.582	0.0385		0.214	1.69	1.3	0.371	17.9	0.433		0.837	22.8	27.7	19.7	286	11.4		3.39E-02	1.76E-01	1.47E-01	1.22E-01	3.15E+00	1.43E-01	6.03E-01	1.57E-01
552	244-63-3	9H-PYRIDO[3,4-B]INDOLE		0.00195	0.00994	0.00826	0.00687	0.177	0.00806	0.0338	0.00883			0.00276	0.0282	0.00924	0.00825	0.217	0.0144		0.00373	0.038	0.0125	0.0111	0.293	0.0195		0.114	0.877	0.675	0.195	9.26	0.227		0.475	11.7	14.1	10.1	146	5.83		1.99E-02	1.01E-01	8.46E-02	7.00E-02	1.80E+00	8.21E-02	3.45E-01	9.00E-02
553	94-36-0	Benzoyl peroxide		0.00138	0.00716	0.00596	0.00494	0.128	0.0058	0.0245	0.00635			0.00168	0.0175	0.00572	0.0051	0.135	0.00895		0.00226	0.0236	0.00771	0.00686	0.182	0.012		0.07	0.551	0.424	0.121	5.84	0.141		0.268	7.24	8.79	6.24	90.7	3.61		1.28E-02	6.63E-02	5.54E-02	4.57E-02	1.18E+00	5.38E-02	2.27E-01	5.89E-02
554	303-47-9	OCHRATOXIN A		8.61e-05	0.000458	0.000382	0.000315	0.00821	0.000371	0.00157	0.000406			8.21e-05	0.000875	0.000285	0.000254	0.00677	0.000446		0.00011	0.00117	0.000381	0.000339	0.00904	0.000596		0.00346	0.0279	0.0214	0.00606	0.296	0.00709		0.0121	0.362	0.441	0.313	4.55	0.18		6.79E-04	3.61E-03	3.01E-03	2.48E-03	6.47E-02	2.92E-03	1.24E-02	3.20E-03
555	29082-74-4	OCTACHLOROSTYRENE		0.00451	0.024	0.02	0.0165	0.43	0.0194	0.0823	0.0213			0.145	1.55	0.504	0.449	12	0.79		0.498	5.32	1.73	1.54	41.1	2.71		3.25	26.2	20.2	5.71	279	6.68		23.4	706	859	609	8880	351		1.01E-01	5.35E-01	4.46E-01	3.68E-01	9.60E+00	4.33E-01	1.84E+00	4.74E-01
556	143-19-1	OLEIC ACID, SODIUM SALT		0.00513	0.0271	0.0226	0.0187	0.485	0.022	0.0928	0.024			0.0315	0.333	0.109	0.0967	2.57	0.17		0.0468	0.495	0.161	0.144	3.83	0.253		1.06	8.49	6.53	1.85	90.1	2.17		4.64	134	163	116	1690	67		9.36E-02	4.93E-01	4.12E-01	3.40E-01	8.84E+00	4.00E-01	1.69E+00	4.38E-01
557	73590-58-6	OMEPRAZOLE		8.15e-05	0.000319	0.000261	0.000229	0.0053	0.000263	0.00104	0.00029			7.94e-05	0.000611	0.000212	0.000193	0.00459	0.000322		0.000106	0.000817	0.000285	0.000258	0.00614	0.00043		0.00338	0.0194	0.0151	0.00497	0.196	0.00565		0.0244	0.253	0.305	0.221	3.02	0.132		6.46E-04	2.52E-03	2.15E-03	1.81E-03	4.20E-02	2.08E-03	8.23E-03	2.30E-03
558	6373-74-6	C,I, ACID ORANGE		0.000253	0.000374	0.000328	0.00034	0.00329	0.000345	0.000818	0.000397			0.000347	0.000758	0.000424	0.000415	0.00419	0.000517		0.000468	0.00102	0.00058	0.00056	0.00565	0.000696		0.0135	0.0241	0.0207	0.0133	0.154	0.0139		0.179	0.316	0.359	0.299	2.32	0.226		2.13E-03	3.13E-03	3.03E-03	2.85E-03	2.77E-02	2.89E-03	6.87E-03	3.33E-03
559	1936-15-8	C,I, 16230		7.1e-06	6.25e-06	6.12e-06	6.97e-06	1.76e-06	6.42e-06	6.31e-06	7.64e-06			1.97e-05	1.47e-05	1.67e-05	1.72e-05	3.24e-06	1.61e-05		2.77e-05	2.07e-05	2.4e-05	2.43e-05	4.57e-06	2.27e-05		0.0611	0.032	0.0508	0.0532	0.0099	0.0534		0.888	0.677	0.7	0.724	0.0926	0.692		7.10E-05	6.22E-05	6.82E-05	6.97E-05	1.76E-05	6.42E-05	6.30E-05	7.63E-05
560	604-75-1	OXAZEPAM		0.00115	0.00453	0.00371	0.00324	0.0755	0.00373	0.0148	0.00412			0.00146	0.0113	0.00392	0.00356	0.085	0.00596		0.00198	0.0153	0.00534	0.00482	0.115	0.00807		0.0614	0.355	0.275	0.0905	3.59	0.103		0.448	4.71	5.68	4.11	56.3	2.46		1.12E-02	4.40E-02	3.75E-02	3.16E-02	7.35E-01	3.63E-02	1.44E-01	4.01E-02
561	3096-50-2	N-(9-OXO-2-FLUORENYL)ACETAMIDE		0.000408	0.00191	0.00157	0.00133	0.0332	0.00155	0.0064	0.00171			0.000418	0.00389	0.0013	0.00116	0.0297	0.00201		0.000559	0.00521	0.00174	0.00156	0.0398	0.00269		0.0176	0.123	0.0951	0.0286	1.29	0.0331		0.0925	1.61	1.95	1.39	19.9	0.817		3.38E-03	1.58E-02	1.33E-02	1.10E-02	2.75E-01	1.29E-02	5.31E-02	1.41E-02
562	101-80-4	4,4'-Diaminodiphenyl ether		0.00106	0.00198	0.00168	0.00167	0.0227	0.00176	0.00506	0.002			0.00167	0.00523	0.00245	0.00235	0.0333	0.00322		0.00231	0.00722	0.00344	0.00325	0.046	0.00446		0.0674	0.164	0.135	0.0718	1.28	0.0764		0.861	2.21	2.57	2.03	20.1	1.42		1.13E-02	2.10E-02	1.95E-02	1.78E-02	2.42E-01	1.87E-02	5.39E-02	2.13E-02
563	13752-51-7	Morpholine, 4-[(4-morpholinylthio)thioxomethyl]-		0.000522	0.000463	0.000452	0.000514	0.000219	0.000475	0.00048	0.000564			0.00132	0.00101	0.00113	0.00116	0.000434	0.0011		0.00183	0.0014	0.00159	0.00161	0.000601	0.00152		0.0396	0.0328	0.0333	0.0346	0.0124	0.0347		0.568	0.441	0.456	0.469	0.148	0.446		4.82E-03	4.26E-03	4.66E-03	4.75E-03	2.02E-03	4.38E-03	4.43E-03	5.21E-03
564	102-77-2	Morpholine, 4-(2-benzothiazolylthio)-		0.000589	0.000824	0.000729	0.000762	0.00667	0.000766	0.00172	0.000885			0.00093	0.00186	0.00109	0.00107	0.00978	0.0013		0.00127	0.00253	0.00151	0.00147	0.0134	0.00178		0.0354	0.0588	0.051	0.0344	0.351	0.0357		0.482	0.78	0.882	0.746	5.36	0.575		5.48E-03	7.64E-03	7.48E-03	7.09E-03	6.21E-02	7.12E-03	1.60E-02	8.23E-03
565	434-07-1	Oxymetholone		0.00319	0.0167	0.0139	0.0115	0.299	0.0136	0.0572	0.0148			0.00642	0.0674	0.022	0.0196	0.52	0.0344		0.00877	0.092	0.03	0.0268	0.711	0.047		0.257	2.04	1.57	0.447	21.6	0.522		0.998	27.8	33.7	24	348	13.8		3.91E-02	2.05E-01	1.71E-01	1.41E-01	3.66E+00	1.66E-01	7.00E-01	1.82E-01
566	149-29-1	Patulin		5.12e-05	4.51e-05	4.41e-05	5.03e-05	1.29e-05	4.63e-05	4.55e-05	5.51e-05			0.000116	8.7e-05	9.88e-05	0.000102	1.97e-05	9.54e-05		0.000156	0.000117	0.000135	0.000137	2.65e-05	0.000128		0.00584	0.00306	0.00486	0.00509	0.00097	0.00511		0.0818	0.0619	0.0645	0.0667	0.00888	0.0638		4.12E-04	3.61E-04	3.95E-04	4.04E-04	1.04E-04	3.72E-04	3.66E-04	4.43E-04
567	60102-37-6	Petasitenine		8.55e-06	7.63e-06	7.43e-06	8.45e-06	4.35e-06	7.8e-06	8e-06	9.28e-06			1.85e-05	1.44e-05	1.59e-05	1.64e-05	7.63e-06	1.55e-05		2.48e-05	1.92e-05	2.16e-05	2.19e-05	1.02e-05	2.07e-05		0.000553	0.000459	0.000468	0.000483	0.000216	0.000485		0.00772	0.00602	0.00625	0.00641	0.00263	0.00608		6.71E-05	5.96E-05	6.51E-05	6.64E-05	3.41E-05	6.13E-05	6.28E-05	7.28E-05
568	62-44-2	Phenacetin		0.000891	0.00207	0.00172	0.00165	0.0277	0.00179	0.00582	0.00201			0.00122	0.00508	0.00212	0.002	0.0347	0.00294		0.00167	0.00693	0.00293	0.00273	0.0474	0.00402		0.0507	0.16	0.128	0.0584	1.39	0.0633		0.584	2.13	2.51	1.92	21.7	1.27		8.83E-03	2.04E-02	1.84E-02	1.63E-02	2.74E-01	1.77E-02	5.76E-02	1.99E-02
569	60-80-0	ANTIPYRINE		0.00146	0.00148	0.0014	0.00155	0.00444	0.00147	0.00205	0.00173			0.00436	0.00464	0.00406	0.00413	0.0122	0.00422		0.00653	0.00694	0.00618	0.00618	0.0182	0.00631		0.143	0.147	0.14	0.128	0.372	0.13		2.18	2.1	2.25	2.15	5.85	1.91		1.95E-02	1.96E-02	2.07E-02	2.07E-02	5.92E-02	1.96E-02	2.73E-02	2.31E-02
570	136-40-3	Phenazopyridine hydrochloride		7.37e-05	6.69e-05	6.5e-05	7.36e-05	6.22e-05	6.82e-05	7.35e-05	8.1e-05			0.000158	0.000129	0.000137	0.000141	0.000115	0.000134		0.000212	0.000172	0.000187	0.000189	0.000154	0.00018		0.00476	0.0041	0.00411	0.00417	0.00326	0.0042		0.0666	0.0537	0.0559	0.0567	0.043	0.0533		5.90E-04	5.33E-04	5.79E-04	5.89E-04	4.98E-04	5.46E-04	5.88E-04	6.48E-04
571	57-30-7	Sodium phenobarbital		7.52e-05	6.62e-05	6.47e-05	7.38e-05	1.9e-05	6.79e-05	6.68e-05	8.08e-05			0.000172	0.000129	0.000146	0.000151	2.93e-05	0.000141		0.000232	0.000173	0.0002	0.000203	3.95e-05	0.00019		0.00782	0.00452	0.00651	0.00682	0.00131	0.00684		0.11	0.0833	0.0865	0.0894	0.012	0.0855		6.09E-04	5.34E-04	5.85E-04	5.98E-04	1.54E-04	5.51E-04	5.42E-04	6.55E-04
572	28376	PHENOLPHTHALEIN		0.000339	0.00171	0.00142	0.00118	0.0303	0.00139	0.00581	0.00152			0.000339	0.00342	0.00112	0.001	0.0263	0.00175		0.000454	0.00457	0.00151	0.00134	0.0352	0.00235		0.0143	0.109	0.0836	0.0243	1.15	0.0282		0.0608	1.42	1.72	1.22	17.7	0.71		2.77E-03	1.39E-02	1.16E-02	9.63E-03	2.47E-01	1.13E-02	4.73E-02	1.24E-02
573	92-84-2	PHENOTHIAZINE		0.00257	0.0136	0.0113	0.00936	0.244	0.011	0.0466	0.0121			0.00418	0.0444	0.0145	0.0129	0.343	0.0226		0.00565	0.06	0.0196	0.0174	0.464	0.0306		0.17	1.37	1.05	0.298	14.5	0.349		0.621	18.3	22.2	15.8	230	9.11		2.80E-02	1.48E-01	1.24E-01	1.02E-01	2.66E+00	1.20E-01	5.08E-01	1.31E-01
574	7227-91-0	N,N-DIMETHYLTRIAZENOBENZENE		0.00186	0.0085	0.00701	0.00595	0.147	0.00694	0.0285	0.00762			0.00197	0.0181	0.006	0.00522	0.137	0.00926		0.00353	0.0322	0.0108	0.00962	0.246	0.0166		0.109	0.75	0.572	0.169	7.7	0.201		0.409	6.65	8.04	5.75	81.6	3.38		1.69E-02	7.74E-02	6.51E-02	5.25E-02	1.34E+00	6.31E-02	2.59E-01	6.94E-02
575	89-25-8	Norphenazone		0.00132	0.00599	0.00494	0.0042	0.104	0.00489	0.02	0.00537			0.00168	0.0151	0.00508	0.00457	0.116	0.00785		0.00227	0.0205	0.00689	0.00618	0.156	0.0106		0.0703	0.475	0.367	0.112	4.93	0.129		0.4	6.29	7.61	5.45	77.2	3.21		1.28E-02	5.78E-02	4.88E-02	4.07E-02	1.00E+00	4.73E-02	1.94E-01	5.20E-02
576	25451-15-4	Felbamate		9.77e-06	1.15e-05	1.05e-05	1.14e-05	6.52e-05	1.11e-05	2.02e-05	1.29e-05			1.48e-05	2.18e-05	1.53e-05	1.53e-05	9.16e-05	1.71e-05		1.98e-05	2.91e-05	2.09e-05	2.05e-05	0.000122	2.29e-05		0.000532	0.000694	0.000629	0.000494	0.00308	0.000506		0.00728	0.00903	0.00996	0.0089	0.0454	0.00735		7.67E-05	9.02E-05	9.17E-05	8.92E-05	5.12E-04	8.70E-05	1.59E-04	1.02E-04
577	842-07-9	C,I, Solvent Yellow 14		0.00361	0.0192	0.016	0.0132	0.344	0.0155	0.0658	0.017			0.0083	0.0885	0.0288	0.0257	0.685	0.0452		0.0114	0.121	0.0395	0.0352	0.938	0.0619		0.329	2.65	2.04	0.577	28.2	0.676		1.21	36.5	44.3	31.5	458	18.1		4.67E-02	2.48E-01	2.07E-01	1.71E-01	4.45E+00	2.01E-01	8.51E-01	2.20E-01
578	50-33-9	PHENYLBUTAZONE		0.00165	0.00842	0.00699	0.00582	0.15	0.00683	0.0287	0.00748			0.00217	0.0222	0.00727	0.00649	0.171	0.0113		0.00293	0.0299	0.00981	0.00875	0.23	0.0153		0.0901	0.693	0.533	0.154	7.32	0.179		0.375	9.17	11.1	7.92	115	4.59		1.61E-02	8.19E-02	6.85E-02	5.67E-02	1.46E+00	6.65E-02	2.79E-01	7.29E-02
579	541-69-5	m-Phenylenediamine dihydrochloride		0.000205	0.000185	0.00018	0.000204	0.000164	0.000189	0.000203	0.000224			0.000455	0.000369	0.000394	0.000405	0.000315	0.000387		0.000616	0.000499	0.000543	0.000548	0.000425	0.000523		0.0137	0.0118	0.0118	0.012	0.00891	0.0121		0.193	0.155	0.161	0.164	0.118	0.154		1.70E-03	1.54E-03	1.67E-03	1.70E-03	1.37E-03	1.57E-03	1.69E-03	1.87E-03
580	615-28-1	o-Phenylenediamine dihydrochloride		0.000195	0.000187	0.000179	0.000201	0.000372	0.000188	0.000233	0.000222			0.000397	0.000372	0.000356	0.000364	0.000687	0.00036		0.000536	0.000501	0.00049	0.000492	0.000928	0.000486		0.0125	0.0118	0.0116	0.0111	0.0203	0.0112		0.176	0.155	0.164	0.161	0.286	0.147		1.62E-03	1.54E-03	1.65E-03	1.66E-03	3.09E-03	1.56E-03	1.93E-03	1.84E-03
581	624-18-0	p-Phenylenediamine hydrochloride		0.000297	0.00027	0.000262	0.000297	0.000251	0.000275	0.000297	0.000327			0.000678	0.000552	0.000587	0.000604	0.000493	0.000577		0.000922	0.00075	0.000814	0.000821	0.000671	0.000785		0.0204	0.0176	0.0177	0.0179	0.014	0.018		0.289	0.233	0.243	0.246	0.187	0.231		2.55E-03	2.30E-03	2.50E-03	2.54E-03	2.15E-03	2.35E-03	2.54E-03	2.80E-03
582	61-76-7	PHENYLEPHRINE HCL		3.82e-05	3.36e-05	3.29e-05	3.75e-05	9.47e-06	3.45e-05	3.39e-05	4.1e-05			8.88e-05	6.64e-05	7.54e-05	7.78e-05	1.47e-05	7.28e-05		0.00012	8.96e-05	0.000104	0.000105	1.99e-05	9.84e-05		0.012	0.00409	0.01	0.0105	0.00196	0.0105		0.169	0.128	0.133	0.138	0.0178	0.132		3.15E-04	2.76E-04	3.02E-04	3.09E-04	7.82E-05	2.85E-04	2.80E-04	3.39E-04
583	88-96-0	1,2-BENZENEDICARBOXAMIDE		2.58e-05	2.27e-05	2.22e-05	2.53e-05	6.95e-06	2.33e-05	2.3e-05	2.77e-05			5.75e-05	4.31e-05	4.89e-05	5.04e-05	1.07e-05	4.72e-05		7.71e-05	5.77e-05	6.67e-05	6.75e-05	1.43e-05	6.33e-05		0.00193	0.00138	0.00161	0.00168	0.00035	0.00169		0.027	0.0204	0.0213	0.022	0.00335	0.021		2.04E-04	1.79E-04	1.96E-04	2.00E-04	5.49E-05	1.84E-04	1.82E-04	2.19E-04
584	36322-90-4	PIROXICAM		0.00124	0.00627	0.0052	0.00434	0.111	0.00509	0.0213	0.00557			0.0015	0.0151	0.00496	0.00443	0.116	0.00773		0.00201	0.0203	0.00667	0.00595	0.156	0.0104		0.0624	0.474	0.365	0.106	5	0.123		0.268	6.24	7.58	5.39	77.8	3.13		1.15E-02	5.77E-02	4.83E-02	4.00E-02	1.02E+00	4.69E-02	1.96E-01	5.14E-02
585	1955-45-9	2-Oxetanone, 3,3-dimethyl-		0.000167	0.000157	0.000151	0.00017	0.000272	0.000159	0.00019	0.000188			0.00034	0.000308	0.000302	0.000308	0.0005	0.000304		0.000462	0.000418	0.000419	0.00042	0.000681	0.000413		0.0107	0.00989	0.0097	0.00941	0.0147	0.00953		0.149	0.129	0.135	0.134	0.205	0.123		1.37E-03	1.29E-03	1.38E-03	1.39E-03	2.23E-03	1.30E-03	1.56E-03	1.54E-03
586	6673-35-4	PRACTOLOL		0.00094	0.00113	0.00103	0.0011	0.00667	0.00108	0.00202	0.00126			0.00189	0.00288	0.00198	0.00198	0.0125	0.00223		0.00264	0.00402	0.00282	0.00277	0.0174	0.00312		0.0679	0.0909	0.082	0.0634	0.419	0.065		0.968	1.23	1.36	1.21	6.45	0.993		9.94E-03	1.19E-02	1.20E-02	1.17E-02	7.05E-02	1.14E-02	2.13E-02	1.33E-02
587	2955-38-6	PRAZEPAM		0.00304	0.016	0.0133	0.011	0.286	0.0129	0.0547	0.0142			0.00576	0.0606	0.0198	0.0176	0.469	0.031		0.00784	0.0826	0.0269	0.024	0.638	0.0422		0.232	1.85	1.42	0.404	19.6	0.472		0.881	25	30.4	21.6	314	12.5		3.60E-02	1.89E-01	1.58E-01	1.30E-01	3.39E+00	1.53E-01	6.48E-01	1.68E-01
588	29069-24-7	Prednimustine		0.0009	0.00479	0.004	0.00329	0.0859	0.00388	0.0164	0.00424			0.000999	0.0107	0.00347	0.00309	0.0824	0.00543		0.00134	0.0143	0.00465	0.00414	0.11	0.00728		0.0432	0.343	0.268	0.0757	3.7	0.0886		0.151	4.56	5.54	3.93	57.3	2.27		7.83E-03	4.16E-02	3.47E-02	2.86E-02	7.47E-01	3.37E-02	1.43E-01	3.69E-02
589	50-24-8	PREDNISOLONE		0.000709	0.00171	0.00142	0.00135	0.0234	0.00147	0.00488	0.00165			0.000904	0.00394	0.00162	0.00152	0.0273	0.00226		0.00123	0.00535	0.00222	0.00206	0.037	0.00307		0.0377	0.124	0.0996	0.0441	1.1	0.048		0.423	1.65	1.95	1.48	17.1	0.971		6.64E-03	1.60E-02	1.43E-02	1.26E-02	2.19E-01	1.38E-02	4.57E-02	1.55E-02
590	19420	PREDNISONE		0.000575	0.00119	0.000998	0.000974	0.0147	0.00104	0.00318	0.00118			0.000741	0.00264	0.00117	0.00111	0.0174	0.00158		0.001	0.00358	0.00161	0.00151	0.0236	0.00214		0.0305	0.0835	0.068	0.0336	0.687	0.0361		0.367	1.1	1.29	1	10.6	0.684		5.23E-03	1.08E-02	9.86E-03	8.87E-03	1.34E-01	9.47E-03	2.90E-02	1.07E-02
591	125-33-7	PRIMIDONE		5.09e-05	6.59e-05	5.91e-05	6.26e-05	0.000462	6.21e-05	0.000128	7.21e-05			7.21e-05	0.000126	7.98e-05	7.92e-05	0.000608	9.26e-05		9.66e-05	0.000168	0.000109	0.000106	0.000815	0.000124		0.00269	0.00401	0.00354	0.00256	0.0213	0.00264		0.0364	0.0522	0.0584	0.0505	0.317	0.0402		4.04E-04	5.21E-04	5.18E-04	4.97E-04	3.67E-03	4.93E-04	1.01E-03	5.72E-04
592	54-80-8	PRONETHALOL		0.00329	0.0164	0.0136	0.0114	0.291	0.0133	0.0558	0.0146			0.00733	0.0732	0.0241	0.0215	0.564	0.0376		0.0101	0.101	0.0334	0.0298	0.779	0.0519		0.292	2.2	1.69	0.493	23.1	0.573		1.35	30.4	36.8	26.2	378	15.2		4.35E-02	2.17E-01	1.82E-01	1.50E-01	3.84E+00	1.76E-01	7.37E-01	1.93E-01
593	1120-71-4	Propane sultone		0.000581	0.000528	0.000513	0.000581	0.000506	0.000538	0.000583	0.000639			0.00143	0.00117	0.00124	0.00127	0.00108	0.00122		0.00199	0.00163	0.00176	0.00178	0.0015	0.0017		0.0435	0.0377	0.0377	0.0381	0.0308	0.0384		0.622	0.503	0.524	0.53	0.418	0.498		5.45E-03	4.94E-03	5.36E-03	5.44E-03	4.75E-03	5.05E-03	5.47E-03	6.00E-03
594	57-57-8	beta-Propiolactone		9.14e-05	8.13e-05	7.93e-05	9.02e-05	3.99e-05	8.32e-05	8.44e-05	9.9e-05			0.000204	0.000157	0.000174	0.000179	7e-05	0.000169		0.000274	0.000211	0.000239	0.000241	9.43e-05	0.000228		0.00609	0.00501	0.00513	0.00531	0.002	0.00534		0.0853	0.0663	0.0686	0.0704	0.0235	0.067		7.35E-04	6.51E-04	7.11E-04	7.24E-04	3.21E-04	6.69E-04	6.78E-04	7.96E-04
595	13010-07-6	N-PROPYL-N'-NITRO-N-NITROSOGUANIDINE		0.000226	0.000213	0.000205	0.000231	0.000362	0.000215	0.000257	0.000255			0.000475	0.000428	0.000422	0.000432	0.000685	0.000423		0.000642	0.000578	0.000581	0.000585	0.000927	0.000573		0.0148	0.0136	0.0134	0.0131	0.02	0.0132		0.208	0.179	0.189	0.187	0.28	0.172		1.89E-03	1.78E-03	1.91E-03	1.93E-03	3.03E-03	1.80E-03	2.15E-03	2.13E-03
596	816-57-9	1-PROPYL-1-NITROSOUREA		5.25e-05	5.19e-05	4.93e-05	5.5e-05	0.000135	5.18e-05	6.91e-05	6.12e-05			9.77e-05	9.91e-05	8.97e-05	9.1e-05	0.000231	9.22e-05		0.000131	0.000133	0.000123	0.000123	0.00031	0.000124		0.00317	0.00316	0.00304	0.00282	0.00699	0.00286		0.0442	0.0412	0.0438	0.0423	0.0995	0.038		4.17E-04	4.11E-04	4.36E-04	4.35E-04	1.08E-03	4.12E-04	5.49E-04	4.86E-04
597	115-07-1	Propylene		0.000516	0.00147	0.00118	4.69e-05	0.021	0.00121	0.00429	0.00136			0.000197	0.00137	0.000395	8.64e-07	0.00728	0.000568		0.000375	0.00261	0.00076	7.98e-06	0.0139	0.00108		0.0411	0.227	0.127	0.000141	1.48	0.0563		0.00136	0.0188	0.00811	0.000725	0.0745	0.00385		3.04E-03	9.02E-03	7.41E-03	1.50E-05	1.24E-01	7.15E-03	2.52E-02	8.00E-03
598	22760-18-5	Proquazone		0.000509	0.00255	0.00211	0.00177	0.0451	0.00207	0.00866	0.00227			0.000526	0.00527	0.00174	0.00155	0.0406	0.0027		0.000704	0.00706	0.00233	0.00208	0.0543	0.00362		0.0221	0.167	0.129	0.0374	1.76	0.0436		0.0957	2.18	2.65	1.89	27.2	1.1		4.24E-03	2.12E-02	1.78E-02	1.47E-02	3.76E-01	1.72E-02	7.22E-02	1.89E-02
599	2611-82-7	ACID RED 18		0.000279	0.000679	0.000564	0.000535	0.00934	0.000584	0.00195	0.000656			0.000312	0.00138	0.000563	0.000529	0.00955	0.000789		0.00042	0.00185	0.000766	0.000711	0.0128	0.00106		0.0131	0.0438	0.035	0.0154	0.387	0.0168		0.145	0.573	0.678	0.514	5.97	0.336		2.33E-03	5.66E-03	5.07E-03	4.47E-03	7.81E-02	4.88E-03	1.63E-02	5.49E-03
600	98-96-4	2-PYRAZINECARBOXAMIDE		0.00041	0.000367	0.000357	0.000406	0.000224	0.000375	0.000387	0.000446			0.000993	0.000776	0.000852	0.000877	0.000445	0.00083		0.00136	0.00106	0.00119	0.0012	0.00061	0.00114		0.0297	0.0249	0.0252	0.0259	0.0126	0.0261		0.423	0.332	0.344	0.352	0.159	0.334		3.64E-03	3.25E-03	3.54E-03	3.61E-03	1.99E-03	3.33E-03	3.44E-03	3.96E-03
601	59-33-6	Pyrilamine maleate		0.000367	0.000911	0.000755	0.000714	0.0127	0.000781	0.00263	0.000878			0.000419	0.0019	0.000767	0.00072	0.0132	0.00108		0.000564	0.00255	0.00104	0.000969	0.0178	0.00145		0.0176	0.0601	0.048	0.0208	0.536	0.0227		0.193	0.788	0.933	0.706	8.28	0.46		3.14E-03	7.76E-03	6.93E-03	6.10E-03	1.08E-01	6.67E-03	2.25E-02	7.50E-03
602	117-39-5	QUERCETIN		1.14e-05	2.39e-05	2.01e-05	1.95e-05	0.000301	2.09e-05	6.47e-05	2.37e-05			1.24e-05	4.52e-05	1.98e-05	1.88e-05	0.0003	2.69e-05		1.65e-05	6.04e-05	2.69e-05	2.52e-05	0.000402	3.59e-05		0.000513	0.00144	0.00117	0.00057	0.012	0.000613		0.00604	0.0187	0.022	0.017	0.182	0.0115		8.92E-05	1.87E-04	1.71E-04	1.53E-04	2.36E-03	1.64E-04	5.08E-04	1.86E-04
603	105-11-3	2,5-CYCLOHEXADIENE-1,4-DIONE, DIOXIME		0.000922	0.00196	0.00164	0.0016	0.0248	0.00171	0.00532	0.00194			0.00132	0.00489	0.00214	0.00203	0.0326	0.0029		0.00181	0.0067	0.00296	0.00278	0.0447	0.00397		0.0542	0.154	0.125	0.0604	1.28	0.065		0.653	2.06	2.41	1.87	20.1	1.26		9.30E-03	1.97E-02	1.79E-02	1.61E-02	2.50E-01	1.73E-02	5.37E-02	1.95E-02
604	2425-85-6	2-Naphthalenol, 1- (4-methyl-2-nitrophenyl)azo -		0.00431	0.023	0.0191	0.0158	0.412	0.0186	0.0787	0.0203			0.0148	0.158	0.0515	0.0458	1.22	0.0807		0.0208	0.222	0.0721	0.0642	1.71	0.113		0.574	4.63	3.56	1.01	49.3	1.18		2.21	66.5	80.9	57.4	836	33.1		6.56E-02	3.49E-01	2.91E-01	2.40E-01	6.26E+00	2.83E-01	1.20E+00	3.09E-01
605	6471-49-4	2-Naphthalenecarboxamide, 3-hydroxy-4- (2-methoxy-5-nitrophenyl)azo -N-(3-nitrophenyl)-		0.00134	0.00714	0.00595	0.0049	0.128	0.00578	0.0244	0.00632			0.00424	0.0453	0.0147	0.0131	0.35	0.0231		0.00591	0.0631	0.0205	0.0183	0.488	0.0322		0.519	4	3.22	0.91	44.5	1.07		1.97	59.4	72.3	51.3	747	29.6		1.98E-02	1.05E-01	8.77E-02	7.23E-02	1.89E+00	8.52E-02	3.61E-01	9.32E-02
606	3761-53-3	C,I, Acid Red 26		0.000861	0.000797	0.00077	0.000869	0.00106	0.000808	0.00092	0.000958			0.00227	0.00195	0.00199	0.00205	0.00249	0.00198		0.00322	0.00276	0.00288	0.0029	0.00352	0.00281		0.0698	0.0624	0.0618	0.0614	0.0716	0.0619		1.02	0.851	0.89	0.892	1.02	0.829		8.93E-03	8.24E-03	8.90E-03	9.02E-03	1.10E-02	8.39E-03	9.55E-03	9.95E-03
607	1248-18-6	C,I, Pigment Red 49		0.00254	0.00686	0.00566	0.00527	0.0994	0.00583	0.0204	0.00653			0.00712	0.0357	0.014	0.013	0.253	0.02		0.0107	0.0537	0.0212	0.0196	0.381	0.0301		0.282	1.06	0.841	0.345	9.74	0.38		3.32	15.8	18.8	14	171	8.99		4.53E-02	1.22E-01	1.08E-01	9.40E-02	1.77E+00	1.04E-01	3.63E-01	1.16E-01
608	4548-53-2	Ponceau SX		0.000861	0.000797	0.00077	0.000869	0.00106	0.000808	0.00092	0.000958			0.00227	0.00195	0.00199	0.00205	0.00249	0.00198		0.00322	0.00276	0.00288	0.0029	0.00352	0.00281		0.0698	0.0624	0.0618	0.0614	0.0716	0.0619		1.02	0.851	0.89	0.892	1.02	0.829		8.93E-03	8.24E-03	8.90E-03	9.02E-03	1.10E-02	8.39E-03	9.55E-03	9.95E-03
609	50-55-5	RESERPINE		8.14e-06	4.21e-05	3.5e-05	2.9e-05	0.000749	3.41e-05	0.000143	3.73e-05			7.68e-06	7.93e-05	2.6e-05	2.32e-05	0.000612	4.06e-05		1.03e-05	0.000106	3.47e-05	3.09e-05	0.000818	5.42e-05		0.000324	0.00253	0.00194	0.000557	0.0267	0.000651		0.00127	0.0328	0.0399	0.0283	0.411	0.0164		6.37E-05	3.28E-04	2.74E-04	2.27E-04	5.85E-03	2.66E-04	1.12E-03	2.92E-04
610	127-47-9	Retinol, acetate		0.00101	0.0054	0.0045	0.00371	0.0969	0.00437	0.0185	0.00478			0.0192	0.204	0.0665	0.0592	1.58	0.104		0.0384	0.41	0.134	0.119	3.17	0.209		2.48	19.8	15.4	4.35	213	5.09		14.5	439	533	378	5510	218		2.18E-02	1.16E-01	9.66E-02	7.97E-02	2.08E+00	9.38E-02	3.97E-01	1.03E-01
611	480-54-6	Retrorsine		1.6e-05	1.46e-05	1.41e-05	1.6e-05	1.46e-05	1.48e-05	1.61e-05	1.76e-05			3.34e-05	2.75e-05	2.91e-05	2.99e-05	2.66e-05	2.86e-05		4.48e-05	3.68e-05	3.96e-05	4e-05	3.56e-05	3.83e-05		0.00101	0.000877	0.000878	0.000888	0.000756	0.000893		0.0141	0.0115	0.0119	0.0121	0.0101	0.0113		1.26E-04	1.14E-04	1.24E-04	1.26E-04	1.15E-04	1.17E-04	1.27E-04	1.38E-04
612	989-38-8	2-[6-(Ethylamino)-3-(ethylimino)-2,7-dimethyl-3H-xanthen-9-yl]benzoic acid, Ethyl ester, Monohydrochloride		0.0036	0.0191	0.0159	0.0131	0.341	0.0154	0.0652	0.0169			0.00832	0.0882	0.0287	0.0256	0.682	0.045		0.0114	0.121	0.0394	0.0351	0.935	0.0617		0.329	2.63	2.03	0.575	28	0.672		1.24	36.2	44	31.3	455	18		4.69E-02	2.47E-01	2.07E-01	1.70E-01	4.43E+00	2.01E-01	8.48E-01	2.20E-01
613	13292-46-1	Rifampin		3.67e-07	1.95e-06	1.62e-06	1.34e-06	3.49e-05	1.58e-06	6.67e-06	1.72e-06			3.45e-07	3.67e-06	1.2e-06	1.06e-06	2.84e-05	1.87e-06		4.61e-07	4.9e-06	1.6e-06	1.42e-06	3.79e-05	2.5e-06		1.45e-05	0.000117	8.98e-05	2.55e-05	0.00124	2.98e-05		5.13e-05	0.00152	0.00185	0.00131	0.0191	0.000756		2.87E-06	1.52E-05	1.27E-05	1.05E-05	2.72E-04	1.23E-05	5.21E-05	1.35E-05
614	569-61-9	PARAROSANILINE		0.000984	0.000899	0.000871	0.000986	0.000964	0.000915	0.00101	0.00109			0.00277	0.0023	0.00241	0.00247	0.00237	0.00238		0.00397	0.0033	0.00352	0.00355	0.0034	0.00341		0.0842	0.0737	0.0734	0.0739	0.0677	0.0744		1.24	1.01	1.06	1.07	0.958	1		1.07E-02	9.76E-03	1.06E-02	1.07E-02	1.05E-02	9.97E-03	1.10E-02	1.18E-02
615	153-18-4	Rutin		2.28e-07	2.01e-07	1.97e-07	2.24e-07	5.91e-08	2.06e-07	2.03e-07	2.46e-07			5.06e-07	3.79e-07	4.3e-07	4.43e-07	8.89e-08	4.15e-07		6.77e-07	5.06e-07	5.86e-07	5.93e-07	1.19e-07	5.55e-07		1.91e-05	1.21e-05	1.59e-05	1.67e-05	3.29e-06	1.68e-05		0.000267	0.000162	0.000211	0.000218	3.06e-05	0.000208		1.79E-06	1.57E-06	1.72E-06	1.76E-06	4.63E-07	1.62E-06	1.59E-06	1.92E-06
616	6485-34-3	1,2-Benzisothiazol-3(2H)-one, 1,1-dioxide, calcium salt		0.00124	0.0011	0.00107	0.00122	0.000607	0.00113	0.00115	0.00134			0.004	0.0031	0.00342	0.00353	0.00158	0.00333		0.00595	0.0046	0.00519	0.00525	0.00235	0.00495		0.12	0.101	0.102	0.105	0.0452	0.106		1.82	1.42	1.47	1.51	0.593	1.44		1.51E-02	1.34E-02	1.46E-02	1.49E-02	7.40E-03	1.38E-02	1.41E-02	1.64E-02
617	94-59-7	Safrole		0.00308	0.016	0.0133	0.011	0.286	0.013	0.0547	0.0142			0.0041	0.043	0.014	0.0122	0.33	0.0218		0.00774	0.0807	0.0264	0.0234	0.622	0.0412		0.232	1.83	1.4	0.394	19.3	0.468		0.576	15.5	18.8	13.4	194	7.74		3.16E-02	1.65E-01	1.37E-01	1.11E-01	2.94E+00	1.33E-01	5.62E-01	1.46E-01
618	18559-94-9	Albuterol		0.000191	0.000212	0.000196	0.000214	0.000993	0.000206	0.000343	0.000242			0.000322	0.000422	0.000321	0.000323	0.00156	0.000349		0.000434	0.000568	0.00044	0.000435	0.0021	0.00047		0.0112	0.0134	0.0124	0.0103	0.0507	0.0105		0.156	0.176	0.192	0.176	0.745	0.149		1.58E-03	1.75E-03	1.80E-03	1.77E-03	8.21E-03	1.71E-03	2.84E-03	2.00E-03
619	599-79-1	Sulfasalazine		0.000957	0.00505	0.0042	0.00347	0.0903	0.00409	0.0173	0.00447			0.00107	0.0113	0.00368	0.00328	0.0873	0.00577		0.00143	0.0151	0.00494	0.0044	0.117	0.00773		0.0447	0.357	0.274	0.0779	3.79	0.0911		0.163	4.67	5.68	4.03	58.6	2.33		8.38E-03	4.41E-02	3.68E-02	3.04E-02	7.89E-01	3.57E-02	1.51E-01	3.91E-02
620	5456-28-0	Ethyl selenac		0.00264	0.0137	0.0114	0.00943	0.244	0.0111	0.0467	0.0121			0.00447	0.0464	0.0152	0.0135	0.359	0.0237		0.00607	0.0631	0.0206	0.0184	0.487	0.0322		0.182	1.43	1.1	0.314	15.1	0.367		0.724	19.2	23.3	16.6	240	9.58		2.97E-02	1.54E-01	1.28E-01	1.06E-01	2.74E+00	1.25E-01	5.25E-01	1.37E-01
621	144-34-3	Methyl selenac		0.00125	0.00112	0.00109	0.00124	0.00074	0.00115	0.00119	0.00136			0.00403	0.00317	0.00346	0.00356	0.00197	0.00338		0.00599	0.00471	0.00525	0.0053	0.00294	0.00502		0.121	0.103	0.103	0.106	0.0562	0.107		1.84	1.45	1.5	1.54	0.765	1.45		1.53E-02	1.37E-02	1.49E-02	1.52E-02	9.06E-03	1.40E-02	1.46E-02	1.67E-02
622	533-31-3	1,3-Benzodioxol-5-ol		0.000852	0.00196	0.00163	0.00156	0.026	0.00169	0.00549	0.00191			0.00116	0.00474	0.00199	0.00188	0.0323	0.00275		0.00158	0.00647	0.00275	0.00256	0.0442	0.00376		0.0479	0.149	0.12	0.055	1.29	0.0596		0.554	1.99	2.34	1.79	20.2	1.19		8.34E-03	1.91E-02	1.72E-02	1.53E-02	2.55E-01	1.66E-02	5.38E-02	1.87E-02
623	959-24-0	SOTALOL		0.000679	0.000663	0.000632	0.000706	0.00155	0.000663	0.000857	0.000784			0.00156	0.00153	0.00142	0.00145	0.00326	0.00145		0.00217	0.00212	0.00201	0.00202	0.00453	0.00202		0.05	0.0487	0.0472	0.0445	0.0974	0.045		0.72	0.655	0.694	0.676	1.42	0.612		6.59E-03	6.40E-03	6.81E-03	6.84E-03	1.50E-02	6.43E-03	8.31E-03	7.60E-03
624	10048-13-2	Sterigmatocystin		2.39e-05	0.000126	0.000105	8.68e-05	0.00226	0.000102	0.000431	0.000112			2.26e-05	0.000239	7.78e-05	6.93e-05	0.00184	0.000122		3.02e-05	0.000319	0.000104	9.25e-05	0.00246	0.000163		0.000951	0.00759	0.00584	0.00166	0.0806	0.00194		0.00345	0.0988	0.12	0.0852	1.24	0.0492		1.87E-04	9.86E-04	8.23E-04	6.79E-04	1.77E-02	7.99E-04	3.38E-03	8.75E-04
625	57817-89-7	Stevioside		2.5e-06	2.21e-06	2.16e-06	2.46e-06	6.91e-07	2.27e-06	2.24e-06	2.7e-06			5.54e-06	4.16e-06	4.71e-06	4.86e-06	1.06e-06	4.55e-06		7.42e-06	5.56e-06	6.42e-06	6.5e-06	1.42e-06	6.09e-06		0.00018	0.000133	0.00015	0.000157	3.38e-05	0.000158		0.00252	0.00183	0.00199	0.00206	0.000328	0.00197		1.96E-05	1.72E-05	1.89E-05	1.93E-05	5.42E-06	1.78E-05	1.75E-05	2.11E-05
626	108-30-5	SUCCINIC ANHYDRIDE		0.000796	0.000967	0.000878	0.000941	0.00589	0.000923	0.00175	0.00108			0.0015	0.00234	0.00159	0.00159	0.0103	0.0018		0.00208	0.00324	0.00224	0.0022	0.0143	0.00249		0.0543	0.074	0.0665	0.0509	0.35	0.0522		0.767	0.995	1.1	0.974	5.34	0.795		7.98E-03	9.65E-03	9.74E-03	9.43E-03	5.90E-02	9.25E-03	1.76E-02	1.08E-02
627	56038-13-2	Sucralose		0.000166	0.000147	0.000143	0.000163	6.08e-05	0.00015	0.000151	0.000179			0.00038	0.000289	0.000324	0.000334	0.000106	0.000314		0.000514	0.00039	0.000446	0.000451	0.000143	0.000424		0.0114	0.00929	0.00958	0.00998	0.00305	0.01		0.161	0.124	0.128	0.132	0.0342	0.126		1.36E-03	1.20E-03	1.32E-03	1.34E-03	5.00E-04	1.24E-03	1.24E-03	1.47E-03
628	57-50-1	SUCROSE		1.3e-07	1.14e-07	1.12e-07	1.27e-07	3.21e-08	1.17e-07	1.15e-07	1.39e-07			2.88e-07	2.15e-07	2.44e-07	2.52e-07	4.75e-08	2.36e-07		3.85e-07	2.87e-07	3.33e-07	3.37e-07	6.35e-08	3.15e-07		0.00013	7.21e-06	0.000108	0.000113	2.11e-05	0.000114		0.00181	0.000647	0.00143	0.00148	0.000189	0.00141		1.02E-06	8.90E-07	9.75E-07	9.97E-07	2.51E-07	9.18E-07	9.02E-07	1.09E-06
629	126-13-6	SUCROSE ACETATE ISOBUTYRATE		4.02e-09	2.14e-08	1.78e-08	1.47e-08	3.84e-07	1.73e-08	7.33e-08	1.9e-08			3.78e-09	4.03e-08	1.31e-08	1.17e-08	3.12e-07	2.06e-08		5.05e-09	5.39e-08	1.75e-08	1.56e-08	4.17e-07	2.75e-08		1.59e-07	1.28e-06	9.89e-07	2.8e-07	1.37e-05	3.27e-07		5.56e-07	1.67e-05	2.03e-05	1.44e-05	0.00021	8.32e-06		3.14E-08	1.67E-07	1.39E-07	1.15E-07	3.00E-06	1.35E-07	5.73E-07	1.48E-07
630	57-68-1	SULFAMETHAZINE		0.000869	0.000839	0.000801	0.000897	0.0018	0.000842	0.00106	0.000995			0.00216	0.00207	0.00195	0.002	0.00407	0.00198		0.00306	0.00291	0.00281	0.00282	0.00575	0.0028		0.0687	0.0658	0.064	0.061	0.121	0.0616		1	0.896	0.947	0.927	1.78	0.843		9.03E-03	8.68E-03	9.27E-03	9.32E-03	1.87E-02	8.75E-03	1.10E-02	1.03E-02
631	127-69-5	SULFISOXAZOLE		0.000686	0.000951	0.000843	0.000882	0.00761	0.000886	0.00197	0.00102			0.00112	0.00221	0.00131	0.00129	0.0116	0.00156		0.00154	0.00303	0.00183	0.00177	0.0159	0.00214		0.0427	0.07	0.0609	0.0414	0.414	0.0429		0.584	0.934	1.05	0.893	6.34	0.691		6.58E-03	9.10E-03	8.92E-03	8.47E-03	7.30E-02	8.50E-03	1.90E-02	9.83E-03
632	77-79-2	2,5-DIHYDROTHIOPHENE 1,1-DIOXIDE		0.000652	0.000586	0.00057	0.000647	0.000437	0.000599	0.000629	0.000711			0.00168	0.00133	0.00144	0.00149	0.000946	0.00141		0.00234	0.00186	0.00206	0.00208	0.00132	0.00198		0.0504	0.0429	0.0431	0.0441	0.0269	0.0444		0.727	0.577	0.599	0.611	0.355	0.577		6.28E-03	5.62E-03	6.12E-03	6.23E-03	4.21E-03	5.77E-03	6.06E-03	6.85E-03
633	77-46-3	Acedapsone		0.000542	0.000662	0.000601	0.000643	0.00409	0.000631	0.00121	0.000735			0.000933	0.00147	0.000991	0.000989	0.00655	0.00112		0.00128	0.002	0.00138	0.00135	0.00895	0.00154		0.0339	0.0466	0.0418	0.0318	0.223	0.0327		0.472	0.618	0.686	0.605	3.36	0.492		4.98E-03	6.07E-03	6.11E-03	5.92E-03	3.76E-02	5.81E-03	1.11E-02	6.76E-03
634	569-57-3	Chlorotrianisene		0.00583	0.0311	0.0259	0.0214	0.557	0.0251	0.106	0.0275			0.183	1.95	0.636	0.566	15.1	0.997		0.566	6.04	1.97	1.75	46.7	3.08		3.18	25.7	19.7	5.58	273	6.53		23.2	699	849	603	8780	348		1.30E-01	6.91E-01	5.77E-01	4.75E-01	1.24E+01	5.60E-01	2.37E+00	6.13E-01
635	107-35-7	TAURINE		1.53e-05	1.34e-05	1.31e-05	1.5e-05	3.78e-06	1.38e-05	1.35e-05	1.64e-05			3.49e-05	2.61e-05	2.96e-05	3.06e-05	5.77e-06	2.86e-05		4.7e-05	3.51e-05	4.07e-05	4.12e-05	7.77e-06	3.85e-05		0.00776	0.00184	0.00646	0.00676	0.00126	0.00679		0.109	0.0817	0.0858	0.0887	0.0114	0.0849		1.24E-04	1.08E-04	1.19E-04	1.21E-04	3.06E-05	1.12E-04	1.10E-04	1.33E-04
636	846-50-4	TEMAZEPAM		0.00159	0.00606	0.00497	0.00436	0.1	0.005	0.0196	0.00553			0.00232	0.0174	0.00609	0.00554	0.131	0.00921		0.00318	0.0238	0.00838	0.00758	0.179	0.0126		0.097	0.543	0.421	0.141	5.45	0.16		0.745	7.29	8.78	6.36	86.7	3.83		1.72E-02	6.56E-02	5.60E-02	4.73E-02	1.09E+00	5.43E-02	2.13E-01	6.00E-02
637	23031-25-6	Terbutaline		0.000183	0.000235	0.000211	0.000224	0.00163	0.000222	0.000453	0.000257			0.00027	0.000466	0.000298	0.000296	0.00223	0.000345		0.000364	0.000626	0.000407	0.000398	0.00301	0.000464		0.0101	0.0148	0.0131	0.00955	0.078	0.00985		0.137	0.194	0.217	0.188	1.17	0.15		1.51E-03	1.93E-03	1.92E-03	1.84E-03	1.34E-02	1.83E-03	3.73E-03	2.12E-03
638	2438-88-2	2,3,5,6-TETRACHLORO-4-NITROANILINE		0.0055	0.0292	0.0244	0.0201	0.524	0.0237	0.1	0.0259			0.05	0.533	0.173	0.154	4.12	0.272		0.0825	0.878	0.286	0.254	6.79	0.448		1.55	12.5	9.6	2.72	133	3.18		6.96	208	252	179	2610	103		1.08E-01	5.73E-01	4.78E-01	3.94E-01	1.03E+01	4.64E-01	1.97E+00	5.08E-01
639	63886-77-1	TETRAFLUORO-m-PHENYLENEDIAMINE.2HCl		0.000416	0.000424	0.0004	0.000443	0.00134	0.00042	0.000597	0.000495			0.000827	0.000898	0.000774	0.000786	0.00246	0.000808		0.00113	0.00123	0.00108	0.00108	0.00337	0.00111		0.0274	0.0287	0.0273	0.0246	0.0761	0.025		0.386	0.378	0.405	0.386	1.11	0.341		3.69E-03	3.74E-03	3.94E-03	3.92E-03	1.19E-02	3.72E-03	5.29E-03	4.39E-03
640	811-97-2	1,1,1,2-TETRAFLUOROETHANE		0.000604	0.00157	0.00127	0.000167	0.0217	0.00132	0.00449	0.00148			0.000206	0.0013	0.000387	3.04e-06	0.00677	0.000547		0.000409	0.00255	0.000775	2.86e-05	0.0134	0.00108		0.0522	0.261	0.147	0.000618	1.66	0.0685		0.00182	0.0182	0.0093	0.0024	0.0833	0.00454		3.26E-03	8.90E-03	7.39E-03	5.42E-05	1.17E-01	7.12E-03	2.43E-02	7.99E-03
641	116-14-3	TETRAFLUOROETHYLENE		0.000559	0.000936	0.00079	7.67e-06	0.00915	0.000828	0.00215	0.000948			0.00021	0.000721	0.000276	1.33e-07	0.00318	0.000348		0.000409	0.0014	0.000547	1.27e-06	0.0062	0.00068		0.0604	0.175	0.104	3.68e-05	0.867	0.0646		0.00125	0.00754	0.00296	8.81e-05	0.0211	0.00176		3.36E-03	5.87E-03	5.20E-03	2.42E-06	5.50E-02	4.97E-03	1.29E-02	5.69E-03
642	40548-68-3	TETRAHYDRO-2-NITROSO-2H-1,2-OXAZINE		0.000956	0.000994	0.000933	0.00103	0.00349	0.00098	0.00145	0.00115			0.00221	0.0025	0.00209	0.00212	0.00744	0.00221		0.00316	0.00358	0.00305	0.00303	0.0106	0.00316		0.0745	0.0804	0.0759	0.0672	0.235	0.0683		1.07	1.08	1.17	1.1	3.51	0.963		1.02E-02	1.06E-02	1.11E-02	1.10E-02	3.73E-02	1.05E-02	1.54E-02	1.23E-02
643	124-64-1	TETRAKIS(HYDROXYMETHYL)PHOSPHONIUM CHLORIDE		1.28e-14	1.13e-14	1.11e-14	1.26e-14	3.17e-15	1.16e-14	1.14e-14	1.38e-14			2.85e-14	2.13e-14	2.42e-14	2.49e-14	4.7e-15	2.34e-14		3.81e-14	2.84e-14	3.3e-14	3.34e-14	6.28e-15	3.12e-14		1.41e-05	4.68e-09	1.18e-05	1.23e-05	2.29e-06	1.24e-05		0.000197	1.15e-05	0.000156	0.000161	2.06e-05	0.000154		1.01E-13	8.81E-14	9.66E-14	9.87E-14	2.49E-14	9.09E-14	8.93E-14	1.08E-13
644	55566-30-8	Phosphonium, tetrakis(hydroxymethyl)-, sulfate (2:1) (salt)		3.34e-29	2.94e-29	2.88e-29	3.28e-29	8.26e-30	3.02e-29	2.97e-29	3.59e-29			7.37e-29	5.54e-29	6.26e-29	6.35e-29	1.21e-29	6.04e-29		9.9e-29	7.4e-29	8.56e-29	8.64e-29	1.63e-29	8.12e-29		1.53e-09	5.48e-17	1.27e-09	1.31e-09	2.47e-10	1.33e-09		2.14e-08	1.46e-13	1.69e-08	1.74e-08	2.23e-09	1.67e-08		2.61E-28	2.29E-28	2.51E-28	2.52E-28	6.46E-29	2.36E-28	2.32E-28	2.81E-28
645	91-79-2	THENYLDIAMINE		4.22e-05	0.00019	0.000157	0.000134	0.00329	0.000156	0.000637	0.000171			4.03e-05	0.000362	0.000122	0.000109	0.00276	0.000188		5.38e-05	0.000483	0.000163	0.000146	0.00369	0.000251		0.00171	0.0115	0.00889	0.00272	0.119	0.00314		0.00963	0.15	0.181	0.13	1.84	0.0764		3.32E-04	1.50E-03	1.26E-03	1.05E-03	2.59E-02	1.22E-03	5.01E-03	1.35E-03
646	15318-45-3	Thiamphenicol		0.000105	9.55e-05	9.26e-05	0.000105	9.29e-05	9.72e-05	0.000105	0.000115			0.000226	0.000185	0.000196	0.000201	0.000173	0.000193		0.000303	0.000248	0.000268	0.000271	0.000233	0.000259		0.00682	0.0059	0.00591	0.00598	0.00492	0.00602		0.0956	0.0774	0.0805	0.0815	0.0654	0.0766		8.47E-04	7.68E-04	8.33E-04	8.47E-04	7.50E-04	7.85E-04	8.52E-04	9.32E-04
647	96-69-5	Phenol, 4,4'-thiobis 2-(1,1-dimethylethyl)-5-methyl-		0.00142	0.00758	0.00632	0.00521	0.136	0.00613	0.026	0.00671			0.00418	0.0446	0.0145	0.0129	0.345	0.0228		0.00581	0.0619	0.0202	0.0179	0.479	0.0316		0.47	3.62	2.92	0.826	40.4	0.966		1.77	53.5	65	46.1	672	26.6		2.04E-02	1.09E-01	9.05E-02	7.46E-02	1.95E+00	8.79E-02	3.72E-01	9.62E-02
648	139-65-1	4,4-Thiodianiline		0.00109	0.00414	0.00339	0.00298	0.0683	0.00342	0.0134	0.00378			0.00137	0.0102	0.00358	0.00326	0.0766	0.00541		0.00186	0.0139	0.00488	0.00441	0.104	0.00733		0.0578	0.322	0.25	0.0836	3.23	0.0949		0.442	4.26	5.13	3.72	50.6	2.24		1.06E-02	4.00E-02	3.42E-02	2.89E-02	6.62E-01	3.31E-02	1.30E-01	3.66E-02
649	1271-19-8	Titanocene Dichloride		0.0031	0.0165	0.0137	0.0113	0.295	0.0133	0.0564	0.0146			0.0059	0.0628	0.0205	0.0182	0.486	0.0321		0.00802	0.0855	0.0278	0.0248	0.661	0.0436		0.237	1.91	1.47	0.416	20.3	0.487		0.865	25.9	31.4	22.3	325	12.9		3.66E-02	1.94E-01	1.62E-01	1.34E-01	3.49E+00	1.57E-01	6.67E-01	1.72E-01
650	10191-41-0	2H-1-Benzopyran-6-ol, 3,4-dihydro-2,5,7,8-tetramethyl-2-(4,8,12-trimethyltridecyl)-		3.42e-07	1.82e-06	1.52e-06	1.25e-06	3.26e-05	1.47e-06	6.23e-06	1.61e-06			5.1e-06	5.44e-05	1.77e-05	1.58e-05	0.000421	2.78e-05		9.21e-06	9.83e-05	3.2e-05	2.85e-05	0.00076	5.01e-05		2.15	17.1	13.4	3.78	185	4.42		11.6	350	425	302	4390	174		7.16E-06	3.81E-05	3.18E-05	2.62E-05	6.83E-04	3.08E-05	1.31E-04	3.37E-05
651	1156-19-0	TOLAZAMIDE		0.000208	0.000979	0.000809	0.000684	0.0171	0.000798	0.0033	0.000876			0.000205	0.00192	0.000639	0.000574	0.0147	0.000991		0.000274	0.00257	0.000857	0.000767	0.0197	0.00132		0.00865	0.061	0.047	0.0141	0.637	0.0163		0.0444	0.795	0.963	0.688	9.81	0.403		1.68E-03	7.87E-03	6.61E-03	5.50E-03	1.38E-01	6.42E-03	2.65E-02	7.05E-03
652	64-77-7	TOLBUTAMIDE		0.000141	0.000584	0.00048	0.000415	0.00988	0.00048	0.00192	0.000529			0.000138	0.00113	0.000388	0.000351	0.00857	0.000593		0.000185	0.00152	0.000521	0.00047	0.0115	0.000793		0.00588	0.036	0.0279	0.00891	0.368	0.0102		0.0389	0.469	0.567	0.408	5.67	0.243		1.13E-03	4.66E-03	3.96E-03	3.32E-03	7.90E-02	3.84E-03	1.54E-02	4.23E-03
653	88-19-7	O-METHYLBENZENESULFONAMIDE		0.00137	0.00169	0.00153	0.00164	0.0108	0.00161	0.00313	0.00187			0.0032	0.00515	0.00343	0.00342	0.0234	0.00391		0.00462	0.00743	0.00504	0.00494	0.0338	0.00564		0.116	0.161	0.144	0.109	0.792	0.112		1.69	2.26	2.51	2.2	12.6	1.78		1.72E-02	2.11E-02	2.12E-02	2.05E-02	1.35E-01	2.02E-02	3.92E-02	2.35E-02
654	638-03-9	m-Toluidine, hydrochloride		0.000217	0.000424	0.000359	0.000353	0.00502	0.000374	0.0011	0.000425			0.000256	0.000844	0.000386	0.000367	0.00544	0.000513		0.000346	0.00114	0.000529	0.000499	0.00736	0.000693		0.0105	0.0269	0.0221	0.0113	0.214	0.0122		0.128	0.35	0.408	0.32	3.26	0.222		1.80E-03	3.49E-03	3.22E-03	2.90E-03	4.15E-02	3.09E-03	9.12E-03	3.51E-03
655	636-21-5	2-METHYLBENZENAMINE HYDROCHLORIDE		0.000233	0.000421	0.000359	0.000359	0.00468	0.000376	0.00105	0.000428			0.000283	0.000841	0.000403	0.000386	0.00525	0.000524		0.000384	0.00114	0.000555	0.000526	0.00712	0.000711		0.0116	0.0269	0.0223	0.0121	0.204	0.0129		0.144	0.349	0.405	0.322	3.09	0.228		1.93E-03	3.48E-03	3.25E-03	2.96E-03	3.88E-02	3.12E-03	8.74E-03	3.55E-03
656	540-23-8	p-Toluidine hydrochloride		0.000219	0.000424	0.000359	0.000354	0.00498	0.000375	0.0011	0.000425			0.000259	0.000843	0.000388	0.000369	0.00541	0.000513		0.00035	0.00114	0.000532	0.000502	0.00733	0.000695		0.0107	0.0269	0.0221	0.0114	0.213	0.0122		0.13	0.349	0.407	0.32	3.24	0.222		1.81E-03	3.49E-03	3.22E-03	2.90E-03	4.11E-02	3.09E-03	9.07E-03	3.51E-03
657	622-51-5	4-Methylphenylurea		0.000143	0.000242	0.000208	0.00021	0.00252	0.000218	0.000583	0.000249			0.000176	0.000474	0.000238	0.00023	0.00287	0.000304		0.000236	0.000636	0.000324	0.000309	0.00385	0.000408		0.00706	0.0151	0.0126	0.00727	0.109	0.00766		0.0901	0.197	0.227	0.183	1.66	0.132		1.16E-03	1.96E-03	1.85E-03	1.71E-03	2.05E-02	1.77E-03	4.74E-03	2.03E-03
658	76-25-5	TRIAMCINOLONE ACETONIDE		0.00177	0.00794	0.00654	0.00558	0.137	0.00649	0.0265	0.00713			0.00256	0.0228	0.00768	0.00691	0.174	0.0118		0.00348	0.031	0.0105	0.0094	0.237	0.0161		0.106	0.711	0.548	0.168	7.35	0.194		0.624	9.5	11.5	8.24	116	4.85		1.88E-02	8.39E-02	7.08E-02	5.90E-02	1.45E+00	6.86E-02	2.81E-01	7.55E-02
659	396-01-0	2,4,7-TRIAMINO-6-PHENYL PTERIDINE		5.31e-06	7.21e-06	6.41e-06	6.74e-06	5.55e-05	6.74e-06	1.47e-05	7.8e-06			7.16e-06	1.36e-05	8.21e-06	8.11e-06	6.96e-05	9.71e-06		9.58e-06	1.82e-05	1.12e-05	1.08e-05	9.3e-05	1.3e-05		0.000272	0.000433	0.000379	0.000262	0.00248	0.000272		0.00365	0.00563	0.00634	0.00541	0.0371	0.00422		4.16E-05	5.63E-05	5.55E-05	5.28E-05	4.35E-04	5.28E-05	1.15E-04	6.11E-05
660	538-23-8	TRIOCTONOIN		2.35e-05	0.000125	0.000104	8.59e-05	0.00224	0.000101	0.000428	0.000111			2.38e-05	0.000254	8.25e-05	7.35e-05	0.00196	0.000129		3.18e-05	0.000339	0.00011	9.82e-05	0.00262	0.000173		0.0185	0.057	0.115	0.0325	1.59	0.0381		0.0647	1.88	2.37	1.68	24.5	0.97		1.93E-04	1.02E-03	8.54E-04	7.04E-04	1.84E-02	8.29E-04	3.51E-03	9.07E-04
661	76-13-1	1,1,2-Trichloro-1,2,2-trifluoroethane		0.000697	0.00362	0.00295	0.000381	0.0631	0.00288	0.0121	0.00315			0.000212	0.00291	0.00071	6.36e-06	0.0167	0.00111		0.000428	0.00579	0.00143	6.03e-05	0.0336	0.00223		0.0634	0.692	0.375	0.0012	5.15	0.126		0.00147	0.0945	0.0435	0.00563	0.448	0.0179		3.41E-03	1.86E-02	1.45E-02	1.14E-04	3.08E-01	1.41E-02	5.90E-02	1.54E-02
662	75-69-4	trichlorofluoromethane		0.000685	0.00313	0.00253	0.000463	0.053	0.00251	0.0103	0.00276			0.000208	0.00249	0.000625	8.25e-06	0.0142	0.000963		0.000422	0.00497	0.00127	7.73e-05	0.0287	0.00195		0.0539	0.511	0.278	0.0014	3.73	0.0985		0.00175	0.0632	0.0323	0.00733	0.327	0.0136		3.30E-03	1.58E-02	1.25E-02	1.46E-04	2.55E-01	1.21E-02	4.94E-02	1.33E-02
663	42011-48-3	2,2,2-TRIFLUORO-N-[4-(5-NITRO-2-FURYL)-2-THIAZOLYL]ACETAMIDE		0.000217	0.00106	0.000876	0.000735	0.0186	0.00086	0.00358	0.000943			0.000213	0.00207	0.000686	0.000614	0.0159	0.00107		0.000285	0.00277	0.000919	0.000821	0.0213	0.00143		0.00899	0.0659	0.0508	0.015	0.692	0.0174		0.042	0.859	1.04	0.743	10.7	0.433		1.74E-03	8.49E-03	7.12E-03	5.91E-03	1.50E-01	6.91E-03	2.88E-02	7.58E-03
664	127-48-0	Trimethadione		0.000959	0.00104	0.000969	0.00106	0.00449	0.00102	0.00163	0.0012			0.00213	0.00267	0.00209	0.00211	0.00927	0.00225		0.00301	0.00376	0.003	0.00297	0.0131	0.00317		0.0731	0.0846	0.0786	0.0667	0.297	0.0679		1.06	1.15	1.25	1.16	4.52	0.991		1.03E-02	1.11E-02	1.15E-02	1.13E-02	4.81E-02	1.09E-02	1.75E-02	1.28E-02
665	137-17-7	2,4,5-Trimethylaniline		0.000517	0.00207	0.0017	0.00148	0.0346	0.0017	0.00676	0.00188			0.00055	0.00434	0.0015	0.00136	0.0327	0.00228		0.000744	0.00587	0.00204	0.00184	0.0442	0.00308		0.0235	0.138	0.107	0.0348	1.4	0.0398		0.164	1.8	2.17	1.57	21.6	0.936		4.42E-03	1.76E-02	1.50E-02	1.26E-02	2.95E-01	1.45E-02	5.77E-02	1.60E-02
666	81-15-2	Benzene, 1-(1,1-dimethylethyl)-3,5-dimethyl-2,4,		0.00075	0.00399	0.00332	0.00274	0.0714	0.00323	0.0137	0.00353			0.000805	0.00856	0.00279	0.00248	0.0662	0.00437		0.00108	0.0115	0.00373	0.00332	0.0887	0.00585		0.0337	0.271	0.208	0.059	2.88	0.069		0.119	3.54	4.31	3.06	44.5	1.76		6.39E-03	3.39E-02	2.83E-02	2.33E-02	6.08E-01	2.75E-02	1.16E-01	3.00E-02
667	75104-43-7	5H-Pyrido(4,3-b)indol-3-amine, 1,4-dimethyl-, acetate		0.000181	0.000595	0.000488	0.00044	0.00936	0.000497	0.00186	0.000552			0.000185	0.00117	0.000427	0.000392	0.00859	0.000632		0.000248	0.00157	0.000576	0.000525	0.0115	0.000847		0.00788	0.0372	0.0291	0.0106	0.361	0.0118		0.0697	0.485	0.582	0.427	5.57	0.263		1.47E-03	4.81E-03	4.17E-03	3.57E-03	7.59E-02	4.03E-03	1.51E-02	4.48E-03
668	72254-58-1	3-Amino-1-methyl-5H-pyrido(4,3-b)indole acetate		0.000533	0.00218	0.00179	0.00155	0.0367	0.00179	0.00715	0.00197			0.000572	0.00461	0.00159	0.00144	0.0348	0.00242		0.000768	0.00619	0.00214	0.00193	0.0468	0.00325		0.0243	0.146	0.113	0.0364	1.49	0.0416		0.165	1.91	2.31	1.67	23.1	0.994		4.57E-03	1.86E-02	1.58E-02	1.33E-02	3.14E-01	1.53E-02	6.13E-02	1.69E-02
669	20064	DL-TRYPTOPHAN		0.0012	0.00107	0.00104	0.00119	0.000426	0.00109	0.00109	0.0013			0.00392	0.00298	0.00334	0.00345	0.00104	0.00324		0.00584	0.00443	0.00507	0.00513	0.00155	0.00482		0.119	0.0982	0.0999	0.104	0.0305	0.104		1.81	1.39	1.44	1.48	0.362	1.41		1.46E-02	1.29E-02	1.41E-02	1.44E-02	5.17E-03	1.33E-02	1.33E-02	1.58E-02
670	73-22-3	TRYPTOPHAN		0.0012	0.00106	0.00104	0.00118	0.000423	0.00109	0.00109	0.0013			0.00392	0.00298	0.00334	0.00344	0.00103	0.00324		0.00583	0.00442	0.00506	0.00512	0.00154	0.00482		0.119	0.0982	0.0999	0.104	0.0302	0.105		1.81	1.39	1.44	1.48	0.359	1.41		1.46E-02	1.29E-02	1.41E-02	1.44E-02	5.13E-03	1.33E-02	1.33E-02	1.58E-02
671	34661-75-1	2,4(1H,3H)-PYRIMIDINEDIONE, 6-[[3-[4-(2-METHOXYP		3.12e-05	7.39e-05	6.15e-05	5.86e-05	0.001	6.37e-05	0.00021	7.17e-05			3.3e-05	0.00014	5.81e-05	5.47e-05	0.000965	8.09e-05		4.41e-05	0.000188	7.86e-05	7.31e-05	0.00129	0.000108		0.00139	0.00447	0.00358	0.00161	0.0391	0.00175		0.0154	0.0581	0.0687	0.0523	0.599	0.0344		2.46E-04	5.81E-04	5.22E-04	4.62E-04	7.88E-03	5.02E-04	1.65E-03	5.65E-04
672	593-60-2	Bromoethylene		0.000544	0.00127	0.00104	0.000205	0.0166	0.00108	0.00351	0.00122			0.000194	0.00107	0.000334	4.2e-06	0.00544	0.000463		0.00038	0.00206	0.000662	3.82e-05	0.0106	0.000905		0.0367	0.162	0.0919	0.000662	0.988	0.0456		0.00225	0.0167	0.00953	0.00341	0.0822	0.00483		2.94E-03	7.21E-03	6.06E-03	7.16E-05	8.97E-02	5.84E-03	1.89E-02	6.58E-03
673	27398	chloroethene (vinyl chloride)		0.000606	0.00149	0.00121	0.000249	0.02	0.00126	0.00417	0.00141			0.000202	0.00118	0.000362	4.85e-06	0.0061	0.000507		0.000405	0.00233	0.000733	4.5e-05	0.0122	0.00101		0.0454	0.212	0.12	0.000892	1.32	0.0578		0.0023	0.0183	0.0106	0.00385	0.093	0.00528		3.15E-03	8.11E-03	6.78E-03	8.51E-05	1.04E-01	6.53E-03	2.17E-02	7.35E-03
674	25013-15-4	VINYLTOLUENE		0.00343	0.0179	0.0149	0.0122	0.319	0.0145	0.061	0.0158			0.001	0.0111	0.00342	0.00247	0.0808	0.00534		0.00524	0.0555	0.0179	0.0152	0.422	0.0279		0.192	1.62	1.16	0.274	16	0.388		0.0974	2.7	3.21	2.25	33.1	1.32		1.32E-02	6.99E-02	5.75E-02	3.80E-02	1.23E+00	5.58E-02	2.36E-01	6.12E-02
675	100-40-3	4-VINYLCYCLOHEXENE		0.00256	0.0136	0.0113	0.0086	0.242	0.011	0.0463	0.012			0.000343	0.00438	0.00118	0.000424	0.0281	0.00185		0.00154	0.0176	0.00532	0.00363	0.126	0.00833		0.091	0.907	0.56	0.0675	7.74	0.186		0.0164	0.546	0.58	0.382	5.99	0.238		5.21E-03	2.87E-02	2.29E-02	7.35E-03	4.92E-01	2.23E-02	9.42E-02	2.44E-02
676	75-38-7	1,1-DIFLUOROETHENE		0.000533	0.000915	0.00077	1.24e-05	0.00922	0.000806	0.00214	0.000922			0.000205	0.000734	0.000276	2.23e-07	0.00329	0.000351		0.000396	0.00142	0.000541	2.1e-06	0.00635	0.000678		0.0514	0.154	0.091	5.3e-05	0.78	0.0556		0.00128	0.00793	0.00317	0.000152	0.023	0.00185		3.21E-03	5.77E-03	5.09E-03	3.97E-06	5.57E-02	4.87E-03	1.29E-02	5.57E-03
677	51786-53-9	1-Amino-2,5-dimethylbenzene hydrochloride		0.000135	0.000395	0.000325	0.000298	0.00594	0.000333	0.0012	0.000372			0.000138	0.000765	0.000289	0.000266	0.00549	0.00042		0.000186	0.00103	0.000394	0.000361	0.00741	0.000567		0.00589	0.0245	0.0192	0.00744	0.229	0.0083		0.0573	0.316	0.378	0.28	3.52	0.177		1.08E-03	3.16E-03	2.77E-03	2.38E-03	4.77E-02	2.67E-03	9.64E-03	2.98E-03
678	2832-40-8	4'-((6-HYDROXY-M-TOLYL)AZO)ACETANILIDE		0.000884	0.00468	0.0039	0.00322	0.0837	0.00379	0.016	0.00414			0.000974	0.0103	0.00336	0.00299	0.0797	0.00526		0.0013	0.0138	0.0045	0.00401	0.107	0.00705		0.0407	0.326	0.251	0.0711	3.46	0.0832		0.146	4.27	5.18	3.68	53.6	2.12		7.66E-03	4.05E-02	3.38E-02	2.78E-02	7.25E-01	3.28E-02	1.39E-01	3.59E-02
679	6358-85-6	C,I, PIGMENT YELLOW 12		0.000602	0.00321	0.00267	0.0022	0.0575	0.00259	0.011	0.00284			0.000636	0.00679	0.00221	0.00197	0.0525	0.00346		0.000852	0.00909	0.00296	0.00263	0.0703	0.00464		0.03	0.227	0.186	0.0526	2.57	0.0615		0.105	3.15	3.84	2.72	39.7	1.57		5.08E-03	2.70E-02	2.25E-02	1.86E-02	4.84E-01	2.19E-02	9.26E-02	2.39E-02
680	5979-28-2	Butanamide, N,N'-(3,3'-dimethyl 1,1'-biphenyl -4,4'-diyl)bis 2- (2,4-dichlorophenyl)azo -3-oxo-		0.00124	0.0066	0.0055	0.00454	0.118	0.00534	0.0226	0.00584			0.00344	0.0367	0.0119	0.0106	0.284	0.0187		0.00475	0.0507	0.0165	0.0147	0.392	0.0259		0.434	3.32	2.69	0.762	37.2	0.892		1.63	49	59.6	42.3	616	24.4		1.74E-02	9.23E-02	7.70E-02	6.35E-02	1.66E+00	7.48E-02	3.17E-01	8.19E-02
681	128-66-5	C,I Vat Yellow 4		0.00145	0.00772	0.00643	0.0053	0.138	0.00625	0.0264	0.00683			0.0018	0.0192	0.00624	0.00556	0.148	0.00978		0.00241	0.0257	0.00838	0.00746	0.199	0.0131		0.0761	0.61	0.472	0.134	6.53	0.156		0.268	8.09	9.83	6.97	102	4.02		1.35E-02	7.18E-02	5.99E-02	4.94E-02	1.29E+00	5.82E-02	2.46E-01	6.37E-02
682	2783-94-0	C,I, YELLOW 3		0.00098	0.000866	0.000847	0.000964	0.00032	0.000888	0.000884	0.00106			0.00295	0.00223	0.00251	0.00259	0.000706	0.00243		0.00427	0.00323	0.00371	0.00375	0.00102	0.00352		0.0903	0.0738	0.0755	0.0788	0.0209	0.0791		1.34	1.03	1.06	1.1	0.236	1.05		1.08E-02	9.55E-03	1.04E-02	1.07E-02	3.54E-03	9.83E-03	9.79E-03	1.17E-02
683	17924-92-4	Zearalenone		0.00017	0.000891	0.000742	0.000614	0.0159	0.000722	0.00305	0.00079			0.000165	0.00173	0.000564	0.000503	0.0134	0.000883		0.00022	0.00231	0.000755	0.000672	0.0178	0.00118		0.00694	0.055	0.0423	0.0121	0.583	0.0141		0.0258	0.716	0.869	0.617	8.97	0.357		1.36E-03	7.09E-03	5.92E-03	4.89E-03	1.27E-01	5.75E-03	2.43E-02	6.29E-03
684	136-23-2	Butyl ziram		0.00457	0.0244	0.0203	0.0167	0.437	0.0197	0.0834	0.0216			0.0244	0.261	0.0849	0.0755	2.02	0.133		0.0385	0.41	0.134	0.119	3.17	0.209		1.01	8.1	6.25	1.77	86.4	2.07		3.79	114	139	98.5	1440	56.9		8.01E-02	4.26E-01	3.55E-01	2.93E-01	7.64E+00	3.45E-01	1.46E+00	3.77E-01
685	100-63-0	PHENYL HYDRAZINE		0.000922	0.00156	0.00134	0.00136	0.0163	0.00141	0.00376	0.00161			0.00146	0.00394	0.00198	0.00191	0.0238	0.00252		0.00201	0.00543	0.00277	0.00264	0.0329	0.00348		0.058	0.124	0.104	0.0597	0.897	0.0629		0.761	1.66	1.92	1.55	14	1.12		9.47E-03	1.60E-02	1.51E-02	1.39E-02	1.67E-01	1.44E-02	3.86E-02	1.65E-02
686	103-90-2	ACETAMIDE, N-(4-HYDROXYPHENYL)		0.000277	0.000287	0.00027	0.000298	0.000992	0.000283	0.000416	0.000333			0.00052	0.000585	0.000492	0.000499	0.00172	0.000518		0.000704	0.000791	0.000678	0.000676	0.00232	0.000701		0.0174	0.0186	0.0176	0.0157	0.0536	0.0159		0.244	0.245	0.263	0.249	0.78	0.218		2.35E-03	2.43E-03	2.55E-03	2.53E-03	8.42E-03	2.41E-03	3.53E-03	2.83E-03
687	106-88-7	1,2-Butylene oxide		0.00111	0.00139	0.00125	0.00129	0.00906	0.00131	0.0026	0.00153			0.000442	0.000827	0.000478	0.00029	0.00337	0.000548		0.00175	0.003	0.00193	0.00167	0.0134	0.00217		0.0593	0.0964	0.0751	0.0366	0.423	0.0575		0.14	0.193	0.211	0.184	1.09	0.149		5.45E-03	6.99E-03	6.82E-03	4.04E-03	4.47E-02	6.48E-03	1.28E-02	7.53E-03
688	106-92-3	Oxirane, (2-propenyloxy)methyl -		0.000992	0.00102	0.000963	0.00106	0.00348	0.00101	0.00147	0.00119			0.00148	0.00169	0.0014	0.00135	0.0048	0.00147		0.00309	0.00346	0.00297	0.00293	0.00999	0.00307		0.0747	0.0812	0.0755	0.0643	0.226	0.0683		0.711	0.712	0.764	0.722	2.23	0.635		9.34E-03	9.64E-03	1.01E-02	9.50E-03	3.27E-02	9.53E-03	1.39E-02	1.12E-02
689	107-13-1	Acrylonitrile		0.0012	0.00118	0.00112	0.00122	0.0028	0.00118	0.00153	0.00139			0.000525	0.000578	0.000478	0.000319	0.00112	0.000488		0.00234	0.00238	0.00217	0.00196	0.00499	0.00218		0.0744	0.0819	0.0704	0.0464	0.148	0.067		0.18	0.166	0.174	0.168	0.363	0.153		6.22E-03	6.20E-03	6.45E-03	4.28E-03	1.45E-02	6.08E-03	7.90E-03	7.19E-03
690	108-01-0	2-DIMETHYLAMINOETHANOL		0.000135	0.000119	0.000116	0.000133	5.17e-05	0.000122	0.000123	0.000145			0.000305	0.000233	0.00026	0.000268	8.98e-05	0.000252		0.000412	0.000314	0.000358	0.000362	0.000121	0.000341		0.00915	0.00747	0.00768	0.00798	0.00258	0.00802		0.128	0.0994	0.103	0.106	0.0293	0.101		1.10E-03	9.68E-04	1.06E-03	1.08E-03	4.21E-04	9.96E-04	1.00E-03	1.18E-03
691	108-03-2	1-NITROPROPANE		0.00097	0.00122	0.0011	0.00115	0.00811	0.00116	0.00231	0.00135			0.000609	0.0011	0.000661	0.000503	0.00473	0.000759		0.00195	0.00331	0.00215	0.00198	0.0151	0.00243		0.0568	0.0883	0.0725	0.0428	0.414	0.0552		0.245	0.339	0.375	0.326	1.95	0.263		6.26E-03	7.99E-03	7.87E-03	5.82E-03	5.24E-02	7.48E-03	1.49E-02	8.69E-03
692	108-05-4	vinyl acetate		0.000372	0.000433	0.000396	0.00039	0.00233	0.000416	0.000741	0.000486			0.000207	0.000362	0.000212	7.44e-05	0.00121	0.000236		0.000539	0.000844	0.000563	0.000402	0.00314	0.000614		0.0167	0.0267	0.0194	0.00613	0.0911	0.0158		0.0474	0.0598	0.063	0.0555	0.276	0.0471		2.06E-03	2.50E-03	2.44E-03	8.43E-04	1.29E-02	2.31E-03	4.12E-03	2.70E-03
693	108-91-8	CYCLOHEXANAMINE		0.00205	0.00435	0.00365	0.00354	0.055	0.0038	0.0118	0.0043			0.00387	0.0144	0.00626	0.00588	0.0957	0.00851		0.00688	0.0255	0.0113	0.0105	0.17	0.0151		0.189	0.537	0.434	0.208	4.46	0.226		1.86	5.86	6.88	5.32	57.4	3.6		2.90E-02	6.15E-02	5.60E-02	4.96E-02	7.80E-01	5.38E-02	1.67E-01	6.09E-02
694	110-97-4	DIISOPROPANOLAMINE		0.000539	0.000479	0.000468	0.000532	0.000231	0.000491	0.000497	0.000584			0.00137	0.00106	0.00117	0.00121	0.000461	0.00114		0.0019	0.00146	0.00166	0.00168	0.000639	0.00158		0.0412	0.0341	0.0346	0.0359	0.0132	0.0361		0.591	0.459	0.474	0.487	0.158	0.464		5.01E-03	4.43E-03	4.84E-03	4.94E-03	2.14E-03	4.56E-03	4.62E-03	5.42E-03
695	111-68-2	HEPTYLAMINE		0.00219	0.00995	0.00821	0.00697	0.172	0.00812	0.0333	0.00893			0.0022	0.0202	0.00668	0.00578	0.152	0.0103		0.00453	0.0411	0.0138	0.0123	0.313	0.0212		0.139	0.954	0.725	0.214	9.75	0.255		0.444	7.08	8.56	6.12	86.7	3.6		1.98E-02	9.01E-02	7.57E-02	6.06E-02	1.56E+00	7.34E-02	3.01E-01	8.08E-02
696	121-44-8	TRIETHYLAMINE		0.000554	0.00113	0.000953	0.000912	0.0139	0.000994	0.00302	0.00113			0.000347	0.00135	0.000544	0.000365	0.00803	0.000732		0.000813	0.00294	0.00129	0.00112	0.0188	0.00172		0.0248	0.0746	0.0548	0.0202	0.55	0.0293		0.128	0.384	0.444	0.343	3.64	0.236		3.56E-03	7.41E-03	6.65E-03	4.22E-03	8.95E-02	6.39E-03	1.94E-02	7.24E-03
697	122-60-1	PHENYL GLYDIDYL ETHER		0.000784	0.00187	0.00156	0.00148	0.0255	0.00161	0.00533	0.00181			0.00102	0.00439	0.00181	0.0017	0.0302	0.00252		0.0014	0.00601	0.00251	0.00233	0.0415	0.00346		0.0427	0.139	0.112	0.0497	1.22	0.0541		0.478	1.83	2.16	1.64	18.9	1.08		7.47E-03	1.78E-02	1.60E-02	1.41E-02	2.43E-01	1.54E-02	5.08E-02	1.73E-02
698	126-99-8	Chloroprene		0.000884	0.00401	0.00327	0.00133	0.0684	0.00324	0.0132	0.00356			0.000213	0.00252	0.000639	2.74e-05	0.0145	0.000985		0.000476	0.00543	0.00143	0.000253	0.0324	0.0022		0.0519	0.486	0.268	0.00437	3.59	0.0948		0.00306	0.083	0.0564	0.0246	0.57	0.0238		3.34E-03	1.60E-02	1.26E-02	4.82E-04	2.59E-01	1.22E-02	5.00E-02	1.35E-02
699	127-06-0	2-PROPANONE, OXIME		0.00119	0.00113	0.00108	0.00122	0.00213	0.00114	0.00139	0.00135			0.00317	0.00293	0.00284	0.00289	0.00517	0.00286		0.00489	0.00452	0.00446	0.00447	0.00797	0.00441		0.106	0.0995	0.0971	0.0934	0.161	0.0946		1.5	1.31	1.38	1.36	2.29	1.25		1.38E-02	1.31E-02	1.40E-02	1.41E-02	2.48E-02	1.32E-02	1.62E-02	1.56E-02
700	127-19-5	N,N'-DIMETHYLACETAMIDE		0.00039	0.000347	0.000339	0.000385	0.000176	0.000356	0.000361	0.000423			0.000948	0.00073	0.000811	0.000835	0.000338	0.000788		0.0013	0.001	0.00113	0.00114	0.000463	0.00108		0.0283	0.0235	0.0239	0.0248	0.00963	0.0249		0.403	0.314	0.325	0.333	0.116	0.317		3.45E-03	3.05E-03	3.34E-03	3.40E-03	1.55E-03	3.14E-03	3.19E-03	3.74E-03
701	128-37-0	2,6-DI-T-BUTYL-4-METHYLPHENOL (BHT)		0.00306	0.0163	0.0136	0.0112	0.292	0.0132	0.0559	0.0144			0.00502	0.0537	0.0174	0.0154	0.414	0.0273		0.00771	0.0822	0.0268	0.0238	0.636	0.0419		0.23	1.86	1.42	0.401	19.7	0.471		0.697	21	25.5	18.1	263	10.4		3.41E-02	1.81E-01	1.51E-01	1.24E-01	3.25E+00	1.47E-01	6.21E-01	1.60E-01
702	131-89-5	2-CYCLOHEXYL-4,6-DINITROPHENOL		0.000352	0.00186	0.00155	0.00128	0.0334	0.00151	0.00638	0.00165			0.000351	0.00373	0.00122	0.00108	0.0288	0.0019		0.00047	0.00499	0.00162	0.00145	0.0386	0.00254		0.0148	0.118	0.0911	0.0258	1.26	0.0302		0.0525	1.54	1.88	1.33	19.4	0.768		2.86E-03	1.51E-02	1.26E-02	1.04E-02	2.71E-01	1.23E-02	5.19E-02	1.34E-02
703	139-05-9	Sodium cyclamate		0.000119	0.000105	0.000103	0.000117	2.99e-05	0.000108	0.000106	0.000128			0.000285	0.000213	0.000242	0.00025	4.77e-05	0.000234		0.000387	0.000289	0.000335	0.000339	6.49e-05	0.000318		0.0185	0.00971	0.0154	0.0162	0.00305	0.0162		0.262	0.199	0.206	0.214	0.028	0.204		1.01E-03	8.88E-04	9.73E-04	9.95E-04	2.53E-04	9.16E-04	9.00E-04	1.09E-03
704	139-13-9	Nitrilotriacetic acid		2.82e-06	2.48e-06	2.43e-06	2.77e-06	6.97e-07	2.55e-06	2.5e-06	3.03e-06			6.35e-06	4.74e-06	5.39e-06	5.56e-06	1.05e-06	5.2e-06		8.51e-06	6.35e-06	7.37e-06	7.46e-06	1.4e-06	6.98e-06		0.00364	0.000418	0.00303	0.00317	0.00059	0.00318		0.051	0.0373	0.0401	0.0415	0.00532	0.0397		2.24E-05	1.97E-05	2.15E-05	2.20E-05	5.55E-06	2.03E-05	1.99E-05	2.41E-05
705	151-56-4	Aziridine		0.00131	0.00119	0.00116	0.00131	0.00114	0.00121	0.00132	0.00144			0.00224	0.00186	0.00194	0.00191	0.00169	0.00191		0.00555	0.00455	0.0049	0.0049	0.00419	0.00473		0.12	0.106	0.104	0.102	0.0854	0.106		1.05	0.854	0.887	0.898	0.708	0.844		1.38E-02	1.25E-02	1.35E-02	1.32E-02	1.20E-02	1.27E-02	1.38E-02	1.51E-02
706	15687-27-1	IBUPROFEN		0.00377	0.0199	0.0166	0.0137	0.357	0.0161	0.0682	0.0176			0.0093	0.0985	0.0321	0.0286	0.762	0.0503		0.0128	0.136	0.0443	0.0395	1.05	0.0694		0.366	2.93	2.25	0.639	31.1	0.748		1.39	40.4	49.1	34.9	508	20.1		5.05E-02	2.67E-01	2.23E-01	1.84E-01	4.78E+00	2.16E-01	9.14E-01	2.37E-01
707	1746-01-6	2,3,7,8-TetraCDD		0.00505	0.0269	0.0224	0.0185	0.482	0.0218	0.0922	0.0238			0.0404	0.431	0.14	0.125	3.33	0.22		0.0622	0.663	0.216	0.192	5.13	0.338		1.36	10.9	8.43	2.38	116	2.79		6.08	183	223	158	2300	91.2		9.65E-02	5.13E-01	4.28E-01	3.53E-01	9.20E+00	4.15E-01	1.76E+00	4.55E-01
708	21259-20-1	T-2 Toxin		1.22e-05	4.87e-05	4e-05	3.48e-05	0.000816	4.01e-05	0.000159	4.42e-05			1.17e-05	9.2e-05	3.18e-05	2.88e-05	0.000693	4.83e-05		1.56e-05	0.000123	4.27e-05	3.85e-05	0.000926	6.46e-05		0.000497	0.00293	0.00227	0.000739	0.0297	0.000843		0.00347	0.0381	0.046	0.0332	0.457	0.0198		9.55E-05	3.81E-04	3.24E-04	2.73E-04	6.39E-03	3.14E-04	1.25E-03	3.47E-04
709	271-89-6	BENZOFURAN		0.00177	0.0083	0.00686	0.00578	0.145	0.00677	0.0279	0.00743			0.00144	0.0138	0.00449	0.00377	0.103	0.00695		0.0031	0.029	0.00966	0.00853	0.221	0.0149		0.0962	0.691	0.52	0.147	7.03	0.181		0.264	4.67	5.63	4.01	57.3	2.35		1.39E-02	6.50E-02	5.44E-02	4.23E-02	1.13E+00	5.28E-02	2.18E-01	5.80E-02
710	443-48-1	METRONIDAZOLE		0.000558	0.000521	0.000502	0.000566	0.000769	0.000527	0.000612	0.000625			0.00132	0.00115	0.00116	0.00119	0.00162	0.00116		0.00182	0.00159	0.00164	0.00165	0.00224	0.0016		0.0407	0.0369	0.0364	0.0359	0.0469	0.0362		0.584	0.493	0.516	0.515	0.662	0.477		5.20E-03	4.83E-03	5.21E-03	5.27E-03	7.16E-03	4.91E-03	5.70E-03	5.82E-03
711	4680-78-8	Guinea Green B		0.0002	0.000176	0.000172	0.000197	4.97e-05	0.000181	0.000178	0.000215			0.00063	0.000471	0.000535	0.000551	0.000104	0.000516		0.000924	0.000689	0.000799	0.000809	0.000153	0.000757		0.103	0.0672	0.086	0.0901	0.0168	0.0904		1.55	1.18	1.22	1.26	0.162	1.21		2.31E-03	2.03E-03	2.22E-03	2.27E-03	5.73E-04	2.09E-03	2.05E-03	2.49E-03
712	51-21-8	5-FLUOROURACIL		3.02e-05	2.68e-05	2.61e-05	2.98e-05	1.21e-05	2.74e-05	2.77e-05	3.26e-05			6.65e-05	5.09e-05	5.68e-05	5.85e-05	2.06e-05	5.51e-05		8.91e-05	6.8e-05	7.75e-05	7.84e-05	2.76e-05	7.38e-05		0.00199	0.00162	0.00167	0.00174	0.000591	0.00174		0.0278	0.0215	0.0223	0.0229	0.00677	0.0218		2.39E-04	2.11E-04	2.30E-04	2.35E-04	9.57E-05	2.17E-04	2.19E-04	2.58E-04
713	51-28-5	2,4-Dinitrophenol		0.000247	0.000624	0.000516	0.000487	0.00876	0.000534	0.00181	0.000599			0.000271	0.00125	0.000504	0.000472	0.00877	0.000712		0.000364	0.00168	0.000684	0.000634	0.0118	0.000956		0.0114	0.0398	0.0317	0.0136	0.358	0.0149		0.123	0.521	0.617	0.466	5.51	0.302		2.05E-03	5.15E-03	4.59E-03	4.03E-03	7.26E-02	4.43E-03	1.50E-02	4.97E-03
714	5141-20-8	Light Green SF Yellowish		0.000782	0.000688	0.000673	0.000767	0.000195	0.000707	0.000694	0.000841			0.00371	0.00277	0.00315	0.00325	0.000618	0.00304		0.00653	0.00487	0.00565	0.00572	0.00109	0.00535		0.286	0.219	0.238	0.249	0.0469	0.25		4.92	3.76	3.88	4.01	0.522	3.84		1.46E-02	1.28E-02	1.40E-02	1.43E-02	3.64E-03	1.32E-02	1.30E-02	1.57E-02
715	51-79-6	Ethyl carbamate		0.000145	0.000133	0.000129	0.000146	0.000157	0.000135	0.000151	0.00016			0.000309	0.000261	0.00027	0.000277	0.000296	0.000267		0.000417	0.000351	0.000371	0.000374	0.0004	0.000361		0.00943	0.00832	0.00828	0.00829	0.00847	0.00835		0.132	0.109	0.114	0.115	0.115	0.107		1.18E-03	1.08E-03	1.17E-03	1.19E-03	1.29E-03	1.10E-03	1.23E-03	1.31E-03
716	53-70-3	Dibenz(a,h)anthracene		0.0044	0.0234	0.0195	0.0161	0.42	0.019	0.0803	0.0208			0.0163	0.174	0.0567	0.0505	1.35	0.0888		0.023	0.245	0.0798	0.0711	1.9	0.125		0.629	5.07	3.91	1.1	54	1.29		2.44	73.7	89.5	63.5	926	36.6		6.88E-02	3.65E-01	3.05E-01	2.51E-01	6.56E+00	2.96E-01	1.25E+00	3.24E-01
717	54-85-3	ISONIAZID		0.000331	0.000295	0.000287	0.000327	0.000161	0.000302	0.000308	0.000359			0.000787	0.000609	0.000674	0.000694	0.000307	0.000655		0.00107	0.00083	0.000936	0.000946	0.000419	0.000894		0.0235	0.0195	0.0199	0.0205	0.00871	0.0206		0.333	0.26	0.269	0.276	0.107	0.262		2.87E-03	2.54E-03	2.78E-03	2.83E-03	1.39E-03	2.61E-03	2.67E-03	3.11E-03
718	55-18-5	N-Nitrosodiethylamine		0.000637	0.000664	0.000623	0.000687	0.00237	0.000655	0.000973	0.00077			0.00122	0.0014	0.00116	0.00116	0.00421	0.00123		0.00181	0.00207	0.00175	0.00174	0.00624	0.00182		0.044	0.0479	0.045	0.0393	0.142	0.0404		0.586	0.596	0.641	0.603	1.96	0.528		5.94E-03	6.18E-03	6.46E-03	6.33E-03	2.22E-02	6.11E-03	9.08E-03	7.18E-03
719	55-22-1	ISONICOTINIC ACID		0.000604	0.0006	0.000569	0.000634	0.00162	0.000598	0.000806	0.000706			0.00132	0.00135	0.00122	0.00124	0.00325	0.00125		0.00182	0.00187	0.00171	0.00171	0.00449	0.00173		0.0428	0.043	0.0414	0.0383	0.0985	0.0387		0.613	0.576	0.613	0.591	1.44	0.529		5.70E-03	5.64E-03	5.98E-03	5.98E-03	1.53E-02	5.65E-03	7.61E-03	6.66E-03
720	556-52-5	OXIRANEMETHANOL		0.000308	0.000273	0.000267	0.000304	0.000118	0.00028	0.000281	0.000333			0.00073	0.000557	0.000623	0.000641	0.000213	0.000604		0.001	0.000763	0.000871	0.000881	0.000292	0.000829		0.0221	0.0181	0.0185	0.0192	0.00617	0.0193		0.311	0.241	0.249	0.256	0.0702	0.244		2.65E-03	2.34E-03	2.56E-03	2.60E-03	1.01E-03	2.41E-03	2.42E-03	2.86E-03
721	563-41-7	SEMICARBAZIDE		1.5e-06	1.32e-06	1.29e-06	1.47e-06	3.74e-07	1.35e-06	1.33e-06	1.61e-06			3.33e-06	2.49e-06	2.83e-06	2.91e-06	5.55e-07	2.73e-06		4.45e-06	3.32e-06	3.85e-06	3.9e-06	7.42e-07	3.65e-06		0.000254	8.01e-05	0.000211	0.000222	4.16e-05	0.000222		0.00355	0.00203	0.0028	0.00289	0.000377	0.00277		1.17E-05	1.03E-05	1.13E-05	1.15E-05	2.93E-06	1.06E-05	1.04E-05	1.26E-05
722	57-14-7	1,1-Dimethyl hydrazine		0.000661	0.000584	0.00057	0.000648	0.000214	0.000599	0.000596	0.000712			0.00125	0.000958	0.00106	0.00104	0.000296	0.00103		0.00234	0.00178	0.00203	0.00204	0.000557	0.00193		0.0522	0.0432	0.0437	0.0438	0.012	0.0457		0.574	0.443	0.456	0.47	0.1	0.449		5.93E-03	5.23E-03	5.71E-03	5.56E-03	1.92E-03	5.37E-03	5.35E-03	6.39E-03
723	57-24-9	Strychnine		0.00252	0.00803	0.00659	0.00597	0.125	0.00673	0.025	0.00748			0.0062	0.0378	0.0139	0.0128	0.276	0.0205		0.00903	0.055	0.0205	0.0187	0.402	0.0299		0.249	1.13	0.888	0.329	10.9	0.368		2.51	16.3	19.6	14.4	186	8.93		4.04E-02	1.28E-01	1.11E-01	9.55E-02	2.00E+00	1.08E-01	4.00E-01	1.20E-01
724	21399	CAFFEINE		0.000559	0.000518	0.0005	0.000564	0.000702	0.000525	0.0006	0.000623			0.00133	0.00115	0.00117	0.0012	0.00149	0.00116		0.00184	0.00159	0.00165	0.00166	0.00206	0.00161		0.0409	0.0367	0.0363	0.036	0.0428	0.0363		0.587	0.491	0.513	0.514	0.601	0.477		5.21E-03	4.81E-03	5.19E-03	5.26E-03	6.54E-03	4.89E-03	5.59E-03	5.80E-03
725	58-90-2	2,3,4,6-tetrachlorophenol		0.00325	0.0173	0.0144	0.0119	0.31	0.014	0.0592	0.0153			0.00652	0.0694	0.0226	0.0201	0.537	0.0354		0.00891	0.0949	0.0309	0.0275	0.734	0.0484		0.262	2.11	1.62	0.459	22.4	0.537		0.958	28.6	34.7	24.6	359	14.2		3.95E-02	2.09E-01	1.75E-01	1.44E-01	3.76E+00	1.70E-01	7.18E-01	1.86E-01
726	59-67-6	NICOTINIC ACID		0.000614	0.000616	0.000583	0.000648	0.00179	0.000613	0.000845	0.000723			0.00133	0.00139	0.00123	0.00125	0.00355	0.00128		0.00183	0.00192	0.00173	0.00173	0.00491	0.00176		0.0434	0.0444	0.0425	0.0389	0.108	0.0394		0.621	0.594	0.634	0.608	1.59	0.541		5.81E-03	5.81E-03	6.14E-03	6.14E-03	1.69E-02	5.80E-03	8.00E-03	6.84E-03
727	59-87-0	NITROFURAZONE		8.65e-06	8.41e-06	8.02e-06	8.97e-06	1.93e-05	8.43e-06	1.08e-05	9.96e-06			1.63e-05	1.59e-05	1.48e-05	1.51e-05	3.33e-05	1.51e-05		2.18e-05	2.12e-05	2.02e-05	2.02e-05	4.46e-05	2.02e-05		0.000522	0.000506	0.000491	0.000464	0.000995	0.000469		0.00727	0.00659	0.00698	0.00681	0.0141	0.00616		6.79E-05	6.58E-05	7.01E-05	7.04E-05	1.52E-04	6.62E-05	8.51E-05	7.82E-05
728	60-34-4	Methylhydrazine		0.000492	0.000436	0.000426	0.000484	0.000174	0.000447	0.000447	0.000531			0.00116	0.000886	0.000991	0.00101	0.000309	0.00096		0.00171	0.00129	0.00148	0.00149	0.000453	0.00141		0.0374	0.0307	0.0313	0.0323	0.00955	0.0328		0.509	0.393	0.406	0.418	0.102	0.399		4.45E-03	3.92E-03	4.29E-03	4.33E-03	1.57E-03	4.03E-03	4.03E-03	4.80E-03
729	62-55-5	Thioacetamide		0.000206	0.000188	0.000182	0.000206	0.000185	0.000191	0.000208	0.000227			0.00045	0.000371	0.000391	0.0004	0.000352	0.000385		0.000615	0.000504	0.000544	0.000548	0.000481	0.000525		0.0137	0.0119	0.0119	0.012	0.0101	0.0121		0.192	0.156	0.162	0.164	0.134	0.154		1.71E-03	1.55E-03	1.68E-03	1.70E-03	1.54E-03	1.59E-03	1.72E-03	1.88E-03
730	67-64-1	Acetone		0.000817	0.000745	0.000723	0.000812	0.000761	0.000759	0.000828	0.0009			0.000973	0.000836	0.000846	0.000765	0.000789	0.000833		0.00258	0.00214	0.00228	0.00224	0.00209	0.00221		0.0596	0.054	0.0518	0.0471	0.0453	0.0526		0.435	0.354	0.368	0.371	0.316	0.349		6.59E-03	6.03E-03	6.49E-03	5.82E-03	6.13E-03	6.11E-03	6.68E-03	7.26E-03
731	680-31-9	HEXAMETHYLPHOSPHORAMIDE		0.00238	0.00234	0.00223	0.00248	0.00588	0.00234	0.00308	0.00276			0.0124	0.0124	0.0113	0.0115	0.0281	0.0116		0.0239	0.0239	0.0223	0.0223	0.0541	0.0224		0.397	0.393	0.379	0.354	0.841	0.358		7.39	6.83	7.26	7.03	15.9	6.33		5.68E-02	5.57E-02	5.92E-02	5.93E-02	1.41E-01	5.58E-02	7.37E-02	6.59E-02
732	684-93-5	N-Methyl-N-nitrosourea		4.65e-05	4.33e-05	4.18e-05	4.71e-05	6.29e-05	4.39e-05	5.07e-05	5.2e-05			9.46e-05	8.27e-05	8.34e-05	8.55e-05	0.000114	8.31e-05		0.000127	0.000111	0.000114	0.000115	0.000153	0.000112		0.00292	0.00263	0.00261	0.00257	0.0033	0.00259		0.0408	0.0344	0.036	0.036	0.0454	0.0333		3.69E-04	3.43E-04	3.69E-04	3.73E-04	4.99E-04	3.48E-04	4.03E-04	4.13E-04
733	7003-89-6	Chlormequat		5.33e-05	4.69e-05	4.59e-05	5.24e-05	1.32e-05	4.82e-05	4.74e-05	5.74e-05			0.000135	0.000101	0.000115	0.000119	2.24e-05	0.000111		0.000187	0.000139	0.000162	0.000164	3.09e-05	0.000153		0.0355	0.0163	0.0295	0.0309	0.00576	0.031		0.507	0.386	0.399	0.413	0.053	0.395		4.84E-04	4.24E-04	4.65E-04	4.75E-04	1.20E-04	4.38E-04	4.30E-04	5.21E-04
734	71-43-2	benzene		0.0014	0.00517	0.00421	0.00264	0.084	0.00425	0.0165	0.00471			0.000238	0.00223	0.000604	6.39e-05	0.0128	0.000909		0.000663	0.00577	0.00169	0.0006	0.0356	0.00253		0.0719	0.527	0.3	0.0133	3.85	0.116		0.00803	0.0933	0.0865	0.0534	0.847	0.038		3.81E-03	1.49E-02	1.20E-02	1.15E-03	2.29E-01	1.16E-02	4.51E-02	1.28E-02
735	74-87-3	Methyl chloride		0.000698	0.000916	0.00081	0.000332	0.00633	0.000851	0.00175	0.000988			0.00021	0.00049	0.000233	7.21e-06	0.00177	0.00027		0.00045	0.00102	0.000507	6.74e-05	0.0038	0.000578		0.0502	0.105	0.0661	0.0018	0.398	0.0493		0.00438	0.0097	0.00701	0.0044	0.0381	0.00482		3.23E-03	4.45E-03	4.14E-03	1.26E-04	2.93E-02	3.94E-03	8.10E-03	4.57E-03
736	27639	dichloromethane/methylenechloride (CH2Cl2)		0.000974	0.00166	0.00142	0.000938	0.0172	0.00149	0.00398	0.0017			0.000222	0.000788	0.000301	2.59e-05	0.00363	0.000384		0.000561	0.00186	0.000771	0.000238	0.00916	0.000968		0.0529	0.155	0.0946	0.00574	0.819	0.0574		0.01	0.0271	0.0253	0.0179	0.185	0.0147		3.44E-03	6.19E-03	5.49E-03	4.56E-04	6.07E-02	5.25E-03	1.40E-02	6.01E-03
737	75-52-5	NITROMETHANE		0.000685	0.00062	0.000602	0.000679	0.000534	0.000632	0.000675	0.000751			0.000957	0.0008	0.000827	0.000766	0.000638	0.000812		0.00219	0.00178	0.00193	0.0019	0.00146	0.00186		0.0494	0.0439	0.0425	0.0397	0.031	0.0435		0.429	0.345	0.358	0.363	0.252	0.342		5.65E-03	5.13E-03	5.54E-03	5.08E-03	4.40E-03	5.22E-03	5.57E-03	6.20E-03
738	75-56-9	PROPYLENE OXIDE		0.000941	0.000884	0.000851	0.000945	0.00142	0.000893	0.00105	0.00106			0.000716	0.000685	0.000635	0.000513	0.000974	0.000635		0.0025	0.00226	0.00225	0.00215	0.00339	0.00221		0.064	0.063	0.0577	0.0464	0.0814	0.057		0.296	0.254	0.265	0.263	0.373	0.243		6.43E-03	6.10E-03	6.47E-03	5.18E-03	9.72E-03	6.10E-03	7.20E-03	7.23E-03
739	75-60-5	CACODYLIC ACID		0.00101	0.00101	0.000956	0.00106	0.00293	0.001	0.00138	0.00118			0.00249	0.00262	0.00231	0.00235	0.00668	0.0024		0.00355	0.00373	0.00335	0.00335	0.00951	0.00341		0.0815	0.0833	0.0797	0.073	0.204	0.0739		1.2	1.14	1.22	1.17	3.07	1.04		1.10E-02	1.10E-02	1.16E-02	1.16E-02	3.20E-02	1.10E-02	1.51E-02	1.29E-02
740	78-79-5	Isoprene		0.000651	0.00285	0.0023	0.000436	0.0478	0.00229	0.00927	0.00252			0.000204	0.00233	0.00059	8.06e-06	0.0132	0.000905		0.000409	0.0046	0.00119	7.47e-05	0.0264	0.00182		0.0472	0.426	0.233	0.00124	3.09	0.0838		0.00182	0.0564	0.0295	0.00725	0.296	0.0125		3.19E-03	1.47E-02	1.16E-02	1.41E-04	2.34E-01	1.12E-02	4.55E-02	1.24E-02
741	78-93-3	Methyl ethyl ketone		0.000986	0.000973	0.000924	0.00102	0.00249	0.000971	0.00129	0.00115			0.000806	0.000861	0.000739	0.000619	0.00187	0.000758		0.00263	0.00268	0.00245	0.00235	0.00608	0.00247		0.0677	0.0714	0.0648	0.0513	0.146	0.0611		0.346	0.322	0.341	0.329	0.762	0.297		7.10E-03	7.07E-03	7.41E-03	6.13E-03	1.79E-02	7.00E-03	9.28E-03	8.26E-03
742	29007	ACRYLAMIDE		0.000181	0.000162	0.000158	0.000179	9.11e-05	0.000166	0.00017	0.000197			0.000413	0.00032	0.000354	0.000364	0.000168	0.000344		0.000558	0.000432	0.000487	0.000492	0.000226	0.000465		0.0123	0.0102	0.0104	0.0108	0.00475	0.0108		0.173	0.136	0.14	0.144	0.0581	0.137		1.50E-03	1.33E-03	1.45E-03	1.48E-03	7.53E-04	1.37E-03	1.40E-03	1.63E-03
743	29135	Acrylic acid		0.0016	0.0016	0.00152	0.00169	0.00456	0.00159	0.00219	0.00188			0.00496	0.00518	0.00459	0.00466	0.013	0.00475		0.00779	0.00812	0.00734	0.00734	0.0204	0.00746		0.166	0.169	0.162	0.148	0.406	0.151		2.51	2.38	2.54	2.44	6.29	2.18		2.26E-02	2.26E-02	2.39E-02	2.38E-02	6.45E-02	2.25E-02	3.09E-02	2.66E-02
744	29167	Chloroacetic acid		0.00161	0.00156	0.00149	0.00166	0.00352	0.00156	0.002	0.00185			0.00536	0.0052	0.00486	0.00496	0.0107	0.00495		0.00827	0.008	0.00763	0.00765	0.0165	0.00763		0.171	0.166	0.16	0.152	0.319	0.154		2.68	2.42	2.56	2.5	5.06	2.26		2.31E-02	2.23E-02	2.38E-02	2.39E-02	5.06E-02	2.25E-02	2.88E-02	2.66E-02
745	868-85-9	DIMETHYL PHOSPHITE		0.000544	0.000481	0.00047	0.000535	0.000183	0.000493	0.000492	0.000586			0.00138	0.00105	0.00117	0.00121	0.000343	0.00114		0.00194	0.00147	0.00169	0.00171	0.000483	0.0016		0.0426	0.0347	0.0356	0.0371	0.0102	0.0373		0.604	0.465	0.48	0.495	0.111	0.472		5.06E-03	4.45E-03	4.87E-03	4.97E-03	1.70E-03	4.59E-03	4.57E-03	5.46E-03
746	34857	SULFALLATE		0.00079	0.00402	0.00334	0.00278	0.0714	0.00326	0.0137	0.00357			0.000857	0.00873	0.00286	0.00255	0.0673	0.00447		0.00115	0.0118	0.00386	0.00344	0.0906	0.00602		0.0361	0.277	0.213	0.0615	2.93	0.0718		0.148	3.61	4.38	3.11	45	1.81		6.81E-03	3.46E-02	2.89E-02	2.39E-02	6.15E-01	2.81E-02	1.18E-01	3.08E-02
747	96-29-7	2-BUTANONE OXIME		0.00133	0.00147	0.00136	0.00149	0.00678	0.00143	0.00237	0.00168			0.00314	0.00408	0.00311	0.00312	0.0148	0.00338		0.00486	0.00631	0.00491	0.00485	0.023	0.00523		0.116	0.138	0.127	0.105	0.511	0.108		1.6	1.79	1.95	1.79	7.47	1.52		1.62E-02	1.79E-02	1.84E-02	1.80E-02	8.25E-02	1.75E-02	2.88E-02	2.05E-02
748	98-00-0	2-HYDROXYMETHYLFURAN		0.000536	0.000527	0.000501	0.000559	0.00133	0.000527	0.000695	0.000622			0.00116	0.00116	0.00106	0.00108	0.00263	0.00109		0.0016	0.0016	0.00149	0.00149	0.00362	0.0015		0.0374	0.037	0.0357	0.0334	0.0792	0.0337		0.533	0.493	0.524	0.507	1.15	0.457		4.94E-03	4.84E-03	5.15E-03	5.16E-03	1.22E-02	4.86E-03	6.41E-03	5.74E-03
749	35983	Benzotrichloride		0.0036	0.019	0.0158	0.013	0.34	0.0154	0.0651	0.0168			0.00235	0.0255	0.00811	0.00674	0.192	0.0127		0.00852	0.0906	0.0294	0.0258	0.697	0.046		0.269	2.21	1.66	0.441	22.9	0.55		0.26	7.56	9.12	6.45	94.2	3.74		2.49E-02	1.32E-01	1.10E-01	8.40E-02	2.35E+00	1.06E-01	4.50E-01	1.17E-01
750	98-86-2	acetophenone		0.000933	0.00216	0.0018	0.00172	0.029	0.00187	0.00609	0.00211			0.00112	0.00468	0.00194	0.00178	0.0317	0.00269		0.00174	0.00723	0.00305	0.00283	0.0494	0.00418		0.0527	0.168	0.133	0.0594	1.44	0.0658		0.513	1.87	2.21	1.68	19.1	1.11		8.77E-03	2.03E-02	1.83E-02	1.58E-02	2.72E-01	1.76E-02	5.73E-02	1.98E-02
751	16568-02-8	Gyromitrin		0.00056	0.000501	0.000488	0.000555	0.000318	0.000512	0.00053	0.000609			0.0014	0.0011	0.0012	0.00123	0.000654	0.00117		0.00196	0.00153	0.00171	0.00173	0.000917	0.00164		0.0423	0.0356	0.0359	0.0369	0.0188	0.0372		0.602	0.474	0.49	0.502	0.238	0.475		5.21E-03	4.65E-03	5.07E-03	5.15E-03	2.96E-03	4.77E-03	4.94E-03	5.67E-03
752	1078-38-2	1-ACETYL-2-ISONICOTINOYLHYDRAZINE		0.000469	0.00042	0.000409	0.000465	0.000267	0.000429	0.000444	0.00051			0.00115	0.000904	0.00099	0.00102	0.00054	0.000965		0.00159	0.00124	0.00139	0.0014	0.000744	0.00133		0.0345	0.029	0.0293	0.0302	0.0153	0.0303		0.493	0.388	0.402	0.411	0.195	0.389		4.25E-03	3.79E-03	4.13E-03	4.21E-03	2.41E-03	3.89E-03	4.02E-03	4.62E-03
753	22131-79-9	ALCOFENAC		0.00416	0.0183	0.0151	0.0129	0.315	0.015	0.061	0.0165			0.0222	0.194	0.0655	0.059	1.48	0.101		0.0355	0.31	0.105	0.0945	2.36	0.161		0.787	5.16	3.98	1.23	53.2	1.42		5.88	84.5	102	73.4	1030	43.3		8.79E-02	3.86E-01	3.26E-01	2.72E-01	6.64E+00	3.16E-01	1.29E+00	3.48E-01
754	3775-55-1	2-AMINO-5-(5-NITRO-2-FURYL)-1,3,4-OXADIAZOLE		0.000152	0.000137	0.000133	0.000151	0.000107	0.00014	0.000148	0.000166			0.000337	0.000269	0.000291	0.000299	0.0002	0.000285		0.000455	0.000363	0.0004	0.000404	0.00027	0.000384		0.0101	0.0086	0.00866	0.00886	0.00565	0.0089		0.142	0.113	0.117	0.12	0.0732	0.113		1.25E-03	1.12E-03	1.22E-03	1.24E-03	8.73E-04	1.15E-03	1.21E-03	1.36E-03
755	712-68-5	Triafur		0.000195	0.000188	0.00018	0.000202	0.000396	0.000189	0.000237	0.000223			0.000394	0.000374	0.000355	0.000363	0.000726	0.00036		0.000532	0.000505	0.000489	0.00049	0.000981	0.000487		0.0125	0.0119	0.0116	0.0111	0.0215	0.0112		0.176	0.157	0.165	0.162	0.305	0.148		1.62E-03	1.55E-03	1.66E-03	1.67E-03	3.28E-03	1.57E-03	1.97E-03	1.85E-03
756	99-57-0	2-AMINO-4-NITROPHENOL		0.000178	0.000304	0.000261	0.000263	0.0032	0.000274	0.000737	0.000313			0.00022	0.000603	0.000301	0.000291	0.00367	0.000384		0.000296	0.000808	0.00041	0.00039	0.00492	0.000516		0.00886	0.0192	0.016	0.00915	0.14	0.00965		0.113	0.25	0.289	0.232	2.12	0.167		1.46E-03	2.49E-03	2.35E-03	2.16E-03	2.62E-02	2.24E-03	6.05E-03	2.57E-03
757	121-66-4	2-THIAZOLAMINE, 5-NITRO-		0.000164	0.000201	0.000182	0.000195	0.00126	0.000192	0.000369	0.000223			0.000249	0.000397	0.000266	0.000265	0.00179	0.000302		0.000335	0.000533	0.000364	0.000357	0.0024	0.000407		0.00912	0.0126	0.0113	0.00857	0.0612	0.0088		0.125	0.165	0.183	0.161	0.91	0.131		1.34E-03	1.64E-03	1.65E-03	1.60E-03	1.03E-02	1.57E-03	3.03E-03	1.83E-03
758	60-32-2	6-AMINOHEXANOIC ACID		0.000108	9.51e-05	9.3e-05	0.000106	2.69e-05	9.76e-05	9.59e-05	0.000116			0.000267	0.000199	0.000227	0.000234	4.43e-05	0.000219		0.000365	0.000273	0.000316	0.00032	6.07e-05	0.0003		0.0279	0.0137	0.0232	0.0243	0.00454	0.0244		0.396	0.302	0.312	0.323	0.0417	0.309		9.52E-04	8.34E-04	9.14E-04	9.34E-04	2.37E-04	8.60E-04	8.45E-04	1.02E-03
759	10589-74-9	1-AMYL-1-NITROSOUREA		5.87e-05	0.00012	0.000101	9.88e-05	0.00148	0.000105	0.00032	0.000119			6.53e-05	0.00023	0.000102	9.76e-05	0.00151	0.000138		8.74e-05	0.000307	0.000139	0.000131	0.00202	0.000184		0.0027	0.00732	0.00596	0.00297	0.0598	0.00318		0.0322	0.0953	0.112	0.0868	0.913	0.0593		4.66E-04	9.51E-04	8.71E-04	7.84E-04	1.17E-02	8.37E-04	2.54E-03	9.48E-04
760	142-04-1	ANILINE HYDROCHLORIDE		6.2e-05	5.46e-05	5.34e-05	6.09e-05	1.55e-05	5.6e-05	5.51e-05	6.67e-05			0.000143	0.000107	0.000121	0.000125	2.39e-05	0.000117		0.000192	0.000144	0.000166	0.000168	3.22e-05	0.000158		0.00904	0.00422	0.00752	0.00788	0.00149	0.00791		0.127	0.0961	0.1	0.103	0.0136	0.099		5.05E-04	4.43E-04	4.85E-04	4.96E-04	1.26E-04	4.57E-04	4.49E-04	5.43E-04
761	118-92-3	2-AMINOBENZOIC ACID		0.000885	0.00145	0.00125	0.00127	0.0145	0.00131	0.0034	0.0015			0.00141	0.0036	0.00186	0.0018	0.0214	0.00234		0.00194	0.00496	0.0026	0.00248	0.0294	0.00323		0.0556	0.113	0.0955	0.0566	0.798	0.0595		0.736	1.52	1.75	1.42	12.4	1.04		9.00E-03	1.47E-02	1.39E-02	1.29E-02	1.47E-01	1.33E-02	3.46E-02	1.53E-02
762	61-94-9	ARECOLINE.HCl		0.000138	0.000138	0.00013	0.000145	0.000392	0.000137	0.000188	0.000162			0.000258	0.00027	0.000239	0.000243	0.000677	0.000247		0.000348	0.000362	0.000328	0.000328	0.000912	0.000333		0.00844	0.00859	0.00823	0.00756	0.0207	0.00765		0.118	0.112	0.12	0.115	0.297	0.103		1.12E-03	1.12E-03	1.18E-03	1.18E-03	3.20E-03	1.12E-03	1.53E-03	1.32E-03
763	50-78-2	ACETYLSALICYLIC ACID		0.000478	0.000768	0.000665	0.000678	0.00754	0.000698	0.00179	0.0008			0.000669	0.00167	0.00087	0.000846	0.00978	0.00109		0.000908	0.00226	0.0012	0.00115	0.0133	0.00148		0.0265	0.0528	0.0446	0.0268	0.366	0.0281		0.347	0.697	0.8	0.652	5.6	0.479		4.28E-03	6.84E-03	6.53E-03	6.06E-03	6.74E-02	6.24E-03	1.60E-02	7.15E-03
764	144-02-5	BARBITAL, SODIUM		2.21e-05	1.95e-05	1.91e-05	2.17e-05	5.5e-06	2e-05	1.97e-05	2.38e-05			5.03e-05	3.76e-05	4.27e-05	4.4e-05	8.34e-06	4.12e-05		6.76e-05	5.04e-05	5.85e-05	5.92e-05	1.12e-05	5.54e-05		0.0058	0.0017	0.00482	0.00505	0.000945	0.00507		0.0813	0.0608	0.064	0.0662	0.00855	0.0633		1.78E-04	1.56E-04	1.71E-04	1.75E-04	4.42E-05	1.61E-04	1.58E-04	1.91E-04
765	67-52-7	BARBITURIC ACID		1.02e-05	8.96e-06	8.76e-06	9.99e-06	2.92e-06	9.2e-06	9.1e-06	1.09e-05			2.25e-05	1.69e-05	1.92e-05	1.97e-05	4.57e-06	1.85e-05		3.01e-05	2.26e-05	2.61e-05	2.64e-05	6.12e-06	2.48e-05		0.00071	0.00054	0.000593	0.000619	0.00014	0.000622		0.00992	0.0075	0.00785	0.00811	0.0014	0.00775		7.98E-05	7.01E-05	7.68E-05	7.84E-05	2.30E-05	7.23E-05	7.15E-05	8.60E-05
766	95-14-7	1H-BENZOTRIAZOLE		0.00177	0.00359	0.00303	0.00296	0.0439	0.00316	0.00954	0.00358			0.00372	0.0129	0.00579	0.00552	0.0846	0.00776		0.00535	0.0186	0.00844	0.00794	0.122	0.0112		0.148	0.397	0.324	0.163	3.23	0.174		1.92	5.59	6.54	5.1	53.3	3.49		2.47E-02	4.98E-02	4.57E-02	4.12E-02	6.10E-01	4.39E-02	1.33E-01	4.97E-02
767	613-94-5	BENZOYL HYDRAZINE		0.000694	0.000669	0.00064	0.000716	0.00143	0.000672	0.000848	0.000794			0.00163	0.00155	0.00147	0.0015	0.00306	0.00149		0.00227	0.00216	0.00208	0.00209	0.00426	0.00208		0.0517	0.0495	0.0481	0.0459	0.0907	0.0463		0.745	0.666	0.704	0.689	1.32	0.627		6.76E-03	6.50E-03	6.94E-03	6.98E-03	1.40E-02	6.55E-03	8.26E-03	7.75E-03
768	3296-90-0	1,3-PROPANEDIOL, 2,2-BIS(BRME)-		0.000388	0.00056	0.000493	0.000512	0.00476	0.000518	0.0012	0.000597			0.000563	0.00118	0.000675	0.000663	0.00641	0.000816		0.000762	0.0016	0.000928	0.000897	0.00867	0.0011		0.0217	0.0375	0.0324	0.0213	0.233	0.0221		0.291	0.494	0.56	0.47	3.53	0.358		3.39E-03	4.87E-03	4.74E-03	4.47E-03	4.16E-02	4.52E-03	1.05E-02	5.21E-03
769	108-60-1	bis(2-chloroisopropyl)ether		0.0018	0.00793	0.00653	0.00557	0.136	0.00649	0.0264	0.00713			0.0016	0.0142	0.00472	0.00403	0.106	0.00726		0.00332	0.0291	0.00984	0.00873	0.221	0.0151		0.103	0.687	0.519	0.153	6.94	0.185		0.342	4.93	5.95	4.26	60	2.52		1.50E-02	6.62E-02	5.57E-02	4.40E-02	1.13E+00	5.40E-02	2.20E-01	5.95E-02
770	542-88-1	Bis-(chloromethyl) ether		0.000799	0.000872	0.000803	0.000482	0.00359	0.000844	0.00133	0.00099			0.000216	0.000353	0.000211	1.23e-05	0.000901	0.000226		0.000504	0.000784	0.0005	0.000115	0.0021	0.000527		0.0507	0.0804	0.054	0.00323	0.197	0.047		0.00753	0.0107	0.00877	0.00684	0.0308	0.007		3.26E-03	3.74E-03	3.64E-03	2.13E-04	1.47E-02	3.44E-03	5.44E-03	4.04E-03
771	2602-46-2	DIRECT BLUE 6		0.000994	0.000876	0.000857	0.000976	0.000257	0.000899	0.000885	0.00107			0.00335	0.00251	0.00284	0.00293	0.000587	0.00275		0.00503	0.00376	0.00435	0.0044	0.000882	0.00413		0.129	0.1	0.107	0.112	0.0221	0.113		1.96	1.5	1.55	1.6	0.224	1.53		1.24E-02	1.09E-02	1.19E-02	1.22E-02	3.21E-03	1.12E-02	1.11E-02	1.34E-02
772	2429-74-5	DIRECT BLUE 15		0.000948	0.00109	0.001	0.00108	0.0057	0.00105	0.00185	0.00123			0.00199	0.00279	0.00202	0.00203	0.0111	0.00223		0.00279	0.0039	0.00289	0.00285	0.0156	0.00314		0.07	0.088	0.0804	0.0647	0.366	0.0662		1.01	1.2	1.31	1.19	5.61	0.991		1.01E-02	1.15E-02	1.18E-02	1.15E-02	6.05E-02	1.12E-02	1.96E-02	1.31E-02
773	74-96-4	BROMOETHANE		0.000686	0.00166	0.00136	0.000657	0.0223	0.00141	0.00466	0.00159			0.000199	0.00114	0.000353	1.7e-05	0.00591	0.000493		0.000433	0.00237	0.000777	0.000151	0.0129	0.00107		0.0358	0.163	0.0937	0.0025	1.03	0.0454		0.0053	0.0294	0.024	0.0141	0.21	0.012		2.98E-03	7.58E-03	6.37E-03	2.87E-04	9.68E-02	6.13E-03	2.03E-02	6.90E-03
774	869-01-2	1-BUTYL-1-NITROSOUREA		6.5e-05	9.22e-05	8.14e-05	8.48e-05	0.000765	8.55e-05	0.000195	9.87e-05			8.64e-05	0.000177	0.000102	0.000101	0.000945	0.000123		0.000116	0.000237	0.000139	0.000135	0.00127	0.000165		0.00333	0.00563	0.00487	0.00325	0.0343	0.00337		0.0443	0.0734	0.0831	0.0699	0.514	0.0536		5.18E-04	7.32E-04	7.15E-04	6.76E-04	6.10E-03	6.81E-04	1.56E-03	7.86E-04
775	7422-80-2	HYDRAZINE, 1,1-DIBUTYL-		0.00142	0.00387	0.00319	0.00296	0.0563	0.00329	0.0115	0.00368			0.00136	0.00706	0.00269	0.00236	0.0491	0.00386		0.00284	0.0144	0.00567	0.00515	0.102	0.00804		0.0865	0.337	0.261	0.101	3.03	0.117		0.52	2.52	2.99	2.23	27.3	1.43		1.27E-02	3.48E-02	3.06E-02	2.50E-02	5.06E-01	2.95E-02	1.03E-01	3.30E-02
776	56795-65-4	n-Butyl hydrazine hydrochloride		0.000134	0.000139	0.000131	0.000144	0.000489	0.000137	0.000202	0.000161			0.000216	0.000252	0.000205	0.000193	0.00073	0.000216		0.000317	0.000361	0.000306	0.0003	0.00107	0.000317		0.00779	0.00861	0.00794	0.0066	0.0245	0.00714		0.103	0.104	0.112	0.105	0.337	0.0925		1.06E-03	1.10E-03	1.15E-03	1.06E-03	3.87E-03	1.09E-03	1.61E-03	1.28E-03
777	103-03-7	HYDRAZINECARBOXAMIDE, 2-PHENYL-		4.37e-05	4.17e-05	4e-05	4.48e-05	8.02e-05	4.2e-05	5.16e-05	4.97e-05			8.57e-05	7.95e-05	7.68e-05	7.85e-05	0.000142	7.75e-05		0.000115	0.000106	0.000105	0.000105	0.000191	0.000104		0.0027	0.00253	0.00248	0.00239	0.00419	0.00241		0.0377	0.033	0.0348	0.0343	0.0587	0.0314		3.47E-04	3.29E-04	3.53E-04	3.56E-04	6.36E-04	3.33E-04	4.09E-04	3.94E-04
778	305-03-3	Chlorambucil		0.000687	0.00365	0.00304	0.00251	0.0654	0.00295	0.0125	0.00323			0.000727	0.00774	0.00252	0.00224	0.0599	0.00395		0.000974	0.0104	0.00338	0.003	0.0801	0.00529		0.0305	0.245	0.188	0.0534	2.61	0.0625		0.108	3.2	3.89	2.76	40.2	1.59		5.80E-03	3.08E-02	2.57E-02	2.12E-02	5.52E-01	2.49E-02	1.06E-01	2.73E-02
779	20265-96-7	Benzenamine, 4-chloro-, hydrochloride		0.00057	0.000502	0.000491	0.00056	0.000148	0.000515	0.000507	0.000613			0.00156	0.00117	0.00132	0.00136	0.000276	0.00128		0.00219	0.00164	0.00189	0.00192	0.000388	0.0018		0.0574	0.0434	0.0478	0.05	0.00996	0.0502		0.833	0.637	0.657	0.679	0.0967	0.649		5.62E-03	4.93E-03	5.40E-03	5.52E-03	1.46E-03	5.08E-03	5.00E-03	6.05E-03
780	107-30-2	Chloromethyl methyl ether		0.00141	0.0014	0.00133	0.00146	0.00377	0.00139	0.00188	0.00164			0.00107	0.00116	0.000989	0.000857	0.00264	0.00102		0.00418	0.00433	0.00392	0.00378	0.0103	0.00397		0.11	0.117	0.106	0.0862	0.253	0.0997		0.469	0.442	0.469	0.451	1.1	0.405		1.07E-02	1.07E-02	1.12E-02	9.56E-03	2.86E-02	1.06E-02	1.42E-02	1.25E-02
781	76-57-3	CODEINE		0.000377	0.000605	0.000524	0.000534	0.00594	0.000549	0.00141	0.00063			0.000511	0.00127	0.000664	0.000646	0.00746	0.000833		0.00069	0.00172	0.000911	0.000873	0.0101	0.00113		0.0202	0.0403	0.0341	0.0205	0.279	0.0215		0.264	0.53	0.609	0.497	4.26	0.365		3.27E-03	5.23E-03	4.99E-03	4.64E-03	5.15E-02	4.77E-03	1.22E-02	5.47E-03
782	135-20-6	Cupferron		1.54e-05	1.36e-05	1.33e-05	1.51e-05	3.82e-06	1.39e-05	1.37e-05	1.66e-05			3.49e-05	2.61e-05	2.97e-05	3.06e-05	5.78e-06	2.86e-05		4.69e-05	3.5e-05	4.06e-05	4.11e-05	7.77e-06	3.85e-05		0.00527	0.00129	0.00439	0.00459	0.000858	0.00461		0.0739	0.055	0.0582	0.0602	0.00775	0.0575		1.24E-04	1.08E-04	1.19E-04	1.21E-04	3.06E-05	1.12E-04	1.10E-04	1.33E-04
783	1163-19-5	Decabromophenyl ether		4.18e-07	2.22e-06	1.85e-06	1.53e-06	3.99e-05	1.8e-06	7.62e-06	1.97e-06			1.57e-05	0.000167	5.44e-05	4.84e-05	0.00129	8.52e-05		6.55e-05	0.000699	0.000228	0.000203	0.00541	0.000357		3.41	27.2	21.2	5.99	293	7		27	814	989	702	10200	405		9.40E-06	4.99E-05	4.17E-05	3.43E-05	8.96E-04	4.05E-05	1.71E-04	4.43E-05
784	16338-97-9	N-NITROSO-DIALLYLAMINE		0.000743	0.00106	0.000937	0.000975	0.00893	0.000984	0.00226	0.00114			0.00118	0.00246	0.00141	0.00138	0.0132	0.0017		0.00167	0.00345	0.00202	0.00195	0.0186	0.00239		0.0464	0.0795	0.0686	0.0452	0.488	0.0472		0.616	1.03	1.17	0.983	7.31	0.752		7.19E-03	1.03E-02	9.99E-03	9.39E-03	8.64E-02	9.52E-03	2.19E-02	1.10E-02
785	39156-41-7	C,I, Oxidation Base 12A		4.81e-07	4.23e-07	4.14e-07	4.72e-07	1.19e-07	4.34e-07	4.27e-07	5.17e-07			1.07e-06	8.01e-07	9.11e-07	9.39e-07	1.77e-07	8.79e-07		1.44e-06	1.07e-06	1.24e-06	1.26e-06	2.37e-07	1.18e-06		0.00143	7.06e-05	0.00119	0.00125	0.000232	0.00125		0.02	0.0137	0.0158	0.0163	0.00209	0.0156		3.79E-06	3.32E-06	3.64E-06	3.72E-06	9.37E-07	3.42E-06	3.36E-06	4.07E-06
786	137-09-7	Phenol, 2,4-diamino-, dihydrochloride		5.81e-06	5.11e-06	5e-06	5.7e-06	1.44e-06	5.25e-06	5.16e-06	6.25e-06			1.3e-05	9.7e-06	1.1e-05	1.14e-05	2.15e-06	1.06e-05		1.74e-05	1.3e-05	1.5e-05	1.52e-05	2.88e-06	1.43e-05		0.00172	0.000361	0.00143	0.0015	0.000281	0.00151		0.0241	0.0171	0.019	0.0196	0.00253	0.0188		4.59E-05	4.02E-05	4.40E-05	4.50E-05	1.14E-05	4.14E-05	4.07E-05	4.93E-05
787	628-36-4	DIFORMYLHYDRAZINE		5.1e-05	4.49e-05	4.39e-05	5.01e-05	1.28e-05	4.61e-05	4.53e-05	5.49e-05			0.000116	8.68e-05	9.86e-05	0.000102	1.96e-05	9.52e-05		0.000156	0.000117	0.000135	0.000137	2.63e-05	0.000128		0.00633	0.00314	0.00526	0.00551	0.00105	0.00553		0.0887	0.067	0.0699	0.0723	0.00956	0.0691		4.11E-04	3.60E-04	3.95E-04	4.03E-04	1.03E-04	3.71E-04	3.65E-04	4.42E-04
788	94-58-6	Dihydrosafrole		0.00311	0.0163	0.0136	0.0112	0.291	0.0132	0.0556	0.0144			0.00426	0.0449	0.0146	0.0128	0.345	0.0228		0.00786	0.0825	0.0269	0.0239	0.637	0.0421		0.235	1.87	1.43	0.402	19.7	0.477		0.59	16.4	19.8	14.1	205	8.14		3.23E-02	1.69E-01	1.41E-01	1.15E-01	3.02E+00	1.37E-01	5.78E-01	1.50E-01
789	20325-40-0	[1,1'-Biphenyl]-4,4'-diamine, 3,3'-dimethoxy-, dihydrochloride		0.00187	0.00201	0.00188	0.00206	0.0084	0.00197	0.00312	0.00231			0.00636	0.00782	0.00619	0.00625	0.0265	0.00664		0.01	0.0123	0.00994	0.00986	0.0418	0.0105		0.214	0.245	0.228	0.195	0.833	0.198		3.43	3.68	3.99	3.7	14	3.18		3.06E-02	3.29E-02	3.41E-02	3.37E-02	1.37E-01	3.23E-02	5.10E-02	3.79E-02
790	55738-54-0	trans-2-[(DIMETHYLAMINO)METHYLIMINO]-5-[2-(5-NITRO-2-FURYL)VINYL]-1,3,4-OXADIAZOLE		0.000266	0.00034	0.000306	0.000325	0.00232	0.000321	0.00065	0.000373			0.000406	0.000691	0.000445	0.000442	0.00329	0.000513		0.000547	0.000932	0.00061	0.000596	0.00443	0.000693		0.015	0.022	0.0195	0.0143	0.114	0.0147		0.206	0.288	0.322	0.28	1.71	0.224		2.25E-03	2.86E-03	2.85E-03	2.74E-03	1.96E-02	2.71E-03	5.49E-03	3.15E-03
791	612-82-8	[1,1'-Biphenyl]-4,4'-diamine, 3,3'-dimethyl-, dihydrochloride		0.000685	0.00284	0.00233	0.00202	0.048	0.00233	0.00935	0.00257			0.00076	0.00623	0.00213	0.00193	0.0471	0.00326		0.00102	0.00837	0.00288	0.00259	0.0633	0.00438		0.0321	0.197	0.152	0.0487	2.01	0.0557		0.214	2.58	3.12	2.25	31.2	1.34		6.03E-03	2.49E-02	2.11E-02	1.77E-02	4.22E-01	2.05E-02	8.22E-02	2.26E-02
792	79-44-7	Dimethylcarbamyl chloride		0.000704	0.000627	0.000612	0.000696	0.000334	0.000642	0.000655	0.000763			0.00184	0.00143	0.00158	0.00162	0.0007	0.00153		0.00263	0.00203	0.0023	0.00232	0.001	0.00219		0.0563	0.0469	0.0475	0.049	0.0203	0.0494		0.803	0.627	0.648	0.665	0.249	0.632		6.90E-03	6.12E-03	6.68E-03	6.80E-03	3.28E-03	6.29E-03	6.41E-03	7.48E-03
793	306-37-6	1,2-Dimethylhydrazine dihydrochloride		2.66e-05	2.34e-05	2.29e-05	2.61e-05	6.58e-06	2.4e-05	2.36e-05	2.86e-05			6.17e-05	4.61e-05	5.24e-05	5.41e-05	1.02e-05	5.06e-05		8.34e-05	6.22e-05	7.22e-05	7.3e-05	1.38e-05	6.84e-05		0.0117	0.00351	0.00975	0.0102	0.00191	0.0103		0.165	0.125	0.13	0.134	0.0173	0.129		2.19E-04	1.92E-04	2.10E-04	2.15E-04	5.43E-05	1.98E-04	1.94E-04	2.35E-04
794	4164-28-7	DIMETHYLNITRAMINE		0.000847	0.000759	0.000739	0.000839	0.000514	0.000776	0.000808	0.000922			0.00233	0.00184	0.002	0.00206	0.00118	0.00196		0.00333	0.00262	0.00291	0.00294	0.00168	0.00279		0.0703	0.0594	0.0599	0.0615	0.0336	0.0618		1.02	0.809	0.838	0.857	0.441	0.811		8.76E-03	7.82E-03	8.53E-03	8.68E-03	5.32E-03	8.03E-03	8.36E-03	9.54E-03
795	55557-00-1	1H-1,4-DIAZEPINE, HEXAHYDRO-1,4-DINITROSO-		0.000104	9.37e-05	9.12e-05	0.000104	6.43e-05	9.57e-05	9.98e-05	0.000114			0.00023	0.000182	0.000198	0.000204	0.000118	0.000193		0.000309	0.000244	0.000271	0.000274	0.000159	0.00026		0.00688	0.00579	0.00586	0.00602	0.00333	0.00605		0.0964	0.0762	0.079	0.0807	0.0423	0.0764		8.43E-04	7.53E-04	8.21E-04	8.36E-04	5.19E-04	7.73E-04	8.06E-04	9.19E-04
796	57-41-0	PHENYTOIN		2.79e-05	0.000122	0.000101	8.63e-05	0.0021	0.0001	0.000407	0.00011			2.66e-05	0.000232	7.84e-05	7.07e-05	0.00176	0.000121		3.56e-05	0.00031	0.000105	9.44e-05	0.00236	0.000161		0.00113	0.00738	0.0057	0.00177	0.0761	0.00204		0.00675	0.096	0.116	0.0833	1.17	0.0492		2.19E-04	9.59E-04	8.10E-04	6.77E-04	1.65E-02	7.86E-04	3.20E-03	8.65E-04
797	68-89-3	Dipyrone		2.68e-07	2.36e-07	2.31e-07	2.63e-07	6.63e-08	2.42e-07	2.38e-07	2.88e-07			6.02e-07	4.5e-07	5.11e-07	5.27e-07	9.93e-08	4.94e-07		8.07e-07	6.02e-07	6.98e-07	7.07e-07	1.33e-07	6.62e-07		0.00294	0.0002	0.00245	0.00256	0.000476	0.00257		0.0411	0.0297	0.0324	0.0335	0.00429	0.032		2.13E-06	1.86E-06	2.04E-06	2.09E-06	5.26E-07	1.92E-06	1.89E-06	2.29E-06
798	79-40-3	RUBEANIC ACID		9.84e-07	8.66e-07	8.47e-07	9.66e-07	2.44e-07	8.89e-07	8.74e-07	1.06e-06			2.18e-06	1.63e-06	1.86e-06	1.91e-06	3.63e-07	1.79e-06		2.92e-06	2.18e-06	2.53e-06	2.56e-06	4.85e-07	2.4e-06		0.000239	5.3e-05	0.000199	0.000208	3.9e-05	0.000209		0.00334	0.00177	0.00263	0.00272	0.000352	0.0026		7.71E-06	6.76E-06	7.41E-06	7.57E-06	1.92E-06	6.97E-06	6.85E-06	8.29E-06
799	22966-79-6	Estradiol Mustard		2.59e-07	1.38e-06	1.15e-06	9.46e-07	2.47e-05	1.11e-06	4.72e-06	1.22e-06			3.39e-07	3.61e-06	1.18e-06	1.05e-06	2.8e-05	1.84e-06		4.56e-07	4.86e-06	1.58e-06	1.41e-06	3.76e-05	2.48e-06		0.0937	0.551	0.581	0.165	8.04	0.192		0.331	9.92	12.1	8.61	125	4.97		2.49E-06	1.32E-05	1.10E-05	9.11E-06	2.38E-04	1.07E-05	4.54E-05	1.17E-05
800	13073-35-3	L-Homocysteine, S-ethyl-		0.000496	0.000437	0.000427	0.000487	0.00013	0.000449	0.000442	0.000534			0.00131	0.000982	0.00111	0.00115	0.000234	0.00108		0.00183	0.00137	0.00158	0.0016	0.000326	0.0015		0.0474	0.0358	0.0395	0.0413	0.00828	0.0415		0.683	0.523	0.539	0.557	0.0801	0.533		4.72E-03	4.14E-03	4.53E-03	4.63E-03	1.23E-03	4.26E-03	4.20E-03	5.07E-03
801	67-21-0	DL-Homocysteine, S-ethyl-		0.000496	0.000437	0.000427	0.000487	0.00013	0.000449	0.000442	0.000534			0.00131	0.000982	0.00111	0.00115	0.000234	0.00108		0.00183	0.00137	0.00158	0.0016	0.000326	0.0015		0.0474	0.0358	0.0395	0.0413	0.00828	0.0415		0.683	0.523	0.539	0.557	0.0801	0.533		4.72E-03	4.14E-03	4.53E-03	4.63E-03	1.23E-03	4.26E-03	4.20E-03	5.07E-03
802	16301-26-1	AZOXYETHANE		0.00132	0.0033	0.00273	0.00258	0.0461	0.00283	0.00956	0.00317			0.00205	0.00939	0.00379	0.00355	0.0655	0.00534		0.00284	0.013	0.0053	0.00491	0.0906	0.00739		0.0848	0.293	0.234	0.101	2.62	0.11		0.953	3.97	4.7	3.55	41.8	2.31		1.47E-02	3.68E-02	3.28E-02	2.89E-02	5.16E-01	3.16E-02	1.07E-01	3.55E-02
803	38434-77-4	ETHYLNITROSOCYANAMIDE		0.000611	0.000554	0.000538	0.00061	0.000499	0.000565	0.000606	0.00067			0.00153	0.00125	0.00133	0.00137	0.00108	0.0013		0.00213	0.00173	0.00188	0.0019	0.0015	0.00181		0.0463	0.0399	0.04	0.0406	0.0306	0.0408		0.667	0.537	0.558	0.566	0.414	0.532		5.80E-03	5.24E-03	5.69E-03	5.79E-03	4.74E-03	5.36E-03	5.76E-03	6.37E-03
804	624-84-0	N-FORMYLHYDRAZINE		0.000114	9.99e-05	9.78e-05	0.000111	2.93e-05	0.000103	0.000101	0.000122			0.000262	0.000196	0.000222	0.000229	4.58e-05	0.000215		0.000353	0.000264	0.000306	0.000309	6.18e-05	0.00029		0.0101	0.0067	0.00839	0.00879	0.00173	0.00882		0.142	0.108	0.112	0.116	0.0161	0.11		9.29E-04	8.14E-04	8.92E-04	9.12E-04	2.40E-04	8.40E-04	8.27E-04	9.99E-04
805	149-91-7	3,4,5-TRIHYDROXYBENZOIC ACID		2.15e-05	2.46e-05	2.26e-05	2.45e-05	0.000127	2.38e-05	4.14e-05	2.78e-05			3.36e-05	4.66e-05	3.41e-05	3.42e-05	0.000184	3.76e-05		4.5e-05	6.23e-05	4.64e-05	4.58e-05	0.000246	5.03e-05		0.00119	0.00149	0.00136	0.0011	0.00609	0.00112		0.0164	0.0193	0.0212	0.0192	0.0894	0.0161		1.69E-04	1.93E-04	1.98E-04	1.93E-04	9.98E-04	1.87E-04	3.26E-04	2.19E-04
806	56-40-6	GLYCINE		6.34e-05	5.58e-05	5.46e-05	6.22e-05	1.57e-05	5.73e-05	5.63e-05	6.82e-05			0.000155	0.000116	0.000132	0.000136	2.57e-05	0.000127		0.000213	0.000159	0.000184	0.000186	3.52e-05	0.000174		0.0258	0.0111	0.0215	0.0225	0.0042	0.0226		0.367	0.279	0.289	0.299	0.0385	0.286		5.54E-04	4.86E-04	5.32E-04	5.44E-04	1.37E-04	5.01E-04	4.92E-04	5.96E-04
807	531-18-0	Methanol, (1,3,5-triazine-2,4,6-triyltrinitrilo)		9.67e-12	8.51e-12	8.33e-12	9.49e-12	2.39e-12	8.74e-12	8.59e-12	1.04e-11			2.15e-11	1.6e-11	1.82e-11	1.88e-11	3.54e-12	1.76e-11		2.87e-11	2.14e-11	2.48e-11	2.51e-11	4.73e-12	2.35e-11		5.47e-07	5.18e-10	4.55e-07	4.77e-07	8.86e-08	4.78e-07		7.64e-06	2.51e-08	6.01e-06	6.22e-06	7.96e-07	5.95e-06		7.57E-11	6.64E-11	7.27E-11	7.43E-11	1.87E-11	6.84E-11	6.72E-11	8.14E-11
808	10034-93-2	Hydrazine sulfate		7.6e-07	6.69e-07	6.54e-07	7.46e-07	1.88e-07	6.87e-07	6.75e-07	8.17e-07			1.7e-06	1.27e-06	1.44e-06	1.49e-06	2.8e-07	1.39e-06		2.27e-06	1.7e-06	1.97e-06	1.99e-06	3.75e-07	1.86e-06		0.00166	9.98e-05	0.00138	0.00144	0.000268	0.00145		0.0231	0.0161	0.0182	0.0188	0.00241	0.018		6.00E-06	5.25E-06	5.76E-06	5.88E-06	1.48E-06	5.42E-06	5.32E-06	6.45E-06
809	13743-07-2	UREA, N-(2-HYDROXYETHYL)-N-NITROSO		1.09e-05	9.66e-06	9.43e-06	1.07e-05	3.89e-06	9.9e-06	9.91e-06	1.18e-05			2.4e-05	1.82e-05	2.05e-05	2.11e-05	6.43e-06	1.98e-05		3.21e-05	2.44e-05	2.79e-05	2.82e-05	8.61e-06	2.65e-05		0.000723	0.000581	0.000606	0.000631	0.000186	0.000633		0.0101	0.00775	0.00805	0.00829	0.00205	0.00791		8.57E-05	7.56E-05	8.27E-05	8.44E-05	3.05E-05	7.78E-05	7.78E-05	9.25E-05
810	109-84-2	Ethanol, 2-hydrazino-		0.00011	9.69e-05	9.48e-05	0.000108	2.86e-05	9.95e-05	9.79e-05	0.000118			0.000253	0.00019	0.000215	0.000222	4.47e-05	0.000208		0.000341	0.000255	0.000295	0.000299	6.03e-05	0.00028		0.00939	0.00639	0.00782	0.00818	0.00162	0.00821		0.132	0.101	0.104	0.108	0.0152	0.103		8.98E-04	7.87E-04	8.63E-04	8.82E-04	2.33E-04	8.12E-04	7.99E-04	9.66E-04
811	53-86-1	INDOMETHACIN		0.00464	0.0246	0.0205	0.0169	0.441	0.0199	0.0844	0.0218			0.0183	0.195	0.0634	0.0564	1.5	0.0993		0.0259	0.276	0.0898	0.08	2.13	0.141		0.673	5.42	4.16	1.18	57.5	1.38		2.68	79.3	96.3	68.4	996	39.5		7.43E-02	3.93E-01	3.28E-01	2.71E-01	7.05E+00	3.19E-01	1.35E+00	3.49E-01
812	542-56-3	Nitrous acid, 2-methylpropyl ester		0.000584	0.00237	0.00193	0.000873	0.0394	0.00193	0.00768	0.00213			0.000181	0.00191	0.000496	2.49e-05	0.0108	0.000755		0.000378	0.0038	0.00104	0.000209	0.0226	0.00157		0.0249	0.206	0.114	0.00231	1.5	0.0423		0.00383	0.0688	0.0514	0.0256	0.511	0.0222		2.63E-03	1.13E-02	8.96E-03	4.05E-04	1.77E-01	8.68E-03	3.46E-02	9.58E-03
813	22071-15-4	KETOPROFEN		0.00242	0.0123	0.0102	0.0085	0.218	0.00998	0.0418	0.0109			0.00393	0.0399	0.0131	0.0117	0.307	0.0204		0.00534	0.0542	0.0178	0.0159	0.417	0.0277		0.161	1.23	0.947	0.274	13	0.319		0.688	16.5	20	14.3	206	8.27		2.68E-02	1.36E-01	1.14E-01	9.39E-02	2.41E+00	1.10E-01	4.63E-01	1.21E-01
814	75330-75-5	LOVASTATIN		0.000992	0.00526	0.00439	0.00362	0.0943	0.00426	0.018	0.00466			0.00111	0.0118	0.00386	0.00343	0.0916	0.00604		0.00149	0.0159	0.00517	0.0046	0.123	0.0081		0.0465	0.374	0.287	0.0814	3.97	0.0953		0.165	4.9	5.95	4.22	61.5	2.44		8.70E-03	4.61E-02	3.85E-02	3.17E-02	8.26E-01	3.73E-02	1.58E-01	4.09E-02
815	59-51-8	DL-Methionine		0.000533	0.000469	0.000459	0.000523	0.00014	0.000482	0.000474	0.000573			0.00142	0.00106	0.00121	0.00124	0.000256	0.00117		0.00199	0.00149	0.00172	0.00174	0.000358	0.00163		0.0503	0.0384	0.0419	0.0439	0.00886	0.044		0.726	0.556	0.573	0.592	0.0863	0.566		5.12E-03	4.49E-03	4.92E-03	5.03E-03	1.35E-03	4.63E-03	4.56E-03	5.51E-03
816	21672	METHOTREXATE		3.08e-07	2.72e-07	2.66e-07	3.03e-07	8.14e-08	2.79e-07	2.75e-07	3.32e-07			6.83e-07	5.12e-07	5.8e-07	5.98e-07	1.23e-07	5.61e-07		9.13e-07	6.83e-07	7.91e-07	8e-07	1.65e-07	7.5e-07		2.39e-05	1.63e-05	1.99e-05	2.08e-05	4.22e-06	2.09e-05		0.000334	0.000217	0.000263	0.000272	3.99e-05	0.00026		2.42E-06	2.12E-06	2.32E-06	2.37E-06	6.38E-07	2.18E-06	2.15E-06	2.60E-06
817	758-17-8	N-Formyl-N-methyl hydrazine		0.000153	0.000135	0.000132	0.000151	3.92e-05	0.000139	0.000136	0.000165			0.00036	0.000269	0.000305	0.000315	6.2e-05	0.000295		0.000488	0.000365	0.000423	0.000428	8.42e-05	0.000401		0.015	0.00971	0.0125	0.013	0.00253	0.0131		0.211	0.161	0.166	0.172	0.0235	0.164		1.28E-03	1.12E-03	1.23E-03	1.26E-03	3.27E-04	1.16E-03	1.14E-03	1.38E-03
818	66-27-3	METHYL METHANE SULFONATE		0.000722	0.000644	0.000628	0.000714	0.000367	0.000659	0.000675	0.000783			0.00193	0.0015	0.00165	0.0017	0.000792	0.00161		0.00272	0.00211	0.00237	0.0024	0.00112	0.00226		0.0579	0.0484	0.049	0.0505	0.0226	0.0508		0.837	0.655	0.678	0.695	0.285	0.66		7.14E-03	6.34E-03	6.92E-03	7.05E-03	3.63E-03	6.51E-03	6.68E-03	7.75E-03
819	924-42-5	N-(Hydroxymethyl)acrylamide		5.6e-05	4.94e-05	4.83e-05	5.5e-05	1.49e-05	5.07e-05	4.99e-05	6.03e-05			0.000126	9.46e-05	0.000107	0.000111	2.3e-05	0.000104		0.00017	0.000127	0.000147	0.000149	3.09e-05	0.000139		0.00435	0.00308	0.00363	0.0038	0.000776	0.00381		0.061	0.0464	0.0481	0.0497	0.00737	0.0475		4.47E-04	3.92E-04	4.30E-04	4.39E-04	1.19E-04	4.05E-04	3.99E-04	4.81E-04
820	1068-57-1	ACETIC ACID HYDRAZIDE		0.000289	0.000254	0.000249	0.000283	8.04e-05	0.000261	0.000258	0.000311			0.000696	0.000523	0.000592	0.00061	0.000135	0.000572		0.00095	0.000712	0.000823	0.000833	0.000185	0.00078		0.0225	0.0174	0.0188	0.0196	0.00427	0.0197		0.319	0.244	0.252	0.26	0.0423	0.249		2.49E-03	2.18E-03	2.39E-03	2.44E-03	6.93E-04	2.25E-03	2.22E-03	2.68E-03
821	553-53-7	3-Pyridinecarboxylic acid, hydrazide		0.000307	0.000273	0.000266	0.000303	0.000133	0.000279	0.000283	0.000332			0.000729	0.00056	0.000623	0.000642	0.000248	0.000605		0.000993	0.000762	0.000865	0.000875	0.000337	0.000824		0.0218	0.018	0.0184	0.019	0.00706	0.0191		0.309	0.24	0.248	0.255	0.0839	0.242		2.64E-03	2.34E-03	2.55E-03	2.61E-03	1.14E-03	2.40E-03	2.43E-03	2.86E-03
822	18662-53-8	Trsodium nitrilotriacetate monohydrate		7.94e-14	6.99e-14	6.84e-14	7.8e-14	1.96e-14	7.18e-14	7.05e-14	8.54e-14			1.76e-13	1.32e-13	1.5e-13	1.54e-13	2.91e-14	1.45e-13		2.36e-13	1.76e-13	2.04e-13	2.07e-13	3.89e-14	1.93e-13		0.000179	7.45e-07	0.000149	0.000156	2.9e-05	0.000156		0.0025	0.000972	0.00197	0.00203	0.00026	0.00195		6.23E-13	5.46E-13	5.98E-13	6.11E-13	1.54E-13	5.63E-13	5.53E-13	6.70E-13
823	36133-88-7	N-{[3-(5-NITRO-2-FURYL)-1,2,4-OXADIAZOLE-5-YL]-METHYL}ACETAMIDE		4.89e-05	4.43e-05	4.3e-05	4.88e-05	4.06e-05	4.52e-05	4.86e-05	5.36e-05			0.000104	8.46e-05	9.01e-05	9.26e-05	7.44e-05	8.85e-05		0.000139	0.000113	0.000123	0.000124	9.97e-05	0.000119		0.00313	0.0027	0.00271	0.00275	0.00211	0.00276		0.0438	0.0353	0.0367	0.0373	0.0278	0.035		3.88E-04	3.51E-04	3.81E-04	3.87E-04	3.22E-04	3.59E-04	3.86E-04	4.26E-04
824	4812-22-0	3-NITRO-3-HEXENE		0.00139	0.00554	0.00454	0.00388	0.0926	0.00456	0.0181	0.00503			0.000555	0.00476	0.00151	0.000994	0.0328	0.00229		0.00184	0.0148	0.00502	0.00421	0.109	0.00759		0.0618	0.399	0.28	0.0689	3.66	0.104		0.104	1.15	1.36	0.972	13.5	0.587		6.91E-03	2.80E-02	2.33E-02	1.42E-02	4.59E-01	2.26E-02	8.98E-02	2.50E-02
825	602-87-9	ACENAPHTHYLENE, 1,2-DIHYDRO-5-NITRO-		0.000478	0.00252	0.0021	0.00174	0.0452	0.00204	0.00863	0.00224			0.000488	0.00516	0.00168	0.0015	0.0399	0.00263		0.000653	0.0069	0.00225	0.002	0.0534	0.00352		0.0205	0.164	0.126	0.0357	1.74	0.0418		0.0741	2.13	2.59	1.84	26.8	1.06		3.95E-03	2.08E-02	1.73E-02	1.43E-02	3.72E-01	1.68E-02	7.12E-02	1.84E-02
826	62-23-7	P-NITROBENZOIC ACID		0.00114	0.00351	0.00288	0.00263	0.0539	0.00295	0.0108	0.00328			0.00155	0.00912	0.0034	0.00313	0.0662	0.00498		0.00212	0.0124	0.00468	0.00428	0.0905	0.0068		0.0651	0.286	0.224	0.0848	2.73	0.0944		0.626	3.82	4.57	3.37	43.1	2.1		1.17E-02	3.58E-02	3.12E-02	2.69E-02	5.51E-01	3.02E-02	1.11E-01	3.36E-02
827	79-24-3	NITROETHANE		0.000848	0.000817	0.000781	0.000867	0.00172	0.000821	0.00103	0.00097			0.000829	0.00083	0.000748	0.000646	0.00153	0.000758		0.00238	0.00228	0.00218	0.00211	0.00438	0.00217		0.0584	0.0588	0.0543	0.0451	0.1	0.0523		0.365	0.326	0.344	0.336	0.633	0.307		6.43E-03	6.23E-03	6.59E-03	5.63E-03	1.30E-02	6.22E-03	7.81E-03	7.35E-03
828	1456-28-6	2,6-DIMETHYL-N-NITROSOMORPHOLINE		0.000648	0.000644	0.000611	0.000681	0.00174	0.000642	0.000866	0.000758			0.00144	0.00147	0.00132	0.00135	0.00354	0.00136		0.00199	0.00204	0.00187	0.00187	0.00491	0.00189		0.0467	0.0469	0.0451	0.0417	0.107	0.0422		0.669	0.628	0.669	0.645	1.57	0.578		6.21E-03	6.15E-03	6.52E-03	6.52E-03	1.67E-02	6.15E-03	8.30E-03	7.26E-03
829	55090-44-3	N-Methyl-N-nitrosolaurylamine		0.00189	0.0101	0.0084	0.00693	0.181	0.00816	0.0345	0.00892			0.00258	0.0275	0.00895	0.00797	0.213	0.014		0.00347	0.037	0.0121	0.0107	0.286	0.0189		0.107	0.859	0.66	0.187	9.13	0.219		0.379	11.4	13.8	9.79	143	5.65		1.87E-02	9.91E-02	8.27E-02	6.82E-02	1.78E+00	8.03E-02	3.40E-01	8.79E-02
830	13256-11-6	NITROSO-N-METHYL-N-(2-PHENYL)ETHYLAMINE		0.000384	0.000706	0.000601	0.000598	0.00797	0.000629	0.00179	0.000716			0.000488	0.00149	0.000705	0.000677	0.00937	0.000921		0.000659	0.002	0.000966	0.000915	0.0127	0.00124		0.0198	0.0471	0.0389	0.021	0.362	0.0223		0.248	0.619	0.719	0.57	5.56	0.401		3.33E-03	6.10E-03	5.68E-03	5.18E-03	6.91E-02	5.45E-03	1.55E-02	6.20E-03
831	53609-64-6	Diisopropanolnitrosamine		0.000102	9.17e-05	8.91e-05	0.000101	6.92e-05	9.36e-05	9.85e-05	0.000111			0.000223	0.000178	0.000192	0.000198	0.000128	0.000188		0.0003	0.000238	0.000263	0.000266	0.000172	0.000253		0.00668	0.00566	0.00571	0.00584	0.00361	0.00587		0.0936	0.0744	0.0772	0.0787	0.0465	0.0743		8.21E-04	7.36E-04	8.02E-04	8.16E-04	5.58E-04	7.55E-04	7.95E-04	8.97E-04
832	60599-38-4	N-NITROSOBIS(2-OXOPROPYL)AMINE		0.000182	0.00017	0.000164	0.000185	0.000238	0.000172	0.000197	0.000204			0.000387	0.000336	0.000341	0.00035	0.00045	0.000339		0.000523	0.000453	0.000469	0.000472	0.000607	0.000458		0.0119	0.0107	0.0106	0.0105	0.0129	0.0106		0.168	0.141	0.147	0.147	0.179	0.137		1.51E-03	1.40E-03	1.51E-03	1.52E-03	1.96E-03	1.42E-03	1.63E-03	1.68E-03
833	924-16-3	Dibutylnitrosamine		0.000744	0.00344	0.00284	0.00241	0.0599	0.00281	0.0116	0.00308			0.000794	0.00735	0.00245	0.00218	0.056	0.00379		0.00109	0.0101	0.00338	0.00303	0.0772	0.00522		0.0343	0.238	0.183	0.055	2.47	0.0639		0.178	3.01	3.64	2.61	37	1.53		6.41E-03	2.96E-02	2.49E-02	2.06E-02	5.15E-01	2.42E-02	9.95E-02	2.66E-02
834	1116-54-7	N-Nitrosodiethanolamine		5.75e-05	5.08e-05	4.96e-05	5.65e-05	1.78e-05	5.21e-05	5.17e-05	6.2e-05			0.000129	9.72e-05	0.00011	0.000113	2.89e-05	0.000106		0.000173	0.00013	0.00015	0.000152	3.88e-05	0.000142		0.00396	0.00311	0.00331	0.00345	0.000859	0.00346		0.0554	0.0425	0.0439	0.0453	0.00892	0.0433		4.58E-04	4.03E-04	4.41E-04	4.51E-04	1.42E-04	4.15E-04	4.12E-04	4.94E-04
835	621-64-7	N-Nitrosodipropylamine		0.00064	0.0012	0.00102	0.00101	0.0138	0.00107	0.00307	0.00121			0.00082	0.00258	0.0012	0.00113	0.0163	0.00158		0.00118	0.00369	0.00175	0.00165	0.0235	0.00227		0.0352	0.086	0.0705	0.037	0.666	0.0399		0.412	1.06	1.23	0.973	9.63	0.681		5.82E-03	1.09E-02	1.01E-02	9.05E-03	1.25E-01	9.68E-03	2.79E-02	1.10E-02
836	17608-59-2	N-NITROSOEPHEDRINE		0.000161	0.000182	0.000168	0.000182	0.000892	0.000176	0.0003	0.000206			0.000266	0.000358	0.000267	0.000269	0.00137	0.000292		0.000358	0.000482	0.000366	0.000361	0.00184	0.000393		0.00935	0.0114	0.0105	0.00859	0.0449	0.00877		0.129	0.149	0.163	0.148	0.66	0.125		1.32E-03	1.48E-03	1.52E-03	1.49E-03	7.31E-03	1.44E-03	2.46E-03	1.69E-03
837	10595-95-6	N-METHYL-N-NITROSOETHAMINE		0.000549	0.000516	0.000496	0.000558	0.000846	0.000521	0.000618	0.000617			0.00125	0.00112	0.00111	0.00113	0.00173	0.00111		0.00176	0.00157	0.00159	0.00159	0.00243	0.00156		0.0396	0.0364	0.0357	0.0349	0.0513	0.0352		0.558	0.478	0.502	0.499	0.719	0.46		5.07E-03	4.75E-03	5.11E-03	5.15E-03	7.82E-03	4.82E-03	5.71E-03	5.71E-03
838	614-95-9	ETHYL N-ETHYLNITROSOCARBAMATE		0.0011	0.0029	0.00239	0.00224	0.0415	0.00247	0.00852	0.00277			0.00151	0.00736	0.0029	0.0027	0.0518	0.00413		0.00213	0.0103	0.00413	0.00382	0.0729	0.00582		0.0648	0.237	0.188	0.0783	2.15	0.0862		0.676	3.06	3.63	2.73	32.8	1.76		1.13E-02	2.96E-02	2.63E-02	2.29E-02	4.25E-01	2.53E-02	8.74E-02	2.84E-02
839	20917-49-1	N-NITROSO-HEPTAMETHYLENEIMINE		0.000696	0.00147	0.00123	0.0012	0.0184	0.00128	0.00396	0.00145			0.000918	0.00336	0.00147	0.0014	0.0223	0.002		0.00126	0.0046	0.00205	0.00192	0.0306	0.00274		0.0381	0.107	0.0868	0.0422	0.887	0.0455		0.453	1.4	1.65	1.27	13.7	0.864		6.54E-03	1.37E-02	1.25E-02	1.12E-02	1.73E-01	1.20E-02	3.72E-02	1.36E-02
840	932-83-2	N-NITROSOHEXAMETHYLENEIMINE		0.000655	0.000852	0.000764	0.000808	0.00606	0.000803	0.00166	0.000931			0.0011	0.00194	0.00122	0.00121	0.00946	0.00142		0.00152	0.00269	0.00172	0.00168	0.0131	0.00197		0.0413	0.0621	0.0548	0.0393	0.334	0.0406		0.565	0.818	0.916	0.791	5.03	0.627		6.21E-03	8.06E-03	8.01E-03	7.66E-03	5.75E-02	7.62E-03	1.58E-02	8.84E-03
841	42579-28-2	1-NITROSOHYDANTOIN		2.96e-05	2.78e-05	2.67e-05	3.01e-05	4.47e-05	2.8e-05	3.31e-05	3.32e-05			5.91e-05	5.27e-05	5.24e-05	5.37e-05	8.04e-05	5.25e-05		7.92e-05	7.05e-05	7.15e-05	7.19e-05	0.000108	7.02e-05		0.00184	0.00168	0.00165	0.00162	0.00233	0.00163		0.0256	0.0219	0.023	0.0229	0.0323	0.0211		2.33E-04	2.18E-04	2.35E-04	2.37E-04	3.53E-04	2.21E-04	2.62E-04	2.62E-04
842	100-75-4	N-Nitrosopiperidine		0.000521	0.000523	0.000495	0.00055	0.00152	0.00052	0.000718	0.000614			0.00108	0.00113	0.000998	0.00101	0.00288	0.00103		0.0015	0.00157	0.00142	0.00141	0.00401	0.00144		0.0357	0.0365	0.0349	0.0319	0.0893	0.0324		0.502	0.479	0.512	0.491	1.29	0.437		4.76E-03	4.77E-03	5.04E-03	5.01E-03	1.39E-02	4.76E-03	6.56E-03	5.61E-03
843	26541-51-5	N-NITROSOTHIOMORPHOLINE		0.0004	0.000406	0.000383	0.000425	0.00126	0.000403	0.000569	0.000475			0.000796	0.000859	0.000744	0.000756	0.00232	0.000775		0.00109	0.00117	0.00103	0.00103	0.00316	0.00106		0.0263	0.0273	0.0261	0.0236	0.0714	0.0239		0.371	0.362	0.387	0.369	1.04	0.327		3.53E-03	3.57E-03	3.76E-03	3.75E-03	1.12E-02	3.55E-03	5.02E-03	4.19E-03
844	27753-52-2	1,1'-Biphenyl, nonabromo-		9.15e-07	4.87e-06	4.06e-06	3.35e-06	8.73e-05	3.94e-06	1.67e-05	4.31e-06			3.59e-05	0.000383	0.000125	0.000111	0.00296	0.000195		0.000167	0.00178	0.000579	0.000516	0.0138	0.000908		3.47	27.7	21.5	6.08	297	7.12		28	845	1030	729	10600	420		2.06E-05	1.10E-04	9.14E-05	7.54E-05	1.97E-03	8.88E-05	3.76E-04	9.72E-05
845	57590-20-2	PENTANAL METHYLFORMYLHYDRAZONE		0.000442	0.000869	0.000734	0.000722	0.0104	0.000767	0.00228	0.00087			0.000555	0.00185	0.000845	0.000806	0.012	0.00112		0.000752	0.00251	0.00116	0.00109	0.0163	0.00152		0.0228	0.0589	0.0482	0.0247	0.471	0.0264		0.278	0.773	0.902	0.706	7.24	0.488		3.88E-03	7.61E-03	7.01E-03	6.34E-03	9.12E-02	6.73E-03	2.00E-02	7.64E-03
846	1119-68-2	n-PENTYLHYDRAZINE.HCl		0.00107	0.00143	0.00127	0.00134	0.0107	0.00134	0.00287	0.00155			0.00115	0.00219	0.00131	0.00119	0.0107	0.00154		0.00259	0.00483	0.00299	0.00286	0.0242	0.00346		0.0713	0.115	0.0977	0.0638	0.625	0.0709		0.549	0.832	0.933	0.798	5.34	0.626		9.36E-03	1.25E-02	1.23E-02	1.08E-02	9.40E-02	1.17E-02	2.51E-02	1.36E-02
847	156-51-4	Phenelzine Sulfate		5.29e-07	4.66e-07	4.56e-07	5.2e-07	1.31e-07	4.78e-07	4.7e-07	5.69e-07			1.18e-06	8.82e-07	1e-06	1.03e-06	1.95e-07	9.68e-07		1.58e-06	1.18e-06	1.37e-06	1.38e-06	2.61e-07	1.3e-06		0.00126	6.3e-05	0.00105	0.0011	0.000204	0.0011		0.0176	0.0119	0.0139	0.0143	0.00183	0.0137		4.17E-06	3.65E-06	4.00E-06	4.09E-06	1.03E-06	3.77E-06	3.70E-06	4.48E-06
848	59-88-1	Phenylhydrazine, Monohydrochloride		0.001	0.000884	0.000865	0.000986	0.000255	0.000908	0.000893	0.00108			0.00374	0.0028	0.00318	0.00328	0.00064	0.00307		0.00585	0.00437	0.00506	0.00513	0.001	0.0048		0.17	0.131	0.141	0.148	0.0285	0.149		2.67	2.04	2.1	2.18	0.294	2.08		1.41E-02	1.24E-02	1.36E-02	1.39E-02	3.58E-03	1.28E-02	1.25E-02	1.52E-02
849	110-85-0	PIPERAZINE		0.00142	0.00125	0.00122	0.00139	0.000404	0.00128	0.00127	0.00153			0.00526	0.00395	0.00447	0.00461	0.00105	0.00432		0.00822	0.00617	0.00712	0.00721	0.00165	0.00676		0.169	0.138	0.141	0.148	0.0331	0.148		2.66	2.04	2.1	2.17	0.368	2.07		1.99E-02	1.75E-02	1.91E-02	1.95E-02	5.67E-03	1.80E-02	1.78E-02	2.14E-02
850	110-89-4	PIPERIDINE		0.00203	0.00251	0.00227	0.00243	0.016	0.00239	0.00464	0.00278			0.00454	0.00734	0.00486	0.00477	0.0332	0.00554		0.00993	0.016	0.0108	0.0106	0.0726	0.0121		0.231	0.324	0.288	0.214	1.58	0.223		2.38	3.18	3.53	3.1	17.7	2.51		3.12E-02	3.85E-02	3.86E-02	3.67E-02	2.45E-01	3.67E-02	7.14E-02	4.27E-02
851	57-66-9	PROBENECID		0.00266	0.0136	0.0113	0.0094	0.242	0.011	0.0464	0.0121			0.0046	0.0471	0.0154	0.0138	0.363	0.0241		0.00625	0.0641	0.021	0.0187	0.494	0.0328		0.187	1.45	1.11	0.32	15.3	0.373		0.781	19.5	23.6	16.8	243	9.74		3.04E-02	1.55E-01	1.30E-01	1.07E-01	2.76E+00	1.26E-01	5.30E-01	1.38E-01
852	99-50-3	3,4-DIHYDROXYBENZOIC ACID		0.000128	0.000161	0.000145	0.000155	0.00105	0.000152	0.000301	0.000177			0.000191	0.000314	0.000206	0.000205	0.00145	0.000236		0.000256	0.000421	0.000282	0.000276	0.00195	0.000317		0.00703	0.00999	0.00891	0.00663	0.0502	0.00682		0.0958	0.13	0.145	0.127	0.746	0.102		1.04E-03	1.30E-03	1.30E-03	1.25E-03	8.53E-03	1.24E-03	2.44E-03	1.44E-03
853	6459-94-5	ACID RED 114		0.00303	0.00315	0.00296	0.00327	0.0111	0.00311	0.00459	0.00366			0.0311	0.0352	0.0295	0.0299	0.105	0.0311		0.167	0.189	0.161	0.161	0.563	0.167		0.979	1.06	0.997	0.883	3.08	0.897		35.8	36.1	38.9	36.7	117	32.1		1.60E-01	1.66E-01	1.73E-01	1.72E-01	5.84E-01	1.64E-01	2.42E-01	1.93E-01
854	915-67-3	AMARANTH		3.22e-06	2.83e-06	2.77e-06	3.16e-06	7.96e-07	2.91e-06	2.86e-06	3.46e-06			1.07e-05	7.99e-06	9.08e-06	9.37e-06	1.76e-06	8.77e-06		1.6e-05	1.19e-05	1.38e-05	1.4e-05	2.63e-06	1.31e-05		0.123	0.0789	0.103	0.107	0.02	0.108		1.87	1.43	1.47	1.53	0.195	1.46		3.96E-05	3.47E-05	3.80E-05	3.88E-05	9.78E-06	3.57E-05	3.51E-05	4.25E-05
855	7411-49-6	3,3'-Diaminobenzidine tetrachloride		0.000558	0.000529	0.000508	0.00057	0.000947	0.000533	0.000644	0.000631			0.00128	0.00117	0.00115	0.00117	0.00197	0.00115		0.00177	0.00162	0.00161	0.00162	0.00272	0.00159		0.0402	0.0374	0.0367	0.0356	0.0576	0.0359		0.576	0.5	0.526	0.52	0.824	0.477		5.19E-03	4.90E-03	5.26E-03	5.31E-03	8.81E-03	4.96E-03	5.99E-03	5.87E-03
856	509-14-8	TETRANITROMETHANE		2.64e-05	2.33e-05	2.27e-05	2.47e-05	6.81e-06	2.39e-05	2.35e-05	2.84e-05			4.41e-05	3.85e-05	3.75e-05	1.99e-05	7.72e-06	3.62e-05		7.25e-05	5.72e-05	6.27e-05	5.33e-05	1.27e-05	5.95e-05		0.00191	0.00142	0.00159	0.000945	0.000328	0.00167		0.0246	0.0188	0.0194	0.0198	0.0028	0.0192		1.96E-04	1.77E-04	1.88E-04	1.00E-04	5.04E-05	1.77E-04	1.74E-04	2.10E-04
857	58-55-9	THEOPHYLLINE		0.000375	0.00035	0.000337	0.00038	0.000517	0.000354	0.000411	0.00042			0.000837	0.000733	0.000739	0.000757	0.00103	0.000737		0.00114	0.001	0.00103	0.00103	0.00141	0.00101		0.0259	0.0234	0.0231	0.0228	0.0298	0.023		0.367	0.31	0.325	0.324	0.416	0.3		3.29E-03	3.06E-03	3.30E-03	3.33E-03	4.53E-03	3.11E-03	3.60E-03	3.68E-03
858	97-18-7	Phenol, 2,2'-thiobis 4,6-dichloro-		0.00332	0.0177	0.0148	0.0122	0.317	0.0143	0.0606	0.0157			0.00691	0.0737	0.024	0.0214	0.57	0.0376		0.00943	0.101	0.0327	0.0291	0.778	0.0513		0.278	2.24	1.73	0.488	23.9	0.571		1.01	30.6	37.2	26.4	384	15.2		4.10E-02	2.18E-01	1.82E-01	1.50E-01	3.91E+00	1.77E-01	7.48E-01	1.93E-01
859	21436-97-5	2,4,5-Trimethylaniline hydrochloride		9.1e-05	0.000364	0.000299	0.00026	0.00609	0.000299	0.00119	0.000331			8.85e-05	0.000698	0.000241	0.000218	0.00525	0.000367		0.000119	0.000934	0.000324	0.000292	0.00704	0.000491		0.00377	0.0222	0.0172	0.00559	0.225	0.00639		0.0263	0.289	0.349	0.252	3.47	0.151		7.22E-04	2.88E-03	2.45E-03	2.06E-03	4.83E-02	2.38E-03	9.44E-03	2.62E-03
860	66-22-8	URACIL		1.96e-05	1.73e-05	1.69e-05	1.93e-05	6.83e-06	1.77e-05	1.77e-05	2.11e-05			4.32e-05	3.28e-05	3.68e-05	3.79e-05	1.13e-05	3.56e-05		5.78e-05	4.38e-05	5.02e-05	5.08e-05	1.51e-05	4.77e-05		0.0013	0.00105	0.00109	0.00114	0.000327	0.00114		0.0182	0.014	0.0145	0.0149	0.00357	0.0142		1.54E-04	1.36E-04	1.49E-04	1.52E-04	5.38E-05	1.40E-04	1.40E-04	1.66E-04
861	27430	VINYLFLUORIDE		0.000528	0.000867	0.000735	4.55e-05	0.00832	0.00077	0.00197	0.000883			0.000202	0.000677	0.000263	8.49e-07	0.00296	0.00033		0.000392	0.00131	0.000517	7.94e-06	0.00572	0.000639		0.0464	0.131	0.0783	0.000188	0.642	0.0494		0.00151	0.00786	0.00348	0.000579	0.0244	0.00208		3.12E-03	5.35E-03	4.76E-03	1.49E-05	4.92E-02	4.55E-03	1.17E-02	5.22E-03
862	21436-96-4	2,4-Dimethylaniline hydrochloride		0.000154	0.000392	0.000324	0.000305	0.00553	0.000335	0.00114	0.000376			0.000162	0.000761	0.000303	0.00028	0.00531	0.000429		0.000219	0.00103	0.000416	0.000384	0.0072	0.000582		0.00688	0.0244	0.0193	0.00815	0.219	0.00902		0.0731	0.314	0.373	0.281	3.34	0.182		1.24E-03	3.15E-03	2.80E-03	2.43E-03	4.46E-02	2.70E-03	9.21E-03	3.03E-03
863	100-12-9	4-ETHYLNITROBENZENE		0.00193	0.0097	0.00805	0.00671	0.172	0.00788	0.033	0.00863			0.00216	0.0219	0.00714	0.00624	0.167	0.0111		0.00359	0.0361	0.0119	0.0106	0.278	0.0185		0.11	0.842	0.642	0.183	8.8	0.217		0.359	8.25	10	7.11	103	4.13		1.77E-02	8.89E-02	7.43E-02	6.01E-02	1.57E+00	7.21E-02	3.02E-01	7.91E-02
864	1002-62-6	DECANOIC ACID, NA SALT		0.00253	0.00245	0.00234	0.00262	0.00533	0.00245	0.00311	0.0029			0.0152	0.0146	0.0138	0.0141	0.0293	0.014		0.0326	0.0312	0.03	0.0301	0.0626	0.0299		0.483	0.464	0.451	0.429	0.865	0.433		9.76	8.76	9.27	9.06	17.7	8.23		7.01E-02	6.75E-02	7.20E-02	7.24E-02	1.48E-01	6.80E-02	8.62E-02	8.04E-02
865	10031-82-0	Benzaldehyde, 4-ethoxy-		0.00243	0.00979	0.00804	0.00699	0.164	0.00805	0.032	0.00889			0.00413	0.0328	0.0113	0.0102	0.247	0.0172		0.00654	0.0519	0.018	0.0162	0.391	0.0272		0.192	1.14	0.881	0.284	11.5	0.326		1.17	13	15.7	11.4	157	6.79		3.03E-02	1.21E-01	1.03E-01	8.62E-02	2.04E+00	1.00E-01	3.98E-01	1.10E-01
866	100-43-6	4-VINYLPYRIDINE		0.00115	0.00302	0.00249	0.00233	0.0432	0.00257	0.00888	0.00288			0.00145	0.00707	0.00278	0.00255	0.0495	0.00395		0.00223	0.0108	0.00432	0.00398	0.0762	0.00608		0.0677	0.249	0.196	0.0808	2.25	0.0901		0.627	2.84	3.37	2.53	30.4	1.63		1.14E-02	2.99E-02	2.65E-02	2.28E-02	4.29E-01	2.56E-02	8.83E-02	2.87E-02
867	100-48-1	4-CYANOPYRIDINE		0.0009	0.000933	0.000876	0.000968	0.00322	0.000921	0.00135	0.00108			0.002	0.00226	0.0019	0.00192	0.00662	0.002		0.0029	0.00327	0.0028	0.00279	0.00959	0.00289		0.0688	0.0739	0.0698	0.0619	0.212	0.063		0.97	0.974	1.05	0.989	3.1	0.868		9.36E-03	9.66E-03	1.01E-02	1.00E-02	3.35E-02	9.57E-03	1.40E-02	1.13E-02
868	100-54-9	3-CYANOPYRIDINE		0.000874	0.000878	0.000831	0.000923	0.00255	0.000873	0.0012	0.00103			0.00205	0.00215	0.0019	0.00193	0.00548	0.00197		0.00291	0.00305	0.00275	0.00274	0.00778	0.00279		0.0675	0.069	0.066	0.0604	0.169	0.0612		0.973	0.93	0.993	0.951	2.5	0.848		9.06E-03	9.07E-03	9.58E-03	9.56E-03	2.64E-02	9.05E-03	1.25E-02	1.07E-02
869	100-55-0	3-PYRIDINEMETHANOL		0.000251	0.000234	0.000226	0.000254	0.000346	0.000237	0.000275	0.000281			0.00054	0.000473	0.000477	0.000489	0.000665	0.000475		0.000732	0.000641	0.000658	0.000662	0.000902	0.000644		0.0167	0.0151	0.0149	0.0147	0.0192	0.0148		0.235	0.199	0.208	0.208	0.267	0.192		2.12E-03	1.97E-03	2.12E-03	2.15E-03	2.92E-03	2.00E-03	2.32E-03	2.37E-03
870	100-64-1	CYCLOHEXANONE OXIME		0.00119	0.00148	0.00134	0.00143	0.00939	0.0014	0.00273	0.00163			0.00256	0.00413	0.00275	0.00273	0.0187	0.00313		0.00368	0.00591	0.00401	0.00393	0.0269	0.00449		0.0936	0.131	0.117	0.088	0.642	0.0905		1.34	1.79	1.98	1.74	9.96	1.41		1.39E-02	1.71E-02	1.72E-02	1.66E-02	1.09E-01	1.63E-02	3.17E-02	1.90E-02
871	100-68-5	THIOANISOLE		0.00148	0.00706	0.00584	0.0049	0.124	0.00575	0.0238	0.00631			0.0012	0.0117	0.00378	0.00316	0.0873	0.00587		0.0024	0.023	0.00761	0.00671	0.175	0.0118		0.0748	0.548	0.412	0.115	5.59	0.142		0.214	4.03	4.86	3.46	49.6	2.03		1.14E-02	5.43E-02	4.54E-02	3.51E-02	9.47E-01	4.40E-02	1.82E-01	4.84E-02
872	100-70-9	2-CYANOPYRIDINE		0.000898	0.000927	0.000872	0.000964	0.00315	0.000916	0.00134	0.00108			0.00204	0.00228	0.00192	0.00195	0.00659	0.00202		0.00291	0.00325	0.0028	0.00279	0.00942	0.00289		0.0688	0.0735	0.0695	0.0619	0.208	0.0629		0.984	0.983	1.06	0.999	3.08	0.878		9.37E-03	9.63E-03	1.01E-02	1.00E-02	3.28E-02	9.56E-03	1.39E-02	1.12E-02
873	100-71-0	2-ETHYLPYRIDINE		0.0008	0.00206	0.00171	0.0016	0.0292	0.00176	0.00603	0.00198			0.000867	0.00417	0.00164	0.00148	0.0289	0.00232		0.00136	0.00648	0.00261	0.00239	0.0454	0.00365		0.0419	0.152	0.119	0.0488	1.35	0.0552		0.375	1.64	1.95	1.46	17.5	0.946		7.08E-03	1.82E-02	1.62E-02	1.36E-02	2.59E-01	1.56E-02	5.34E-02	1.75E-02
874	100-79-8	DIOXOLANE		0.00067	0.000976	0.000857	0.000815	0.00838	0.0009	0.0021	0.00104			0.000251	0.000652	0.000303	0.000107	0.00291	0.000367		0.000767	0.00178	0.000941	0.000667	0.00891	0.00112		0.0288	0.0628	0.0433	0.0115	0.315	0.0294		0.0504	0.0904	0.0984	0.0805	0.625	0.0626		3.09E-03	4.69E-03	4.35E-03	1.50E-03	3.87E-02	4.15E-03	9.71E-03	4.79E-03
875	1008-88-4	3-PHENYLPYRIDINE		0.00106	0.00479	0.00395	0.00336	0.083	0.00391	0.016	0.0043			0.00125	0.0113	0.0038	0.00342	0.0865	0.00587		0.00169	0.0153	0.00514	0.00461	0.117	0.00791		0.0526	0.357	0.275	0.084	3.7	0.0969		0.296	4.7	5.69	4.07	57.7	2.4		9.74E-03	4.41E-02	3.72E-02	3.10E-02	7.66E-01	3.61E-02	1.48E-01	3.97E-02
876	1008-89-5	2-PHENYLPYRIDINE		0.00108	0.00501	0.00414	0.00351	0.0872	0.00409	0.0168	0.00449			0.00128	0.0118	0.00394	0.00353	0.0901	0.00609		0.00173	0.016	0.00536	0.0048	0.122	0.00826		0.054	0.374	0.288	0.087	3.89	0.101		0.288	4.88	5.91	4.22	60	2.48		9.96E-03	4.60E-02	3.87E-02	3.22E-02	8.01E-01	3.76E-02	1.55E-01	4.13E-02
877	10114-58-6	Bismark Brown Y		0.000495	0.00147	0.00121	0.00111	0.0223	0.00124	0.0045	0.00138			0.00056	0.00316	0.00119	0.0011	0.0228	0.00173		0.000754	0.00425	0.00162	0.00148	0.0307	0.00234		0.0237	0.1	0.0787	0.0304	0.946	0.0337		0.23	1.31	1.57	1.16	14.7	0.729		4.33E-03	1.28E-02	1.12E-02	9.70E-03	1.95E-01	1.08E-02	3.93E-02	1.21E-02
878	101-20-2	Triclocarban		0.00303	0.0161	0.0134	0.0111	0.289	0.013	0.0552	0.0143			0.00565	0.0602	0.0196	0.0175	0.466	0.0307		0.00768	0.0818	0.0266	0.0237	0.633	0.0417		0.228	1.84	1.41	0.4	19.5	0.468		0.826	24.8	30.2	21.4	312	12.3		3.54E-02	1.88E-01	1.57E-01	1.29E-01	3.38E+00	1.52E-01	6.46E-01	1.67E-01
879	101-55-3	4-BROMOPHENYL PHENYL ETHER		0.0047	0.025	0.0209	0.0172	0.449	0.0203	0.0858	0.0222			0.0175	0.187	0.0608	0.054	1.44	0.0952		0.0269	0.287	0.0934	0.0831	2.22	0.146		0.697	5.63	4.32	1.22	59.8	1.43		2.44	73.3	89.1	63.2	921	36.5		7.41E-02	3.94E-01	3.28E-01	2.71E-01	7.06E+00	3.19E-01	1.35E+00	3.49E-01
880	101-81-5	BENZENE, 1,1'-METHYLENEBIS-		0.00203	0.0108	0.00896	0.0074	0.193	0.00871	0.0368	0.00953			0.00277	0.0294	0.00957	0.0085	0.227	0.015		0.00384	0.0408	0.0133	0.0118	0.315	0.0208		0.117	0.944	0.725	0.205	10	0.24		0.406	12	14.5	10.3	150	5.96		2.01E-02	1.07E-01	8.89E-02	7.31E-02	1.91E+00	8.63E-02	3.65E-01	9.45E-02
881	101-82-6	2-BENZYLPYRIDINE		0.000912	0.0046	0.00381	0.00318	0.0815	0.00373	0.0156	0.00409			0.00102	0.0103	0.00338	0.00302	0.0793	0.00528		0.00137	0.0138	0.00455	0.00406	0.106	0.00708		0.0428	0.325	0.25	0.0726	3.43	0.0845		0.183	4.26	5.17	3.68	53.1	2.14		8.03E-03	4.04E-02	3.38E-02	2.80E-02	7.16E-01	3.28E-02	1.37E-01	3.59E-02
882	102-08-9	THIOCARBANILIDE		0.000395	0.00202	0.00168	0.0014	0.036	0.00164	0.0069	0.0018			0.000399	0.00409	0.00134	0.0012	0.0315	0.00209		0.000534	0.00547	0.0018	0.0016	0.0422	0.0028		0.0168	0.13	0.0999	0.0288	1.37	0.0335		0.0679	1.69	2.06	1.46	21.2	0.847		3.24E-03	1.66E-02	1.39E-02	1.15E-02	2.95E-01	1.35E-02	5.65E-02	1.47E-02
883	102-27-2	Benzenamine, N-ethyl-3-methyl-		0.00179	0.00833	0.00688	0.00582	0.145	0.00679	0.028	0.00746			0.00196	0.0184	0.00608	0.00532	0.139	0.00941		0.00332	0.0309	0.0103	0.0092	0.236	0.0159		0.102	0.72	0.549	0.162	7.43	0.191		0.397	6.92	8.37	5.98	85.1	3.5		1.64E-02	7.67E-02	6.44E-02	5.21E-02	1.34E+00	6.25E-02	2.58E-01	6.86E-02
884	102-81-8	2-Dibutylaminoethanol		0.000425	0.00144	0.00118	0.00106	0.0229	0.0012	0.00455	0.00133			0.000458	0.003	0.00108	0.000993	0.0221	0.00161		0.000617	0.00404	0.00147	0.00134	0.0298	0.00217		0.0195	0.0954	0.0744	0.0266	0.932	0.0299		0.168	1.24	1.49	1.09	14.4	0.671		3.62E-03	1.22E-02	1.06E-02	9.00E-03	1.95E-01	1.02E-02	3.87E-02	1.13E-02
885	102-97-6	BENZENEMETHANAMINE, N-(1-METHYLETHYL)-		0.00133	0.0039	0.00321	0.00295	0.0587	0.00329	0.0119	0.00368			0.00186	0.0103	0.0039	0.00359	0.0741	0.00567		0.0027	0.0149	0.00571	0.00523	0.107	0.00822		0.0819	0.34	0.267	0.104	3.19	0.115		0.768	4.24	5.06	3.76	47.2	2.37		1.42E-02	4.14E-02	3.63E-02	3.12E-02	6.24E-01	3.50E-02	1.26E-01	3.91E-02
886	103-05-9	Benzenepropanol, ,alpha,,,alpha,-dimethyl-		0.000971	0.00481	0.00398	0.00333	0.0848	0.0039	0.0163	0.00428			0.0011	0.0109	0.0036	0.00322	0.084	0.00561		0.00149	0.0147	0.00485	0.00433	0.113	0.00754		0.0463	0.345	0.266	0.0777	3.63	0.0904		0.209	4.52	5.48	3.91	56.2	2.27		8.65E-03	4.27E-02	3.58E-02	2.96E-02	7.55E-01	3.47E-02	1.45E-01	3.81E-02
887	103-74-2	2-PYRIDINEETHANOL		0.000381	0.000362	0.000348	0.00039	0.000685	0.000365	0.000446	0.000432			0.000824	0.000761	0.000737	0.000754	0.00134	0.000743		0.00112	0.00104	0.00102	0.00103	0.00183	0.00101		0.0259	0.0243	0.0237	0.0229	0.0394	0.0231		0.367	0.321	0.338	0.334	0.56	0.306		3.34E-03	3.17E-03	3.40E-03	3.43E-03	6.01E-03	3.20E-03	3.92E-03	3.79E-03
888	103-76-4	1-Piperazineethanol		0.000126	0.000111	0.000109	0.000124	3.54e-05	0.000114	0.000113	0.000136			0.00029	0.000218	0.000246	0.000254	5.68e-05	0.000238		0.000391	0.000293	0.000338	0.000342	7.65e-05	0.000321		0.00931	0.00709	0.00776	0.00812	0.00178	0.00815		0.131	0.1	0.103	0.107	0.0175	0.102		1.03E-03	9.04E-04	9.90E-04	1.01E-03	2.88E-04	9.32E-04	9.20E-04	1.11E-03
889	103-84-4	ACETANILIDE		0.000429	0.000672	0.000584	0.000598	0.00639	0.000613	0.00154	0.000704			0.0006	0.00144	0.000765	0.000746	0.00829	0.000952		0.000813	0.00194	0.00105	0.00101	0.0112	0.00129		0.0236	0.0455	0.0386	0.0237	0.308	0.0248		0.311	0.6	0.687	0.564	4.7	0.417		3.79E-03	5.91E-03	5.66E-03	5.28E-03	5.64E-02	5.41E-03	1.35E-02	6.21E-03
890	104-13-2	BENZENAMINE, 4-BUTYL-		0.00147	0.00738	0.00612	0.00511	0.131	0.00599	0.0251	0.00656			0.00182	0.0183	0.00601	0.00536	0.141	0.00938		0.00249	0.0251	0.00826	0.00737	0.193	0.0129		0.077	0.585	0.45	0.13	6.16	0.152		0.324	7.51	9.12	6.49	93.7	3.77		1.39E-02	6.96E-02	5.82E-02	4.81E-02	1.23E+00	5.65E-02	2.37E-01	6.19E-02
891	104-42-7	P-DODECYLANILINE		0.00432	0.023	0.0192	0.0158	0.413	0.0186	0.0789	0.0204			0.0193	0.206	0.0671	0.0598	1.6	0.105		0.0276	0.295	0.096	0.0854	2.28	0.15		0.778	6.25	4.83	1.37	66.7	1.6		3.1	93.6	114	80.7	1180	46.6		7.17E-02	3.81E-01	3.18E-01	2.62E-01	6.84E+00	3.09E-01	1.31E+00	3.38E-01
892	10443-70-6	MCPB-ETHYL		0.00127	0.00672	0.0056	0.00462	0.12	0.00544	0.023	0.00595			0.0015	0.016	0.00521	0.00464	0.124	0.00815		0.00202	0.0214	0.00699	0.00622	0.166	0.0109		0.0626	0.503	0.387	0.11	5.34	0.128		0.223	6.61	8.03	5.7	83	3.29		1.15E-02	6.09E-02	5.08E-02	4.19E-02	1.09E+00	4.94E-02	2.09E-01	5.40E-02
893	104-43-8	PHENOL, 4-DODECYL-		0.00263	0.014	0.0117	0.00964	0.251	0.0114	0.048	0.0124			0.0136	0.145	0.0472	0.0421	1.12	0.074		0.0197	0.21	0.0685	0.061	1.63	0.107		0.905	7.17	5.61	1.59	77.6	1.86		3.7	111	136	96.1	1400	55.5		4.55E-02	2.42E-01	2.02E-01	1.66E-01	4.34E+00	1.96E-01	8.29E-01	2.14E-01
894	104-51-8	N-BUTYLBENZENE		0.00254	0.0135	0.0113	0.00919	0.242	0.0109	0.0463	0.012			0.00103	0.0115	0.00356	0.00267	0.0846	0.00558		0.00388	0.0418	0.0134	0.0115	0.319	0.021		0.129	1.1	0.8	0.193	11.1	0.265		0.102	3.09	3.68	2.58	38	1.51		1.24E-02	6.65E-02	5.48E-02	3.77E-02	1.18E+00	5.32E-02	2.25E-01	5.83E-02
895	104-85-8	4-METHYLBENZONITRILE		0.00201	0.00722	0.00592	0.00523	0.117	0.00599	0.0231	0.00663			0.00164	0.0117	0.00408	0.00346	0.0852	0.00611		0.00426	0.0299	0.0107	0.00952	0.221	0.0159		0.132	0.704	0.534	0.173	6.79	0.208		0.454	3.83	4.6	3.34	44.8	2.03		1.69E-02	6.07E-02	5.18E-02	4.08E-02	9.80E-01	5.02E-02	1.94E-01	5.56E-02
896	104-87-0	P-TOLUALDEHYDE		0.00233	0.00927	0.00761	0.00663	0.155	0.00763	0.0303	0.00843			0.00318	0.0251	0.00861	0.00766	0.187	0.0131		0.00585	0.0459	0.0159	0.0143	0.345	0.0241		0.174	1.03	0.79	0.254	10.3	0.294		0.865	9.37	11.3	8.16	112	4.88		2.60E-02	1.03E-01	8.78E-02	7.25E-02	1.73E+00	8.51E-02	3.38E-01	9.40E-02
897	104-90-5	5-ETHYL-2-METHYLPYRIDINE		0.000556	0.00236	0.00194	0.00167	0.0401	0.00193	0.00779	0.00213			0.000567	0.00479	0.00162	0.00144	0.0361	0.00249		0.000794	0.00668	0.00228	0.00205	0.0506	0.00348		0.025	0.158	0.121	0.0378	1.61	0.0439		0.151	1.95	2.35	1.69	23.6	1		4.66E-03	1.97E-02	1.67E-02	1.37E-02	3.36E-01	1.62E-02	6.53E-02	1.78E-02
898	104-94-9	p-Anisidine		0.00123	0.00164	0.00146	0.00154	0.0121	0.00154	0.00327	0.00178			0.00256	0.00469	0.00289	0.00286	0.0234	0.00339		0.00364	0.00667	0.00418	0.00407	0.0333	0.00483		0.0953	0.147	0.129	0.0913	0.819	0.0944		1.36	2.03	2.27	1.95	12.9	1.53		1.45E-02	1.92E-02	1.90E-02	1.81E-02	1.43E-01	1.81E-02	3.84E-02	2.09E-02
899	105-39-5	ETHYL CHLOROACETATE		0.00041	0.000542	0.000484	0.000508	0.00396	0.000509	0.00107	0.00059			0.000454	0.000857	0.00051	0.000442	0.00407	0.000597		0.000813	0.00148	0.000929	0.00088	0.00729	0.00107		0.0223	0.0357	0.0301	0.0191	0.188	0.0221		0.222	0.329	0.368	0.316	2.07	0.25		3.21E-03	4.26E-03	4.18E-03	3.51E-03	3.10E-02	3.98E-03	8.39E-03	4.62E-03
900	10540-29-1	Tamoxifen		0.00469	0.025	0.0208	0.0172	0.448	0.0202	0.0855	0.0221			0.0203	0.216	0.0704	0.0627	1.67	0.11		0.0289	0.308	0.1	0.0894	2.39	0.157		0.75	6.05	4.65	1.32	64.3	1.54		2.98	89.8	109	77.4	1130	44.7		7.70E-02	4.09E-01	3.41E-01	2.81E-01	7.34E+00	3.31E-01	1.40E+00	3.63E-01
901	105-46-4	S-BUTYLACETATE		0.000312	0.000829	0.000684	0.000609	0.0119	0.000705	0.00244	0.00079			0.00018	0.00103	0.000348	0.000166	0.00624	0.000496		0.000384	0.00199	0.00075	0.000579	0.0133	0.00106		0.0118	0.0516	0.0344	0.0079	0.396	0.0157		0.0509	0.241	0.278	0.205	2.52	0.134		1.92E-03	5.26E-03	4.50E-03	2.01E-03	7.32E-02	4.34E-03	1.50E-02	4.86E-03
902	1058-92-0	MORDANT BLUE 13		1.83e-05	5.18e-05	4.26e-05	3.94e-05	0.000767	4.39e-05	0.000156	4.9e-05			1.85e-05	9.8e-05	3.77e-05	3.5e-05	0.000701	5.44e-05		2.47e-05	0.000131	5.09e-05	4.68e-05	0.000938	7.27e-05		0.000786	0.00312	0.00246	0.000984	0.0291	0.00109		0.00785	0.0406	0.0484	0.036	0.447	0.0229		1.44E-04	4.06E-04	3.57E-04	3.10E-04	6.02E-03	3.44E-04	1.22E-03	3.85E-04
903	106-40-1	P-BROMOANILINE		0.00144	0.00572	0.0047	0.00409	0.0957	0.00471	0.0187	0.0052			0.00184	0.0145	0.00499	0.00449	0.109	0.00759		0.00267	0.0209	0.00728	0.00656	0.158	0.011		0.0822	0.483	0.373	0.121	4.87	0.139		0.542	5.87	7.07	5.11	70.3	3.06		1.44E-02	5.72E-02	4.86E-02	4.06E-02	9.57E-01	4.71E-02	1.87E-01	5.20E-02
904	106-41-2	P-BROMOPHENOL		0.00117	0.00534	0.00441	0.00374	0.0926	0.00436	0.0179	0.00479			0.00142	0.0129	0.00434	0.0039	0.0989	0.0067		0.00192	0.0175	0.00587	0.00526	0.133	0.00904		0.0596	0.407	0.314	0.0955	4.23	0.11		0.331	5.37	6.51	4.66	66	2.73		1.10E-02	5.00E-02	4.22E-02	3.51E-02	8.69E-01	4.09E-02	1.68E-01	4.50E-02
905	106-63-8	ISOBUTYL ACRYLATE		0.000323	0.00126	0.00103	0.000859	0.0209	0.00103	0.00408	0.00114			0.000178	0.00159	0.000474	0.000226	0.0102	0.000719		0.000374	0.00301	0.000999	0.000762	0.0214	0.00151		0.0114	0.0775	0.0507	0.00934	0.659	0.0191		0.0355	0.379	0.437	0.31	4.33	0.19		1.96E-03	7.85E-03	6.47E-03	2.83E-03	1.26E-01	6.27E-03	2.47E-02	6.93E-03
906	106-68-3	3-OCTANONE		0.00107	0.00416	0.00341	0.00296	0.0691	0.00343	0.0135	0.00379			0.000718	0.00575	0.00191	0.0015	0.0412	0.0029		0.0016	0.0124	0.00429	0.00375	0.092	0.00646		0.0503	0.302	0.223	0.0648	2.89	0.0837		0.179	1.84	2.2	1.59	21.8	0.958		7.42E-03	2.90E-02	2.45E-02	1.78E-02	4.79E-01	2.38E-02	9.38E-02	2.63E-02
907	106-69-4	1,2,6-HEXANETRIOL		0.000131	0.000116	0.000113	0.000129	5.88e-05	0.000119	0.000121	0.000142			0.000295	0.000227	0.000252	0.00026	0.000105	0.000245		0.000397	0.000305	0.000346	0.00035	0.000142	0.00033		0.0088	0.00726	0.00742	0.00768	0.00299	0.00772		0.124	0.0962	0.0994	0.102	0.0356	0.0971		1.06E-03	9.43E-04	1.03E-03	1.05E-03	4.79E-04	9.69E-04	9.85E-04	1.15E-03
908	1067-97-6	Tributyl tin hydroxide		0.000493	0.00261	0.00217	0.00179	0.0467	0.00211	0.00893	0.00231			0.000504	0.00535	0.00174	0.00155	0.0414	0.00273		0.000674	0.00715	0.00233	0.00208	0.0553	0.00365		0.0211	0.17	0.13	0.037	1.8	0.0433		0.0754	2.21	2.69	1.91	27.8	1.1		4.07E-03	2.15E-02	1.80E-02	1.48E-02	3.86E-01	1.74E-02	7.38E-02	1.91E-02
909	106-94-5	1-BROMOPROPANE		0.000783	0.00285	0.00232	0.00132	0.0459	0.00234	0.00906	0.0026			0.000202	0.00187	0.000503	4e-05	0.0106	0.000756		0.000472	0.0041	0.00119	0.000342	0.0247	0.00177		0.0337	0.244	0.138	0.00467	1.76	0.0537		0.00621	0.0733	0.0638	0.0376	0.623	0.0282		3.01E-03	1.15E-02	9.28E-03	6.69E-04	1.76E-01	8.98E-03	3.47E-02	9.95E-03
910	106-95-6	3-BROMO-1-PROPENE		0.000765	0.00218	0.00178	0.00099	0.032	0.00183	0.0065	0.00204			0.000203	0.00142	0.000413	2.83e-05	0.00769	0.000596		0.000466	0.00308	0.000958	0.000247	0.0177	0.00137		0.0361	0.198	0.113	0.00385	1.33	0.0498		0.00659	0.0463	0.0406	0.0248	0.374	0.0192		3.04E-03	9.14E-03	7.53E-03	4.78E-04	1.27E-01	7.27E-03	2.58E-02	8.12E-03
911	107-03-9	1-PROPANETHIOL		0.000692	0.002	0.00164	0.00104	0.0297	0.00168	0.00602	0.00188			0.000195	0.00138	0.000403	3.95e-05	0.00758	0.000584		0.00046	0.00303	0.000959	0.000323	0.0179	0.00138		0.0281	0.156	0.0898	0.0043	1.07	0.0392		0.00898	0.0606	0.0573	0.037	0.531	0.0269		2.81E-03	8.58E-03	7.07E-03	6.41E-04	1.21E-01	6.83E-03	2.44E-02	7.62E-03
912	1070-83-3	Butanoic acid, 3,3-dimethyl-		0.00189	0.00607	0.00498	0.0045	0.0946	0.00508	0.0189	0.00565			0.00235	0.0146	0.00531	0.00476	0.106	0.00784		0.00444	0.0274	0.0101	0.0092	0.2	0.0148		0.133	0.618	0.479	0.172	5.9	0.197		0.822	5.45	6.52	4.79	62.1	2.97		2.02E-02	6.48E-02	5.62E-02	4.68E-02	1.01E+00	5.43E-02	2.02E-01	6.04E-02
913	107-12-0	PROPIONITRILE		0.00115	0.00111	0.00106	0.00118	0.00225	0.00111	0.00139	0.00132			0.00112	0.0011	0.00101	0.000902	0.00198	0.00102		0.0036	0.00341	0.00329	0.00321	0.00636	0.00327		0.0885	0.0876	0.0818	0.0703	0.146	0.0792		0.503	0.447	0.47	0.461	0.836	0.421		9.32E-03	8.99E-03	9.53E-03	8.43E-03	1.81E-02	8.99E-03	1.12E-02	1.06E-02
914	107-14-2	CHLOROACETONITRILE		0.00137	0.00142	0.00133	0.00147	0.00481	0.0014	0.00204	0.00165			0.00196	0.00223	0.00185	0.00178	0.00634	0.00195		0.00492	0.00551	0.00473	0.00466	0.0159	0.00488		0.118	0.128	0.119	0.101	0.355	0.108		0.944	0.945	1.01	0.959	2.96	0.843		1.40E-02	1.45E-02	1.51E-02	1.43E-02	4.92E-02	1.43E-02	2.08E-02	1.68E-02
915	107-45-9	2-Pentanamine, 2,4,4-trimethyl-		0.00269	0.0123	0.0101	0.00853	0.212	0.01	0.041	0.011			0.00138	0.013	0.0042	0.00334	0.0957	0.00649		0.0052	0.0476	0.0159	0.0138	0.36	0.0244		0.169	1.2	0.888	0.242	12	0.312		0.227	3.68	4.41	3.15	44.8	1.86		1.63E-02	7.47E-02	6.24E-02	4.57E-02	1.28E+00	6.05E-02	2.48E-01	6.65E-02
916	107-47-1	Propane, 2,2'-thiobis 2-methyl-		0.00263	0.0138	0.0115	0.00906	0.246	0.0112	0.0471	0.0122			0.000433	0.00527	0.00149	0.000715	0.0352	0.00232		0.00211	0.0234	0.00725	0.0055	0.172	0.0113		0.0993	0.935	0.607	0.0974	8.37	0.202		0.0282	0.854	0.958	0.652	9.89	0.393		6.34E-03	3.43E-02	2.77E-02	1.20E-02	5.93E-01	2.69E-02	1.14E-01	2.94E-02
917	107-66-4	DI-N-BUTYL PHOSPHATE		0.00115	0.00466	0.00383	0.00333	0.0783	0.00383	0.0153	0.00423			0.00145	0.0116	0.00399	0.00362	0.0874	0.00608		0.00197	0.0157	0.00543	0.0049	0.118	0.00824		0.0611	0.364	0.282	0.0913	3.7	0.104		0.428	4.82	5.82	4.2	58	2.51		1.12E-02	4.50E-02	3.83E-02	3.22E-02	7.58E-01	3.71E-02	1.48E-01	4.10E-02
918	107-80-2	Butane, 1,3-dibromo-		0.00115	0.00567	0.00469	0.00366	0.0999	0.0046	0.0192	0.00504			0.000294	0.00347	0.000956	0.000365	0.0223	0.00149		0.000987	0.0105	0.00322	0.00226	0.0749	0.005		0.0394	0.361	0.226	0.0298	3.08	0.0768		0.0211	0.501	0.55	0.371	5.64	0.228		4.03E-03	2.07E-02	1.67E-02	5.71E-03	3.51E-01	1.62E-02	6.75E-02	1.77E-02
919	107-87-9	2-PENTANONE		0.00109	0.0014	0.00126	0.00132	0.00985	0.00132	0.00272	0.00154			0.000654	0.00123	0.000724	0.000555	0.00552	0.00084		0.00219	0.0039	0.00247	0.00227	0.0185	0.00282		0.065	0.105	0.0855	0.0498	0.514	0.0638		0.262	0.377	0.419	0.361	2.28	0.288		6.98E-03	9.14E-03	8.95E-03	6.66E-03	6.33E-02	8.51E-03	1.75E-02	9.88E-03
920	108-11-2	4-METHYL-2-PENTANOL		0.000915	0.00234	0.00193	0.00181	0.033	0.002	0.00681	0.00224			0.000786	0.0038	0.00147	0.00125	0.0258	0.00208		0.00155	0.0073	0.00293	0.00266	0.0508	0.00411		0.0476	0.174	0.134	0.0524	1.51	0.0624		0.312	1.35	1.59	1.2	14.3	0.778		7.32E-03	1.87E-02	1.66E-02	1.31E-02	2.63E-01	1.60E-02	5.44E-02	1.79E-02
921	108-40-7	3-METHYLBENZENETHIOL		0.00238	0.0122	0.0101	0.00838	0.217	0.00988	0.0415	0.0108			0.00158	0.0166	0.0053	0.00435	0.125	0.00828		0.0043	0.0444	0.0145	0.0127	0.34	0.0226		0.135	1.08	0.806	0.215	11.1	0.27		0.204	5.18	6.24	4.42	64.3	2.57		1.63E-02	8.41E-02	6.99E-02	5.29E-02	1.49E+00	6.79E-02	2.85E-01	7.44E-02
922	108-69-0	3,5-DIMETHYLANILINE		0.000769	0.0029	0.00238	0.00209	0.0478	0.0024	0.00939	0.00265			0.000801	0.00598	0.00208	0.00184	0.0443	0.00314		0.00118	0.00875	0.00308	0.00277	0.0654	0.00463		0.037	0.206	0.158	0.0521	2.05	0.0604		0.251	2.39	2.87	2.08	28.3	1.26		6.64E-03	2.50E-02	2.14E-02	1.76E-02	4.13E-01	2.07E-02	8.11E-02	2.29E-02
923	108-84-9	4-METHYL-2-PENTYL ACETATE		0.000346	0.00163	0.00134	0.00112	0.0284	0.00132	0.00547	0.00145			0.000242	0.00245	0.000755	0.000521	0.0173	0.00117		0.000435	0.00416	0.00136	0.00115	0.0312	0.0021		0.0132	0.101	0.0716	0.0169	0.969	0.0249		0.0452	0.819	0.971	0.686	9.89	0.406		2.38E-03	1.13E-02	9.35E-03	5.91E-03	1.94E-01	9.08E-03	3.75E-02	9.97E-03
924	108-89-4	4-METHYLPYRIDINE		0.00091	0.0015	0.0013	0.00131	0.0152	0.00136	0.00355	0.00155			0.00129	0.00336	0.00171	0.00163	0.0199	0.00216		0.00197	0.00511	0.00266	0.00253	0.0305	0.00331		0.0566	0.118	0.0983	0.0569	0.828	0.0608		0.657	1.38	1.58	1.28	11.3	0.935		8.91E-03	1.47E-02	1.39E-02	1.26E-02	1.49E-01	1.33E-02	3.48E-02	1.52E-02
925	108-99-6	3-METHYLPYRIDINE		0.000911	0.00148	0.00128	0.0013	0.0146	0.00134	0.00345	0.00153			0.00126	0.0032	0.00165	0.00156	0.0187	0.00207		0.00198	0.00501	0.00264	0.00251	0.0295	0.00327		0.0568	0.116	0.0966	0.0565	0.8	0.0606		0.639	1.3	1.5	1.22	10.6	0.892		8.82E-03	1.43E-02	1.35E-02	1.23E-02	1.42E-01	1.30E-02	3.34E-02	1.48E-02
926	109-01-3	Piperazine, 1-methyl-		0.00051	0.000456	0.000444	0.000505	0.000282	0.000466	0.000481	0.000554			0.00124	0.000974	0.00107	0.00109	0.000565	0.00104		0.00175	0.00137	0.00153	0.00155	0.000796	0.00146		0.0379	0.0319	0.0322	0.0331	0.0163	0.0333		0.535	0.42	0.435	0.445	0.204	0.422		4.66E-03	4.15E-03	4.53E-03	4.60E-03	2.58E-03	4.26E-03	4.40E-03	5.07E-03
927	109-06-8	2-METHYLPYRIDINE		0.000916	0.00138	0.0012	0.00124	0.0124	0.00126	0.00305	0.00145			0.00125	0.00284	0.00155	0.00147	0.0157	0.0019		0.00208	0.00466	0.00261	0.00249	0.026	0.00314		0.0583	0.108	0.0911	0.0563	0.69	0.0604		0.635	1.15	1.31	1.08	8.6	0.815		8.76E-03	1.31E-02	1.26E-02	1.15E-02	1.18E-01	1.21E-02	2.91E-02	1.39E-02
928	109-07-9	Piperazine, 2-methyl-		0.00226	0.00204	0.00198	0.00225	0.00168	0.00208	0.00221	0.00247			0.011	0.00882	0.00947	0.00973	0.00695	0.00928		0.0225	0.0181	0.0198	0.02	0.0143	0.0191		0.366	0.314	0.314	0.32	0.218	0.322		6.11	4.89	5.07	5.16	3.39	4.87		4.92E-02	4.43E-02	4.81E-02	4.89E-02	3.66E-02	4.53E-02	4.82E-02	5.39E-02
929	109-09-1	2-CHLOROPYRIDINE		0.00129	0.00213	0.00184	0.00186	0.0216	0.00193	0.00505	0.00221			0.00155	0.00408	0.00205	0.00189	0.0239	0.0026		0.00315	0.00817	0.00424	0.00401	0.0486	0.00528		0.0895	0.188	0.155	0.0875	1.31	0.0961		0.744	1.56	1.79	1.45	12.8	1.06		1.27E-02	2.09E-02	1.98E-02	1.74E-02	2.12E-01	1.89E-02	4.96E-02	2.17E-02
930	109-21-7	N-BUTYLBUTYRATE		0.000389	0.00189	0.00156	0.0013	0.0332	0.00154	0.00639	0.00169			0.000274	0.00285	0.000881	0.000625	0.0204	0.00137		0.000493	0.00487	0.00159	0.00135	0.0367	0.00246		0.015	0.118	0.0843	0.0201	1.15	0.0289		0.047	0.965	1.15	0.809	11.7	0.477		2.68E-03	1.32E-02	1.09E-02	7.08E-03	2.28E-01	1.06E-02	4.39E-02	1.16E-02
931	109-64-8	1,3-DIBROMOPROPANE		0.000993	0.00418	0.00343	0.00283	0.0708	0.00342	0.0138	0.00377			0.000335	0.00322	0.000951	0.000471	0.0211	0.00146		0.00106	0.00923	0.00302	0.00232	0.0666	0.0046		0.0371	0.272	0.179	0.0328	2.36	0.0649		0.0457	0.6	0.693	0.487	6.94	0.296		4.33E-03	1.87E-02	1.54E-02	6.95E-03	3.08E-01	1.49E-02	6.00E-02	1.64E-02
932	109-65-9	1-BROMOBUTANE		0.00116	0.00556	0.00458	0.00318	0.097	0.00451	0.0187	0.00494			0.000235	0.00285	0.000743	0.000136	0.0172	0.00115		0.000697	0.00766	0.00221	0.0011	0.0509	0.00342		0.0415	0.395	0.229	0.0151	3.11	0.079		0.00918	0.218	0.21	0.131	2.14	0.0876		3.48E-03	1.76E-02	1.39E-02	2.27E-03	2.91E-01	1.35E-02	5.61E-02	1.49E-02
933	109-66-0	n-pentane		0.00062	0.00329	0.00268	0.000253	0.0574	0.00261	0.011	0.00285			0.000204	0.00285	0.000694	4.36e-06	0.0164	0.00108		0.0004	0.00554	0.00136	4.07e-05	0.0321	0.00212		0.0497	0.553	0.3	0.000665	4.12	0.1		0.00137	0.0997	0.0441	0.004	0.455	0.0181		3.22E-03	1.78E-02	1.39E-02	7.66E-05	2.97E-01	1.35E-02	5.69E-02	1.48E-02
934	109-70-6	1-CHLORO-3-BROMOPROPANE		0.00132	0.005	0.0041	0.00346	0.0824	0.00413	0.0162	0.00456			0.00039	0.00333	0.00102	0.000527	0.0217	0.00154		0.00142	0.0111	0.00373	0.00292	0.0792	0.0056		0.0527	0.342	0.228	0.0459	2.94	0.0865		0.0607	0.606	0.705	0.502	6.95	0.308		5.26E-03	2.05E-02	1.70E-02	8.09E-03	3.29E-01	1.65E-02	6.46E-02	1.82E-02
935	109-75-1	3-BUTENENITRILE		0.00127	0.00129	0.00122	0.00134	0.00401	0.00128	0.0018	0.00151			0.000985	0.00112	0.000921	0.000791	0.00287	0.00096		0.00356	0.00388	0.00338	0.00325	0.0104	0.00346		0.0939	0.103	0.0931	0.0733	0.255	0.0855		0.429	0.419	0.447	0.425	1.2	0.378		9.45E-03	9.68E-03	1.01E-02	8.53E-03	2.99E-02	9.53E-03	1.35E-02	1.12E-02
936	109-85-3	Ethanamine, 2-methoxy-		0.000992	0.00088	0.000859	0.000977	0.000391	0.000901	0.000907	0.00107			0.00237	0.00182	0.00202	0.00204	0.000719	0.00196		0.00413	0.00315	0.00359	0.00362	0.00125	0.00342		0.0874	0.0727	0.0734	0.0752	0.0254	0.0766		1.08	0.84	0.867	0.892	0.257	0.85		1.04E-02	9.19E-03	1.00E-02	1.01E-02	4.10E-03	9.45E-03	9.51E-03	1.12E-02
937	109-87-5	DIMETHOXYMETHANE		0.00104	0.00097	0.000934	0.00102	0.00148	0.00098	0.00115	0.00116			0.00045	0.000452	0.000398	0.000245	0.000577	0.000398		0.00193	0.00177	0.00174	0.00154	0.00248	0.00171		0.0616	0.0642	0.0552	0.0352	0.0738	0.0547		0.144	0.124	0.128	0.126	0.17	0.118		5.20E-03	4.99E-03	5.22E-03	3.20E-03	7.44E-03	4.92E-03	5.75E-03	5.83E-03
938	110-02-1	thiophene		0.00119	0.00343	0.00281	0.00207	0.0509	0.00288	0.0103	0.00322			0.000237	0.00165	0.00049	7.97e-05	0.00923	0.00071		0.000704	0.00446	0.00147	0.000688	0.0274	0.00211		0.05	0.271	0.16	0.0125	1.9	0.0698		0.0153	0.0945	0.0976	0.067	0.906	0.0459		3.63E-03	1.10E-02	9.13E-03	1.37E-03	1.56E-01	8.81E-03	3.16E-02	9.84E-03
939	110-40-7	DIETHYL SEBACATE		0.000119	0.00063	0.000525	0.000433	0.0113	0.00051	0.00216	0.000558			0.000114	0.00121	0.000395	0.000351	0.00937	0.000618		0.000152	0.00162	0.000527	0.000469	0.0125	0.000826		0.00479	0.0385	0.0296	0.00839	0.409	0.00982		0.0169	0.501	0.609	0.432	6.3	0.25		9.40E-04	4.98E-03	4.16E-03	3.43E-03	8.93E-02	4.04E-03	1.71E-02	4.42E-03
940	110-43-0	2-heptanone		0.00105	0.00348	0.00285	0.00253	0.0548	0.0029	0.0109	0.00322			0.000557	0.00383	0.00129	0.000925	0.0261	0.00192		0.00151	0.00978	0.00352	0.00303	0.0706	0.00518		0.0482	0.249	0.179	0.052	2.23	0.0728		0.149	1.06	1.26	0.919	12.1	0.569		6.35E-03	2.13E-02	1.81E-02	1.20E-02	3.31E-01	1.75E-02	6.59E-02	1.95E-02
941	110-49-6	2-METHOXYETHYL ACETATE		0.000249	0.000236	0.000226	0.000254	0.00043	0.000238	0.000288	0.000282			0.000518	0.000475	0.000463	0.000473	0.000811	0.000466		0.000704	0.000645	0.00064	0.000643	0.0011	0.000633		0.0163	0.0152	0.0149	0.0144	0.0238	0.0145		0.229	0.199	0.21	0.207	0.335	0.19		2.09E-03	1.98E-03	2.12E-03	2.14E-03	3.62E-03	2.00E-03	2.43E-03	2.37E-03
942	110-50-9	BUTYL XANTHATE		0.000778	0.00231	0.0019	0.00174	0.0351	0.00195	0.00707	0.00217			0.000865	0.00492	0.00184	0.00167	0.0353	0.00268		0.00127	0.0072	0.00274	0.0025	0.0519	0.00395		0.0396	0.168	0.131	0.0498	1.58	0.0563		0.347	1.98	2.37	1.75	22.1	1.1		6.97E-03	2.07E-02	1.81E-02	1.53E-02	3.14E-01	1.75E-02	6.34E-02	1.95E-02
943	110-56-5	1,4-DICHLOROBUTANE		0.00221	0.0107	0.00884	0.00735	0.188	0.00869	0.0361	0.00953			0.000968	0.00988	0.0031	0.00233	0.0718	0.00482		0.00343	0.0336	0.011	0.00946	0.254	0.0171		0.113	0.875	0.634	0.16	8.62	0.218		0.133	2.67	3.19	2.26	32.6	1.33		1.16E-02	5.68E-02	4.71E-02	3.25E-02	9.86E-01	4.57E-02	1.90E-01	5.01E-02
944	110-62-3	1-PENTANAL		0.00146	0.00262	0.00224	0.00219	0.0288	0.00234	0.00652	0.00267			0.000558	0.00181	0.000789	0.000524	0.0102	0.00102		0.0023	0.00691	0.0033	0.00287	0.0419	0.00422		0.08	0.204	0.152	0.061	1.38	0.0889		0.177	0.427	0.489	0.387	3.71	0.276		7.32E-03	1.33E-02	1.22E-02	7.74E-03	1.44E-01	1.17E-02	3.26E-02	1.33E-02
945	110-73-6	Ethanol, 2-(ethylamino)-		0.00104	0.000932	0.000908	0.00103	0.000531	0.000953	0.000977	0.00113			0.00312	0.00243	0.00268	0.00275	0.00128	0.0026		0.00455	0.00353	0.00397	0.00401	0.00187	0.00379		0.094	0.0788	0.0795	0.0821	0.0367	0.0825		1.39	1.09	1.13	1.16	0.475	1.1		1.17E-02	1.04E-02	1.14E-02	1.16E-02	5.95E-03	1.07E-02	1.10E-02	1.27E-02
946	110-75-8	2-chloroethyl vinyl ether		0.00069	0.00111	0.000946	0.000392	0.0105	0.000992	0.0025	0.00114			0.000207	0.000669	0.000266	8.77e-06	0.00291	0.000331		0.000442	0.00139	0.000577	8.11e-05	0.00623	0.000708		0.0458	0.125	0.0758	0.00188	0.609	0.0484		0.00445	0.0134	0.00998	0.00597	0.0689	0.00604		3.16E-03	5.33E-03	4.76E-03	1.53E-04	4.80E-02	4.55E-03	1.15E-02	5.22E-03
947	110-77-0	Ethanol, 2-(ethylthio)-		0.000799	0.000823	0.000774	0.000856	0.00275	0.000814	0.00118	0.000958			0.00176	0.00195	0.00166	0.00168	0.00556	0.00174		0.00249	0.00276	0.00239	0.00238	0.0079	0.00246		0.0593	0.063	0.0596	0.0533	0.175	0.0541		0.842	0.837	0.899	0.852	2.58	0.75		8.04E-03	8.24E-03	8.65E-03	8.59E-03	2.76E-02	8.18E-03	1.18E-02	9.63E-03
948	110-81-6	DIETHYL DISULFIDE		0.00144	0.00702	0.00581	0.00468	0.124	0.0057	0.0237	0.00626			0.00039	0.00438	0.00126	0.000637	0.0292	0.00196		0.00143	0.0147	0.00464	0.00358	0.108	0.0072		0.0534	0.461	0.302	0.0526	4.12	0.103		0.0365	0.796	0.912	0.631	9.33	0.379		5.25E-03	2.64E-02	2.15E-02	9.84E-03	4.51E-01	2.08E-02	8.67E-02	2.29E-02
949	110-95-2	1,3-Propanediamine, N,N,N',N'-tetramethyl-		0.000139	0.000135	0.000129	0.000144	0.000311	0.000135	0.000174	0.00016			0.000269	0.000263	0.000244	0.000248	0.00055	0.000249		0.000365	0.000355	0.000338	0.000338	0.000746	0.000338		0.00866	0.00842	0.00815	0.00767	0.0165	0.00779		0.121	0.11	0.116	0.113	0.234	0.102		1.13E-03	1.10E-03	1.17E-03	1.17E-03	2.53E-03	1.10E-03	1.42E-03	1.30E-03
950	110-98-5	2-Propanol, 1,1'-oxybis-		0.000189	0.000172	0.000164	1.53e-05	9.82e-05	0.000172	0.000177	0.000205			0.000144	0.000151	0.000124	5.75e-07	6.11e-05	0.00012		0.00025	0.00026	0.000218	4.79e-06	0.000106	0.000208		0.0108	0.0128	0.00916	5.24e-05	0.00434	0.00949		0.00166	0.00313	0.00135	0.000397	0.000585	0.00131		1.28E-03	1.22E-03	1.25E-03	5.90E-06	6.69E-04	1.17E-03	1.20E-03	1.39E-03
951	110-99-6	Acetic acid, 2,2'-oxybis-		0.000409	0.00036	0.000353	0.000402	0.000106	0.00037	0.000364	0.00044			0.00105	0.000789	0.000895	0.000923	0.000185	0.000865		0.00146	0.00109	0.00126	0.00128	0.000257	0.0012		0.0398	0.0292	0.0331	0.0347	0.00685	0.0348		0.571	0.436	0.45	0.465	0.0655	0.445		3.78E-03	3.31E-03	3.63E-03	3.71E-03	9.79E-04	3.42E-03	3.36E-03	4.07E-03
952	111-13-7	2-OCTANONE		0.00111	0.00466	0.00383	0.00327	0.0791	0.00382	0.0154	0.00421			0.000694	0.00607	0.00197	0.00152	0.0437	0.00302		0.00161	0.0136	0.0046	0.004	0.102	0.00702		0.0508	0.334	0.244	0.0671	3.23	0.0888		0.149	1.89	2.26	1.62	22.6	0.965		7.33E-03	3.10E-02	2.60E-02	1.85E-02	5.22E-01	2.52E-02	1.02E-01	2.78E-02
953	111-18-2	1,6-Hexanediamine, N,N,N',N'-tetramethyl-		0.000137	0.000357	0.000295	0.000277	0.00509	0.000305	0.00105	0.000342			0.000145	0.000695	0.000275	0.000256	0.00488	0.000391		0.000195	0.000933	0.000375	0.000346	0.00657	0.000526		0.00613	0.0222	0.0176	0.00737	0.201	0.00811		0.0647	0.288	0.342	0.257	3.08	0.166		1.11E-03	2.87E-03	2.55E-03	2.22E-03	4.10E-02	2.46E-03	8.45E-03	2.76E-03
954	111-25-1	1-BROMOHEXANE		0.00196	0.0103	0.0086	0.00657	0.185	0.00836	0.0353	0.00915			0.000328	0.00417	0.00113	0.000408	0.0267	0.00177		0.00134	0.0153	0.00462	0.00316	0.109	0.00723		0.068	0.674	0.417	0.0508	5.76	0.139		0.0166	0.541	0.576	0.38	5.95	0.236		4.83E-03	2.65E-02	2.12E-02	6.86E-03	4.55E-01	2.06E-02	8.71E-02	2.26E-02
955	1113-38-8	Ammonium Oxalate		5.59e-05	4.92e-05	4.82e-05	5.49e-05	1.42e-05	5.05e-05	4.97e-05	6.01e-05			0.000127	9.49e-05	0.000108	0.000111	2.16e-05	0.000104		0.000171	0.000127	0.000148	0.000149	2.91e-05	0.00014		0.00582	0.00327	0.00484	0.00507	0.000973	0.00509		0.0815	0.0617	0.0643	0.0665	0.00894	0.0636		4.49E-04	3.94E-04	4.32E-04	4.41E-04	1.14E-04	4.06E-04	3.99E-04	4.83E-04
956	111-36-4	BUTYL ISOCYANATE		0.000904	0.0036	0.00295	0.00234	0.0601	0.00296	0.0117	0.00327			0.000251	0.00241	0.000681	0.000216	0.0148	0.00103		0.000771	0.00661	0.0021	0.00137	0.0455	0.00318		0.0317	0.235	0.144	0.0178	1.88	0.0536		0.0244	0.288	0.318	0.22	3.16	0.138		3.45E-03	1.43E-02	1.17E-02	3.36E-03	2.29E-01	1.13E-02	4.48E-02	1.25E-02
957	111381-89-6	1,2-Benzenedicarboxylic acid, heptyl nonyl ester, branched and linear		0.000934	0.00497	0.00415	0.00342	0.0892	0.00403	0.017	0.0044			0.00159	0.0169	0.00551	0.00491	0.131	0.00864		0.00215	0.0229	0.00747	0.00665	0.177	0.0117		0.189	1.37	1.17	0.331	16.2	0.388		0.677	20.4	24.8	17.6	257	10.2		1.04E-02	5.53E-02	4.62E-02	3.81E-02	9.93E-01	4.48E-02	1.90E-01	4.91E-02
958	111-47-7	DI-N-PROPYLSULFIDE		0.00152	0.00749	0.00619	0.00489	0.132	0.00608	0.0253	0.00666			0.000342	0.00396	0.00111	0.00047	0.0258	0.00172		0.00131	0.0136	0.00423	0.00308	0.0983	0.00658		0.0545	0.487	0.309	0.0454	4.22	0.106		0.0263	0.596	0.666	0.454	6.82	0.277		4.81E-03	2.45E-02	1.97E-02	7.55E-03	4.15E-01	1.92E-02	7.98E-02	2.10E-02
959	111-55-7	ETHYLENE GLYCOL DIACETATE		4.81e-05	4.89e-05	4.61e-05	5.11e-05	0.000152	4.85e-05	6.85e-05	5.71e-05			8.65e-05	9.33e-05	8.08e-05	8.21e-05	0.000252	8.42e-05		0.000116	0.000125	0.00011	0.00011	0.000338	0.000113		0.00286	0.00297	0.00283	0.00256	0.00776	0.0026		0.0398	0.0387	0.0415	0.0395	0.112	0.035		3.82E-04	3.86E-04	4.07E-04	4.06E-04	1.21E-03	3.85E-04	5.43E-04	4.53E-04
960	111-65-9	n-octane		0.00174	0.0093	0.00771	0.00476	0.166	0.00748	0.0317	0.00819			0.000247	0.00341	0.000856	0.000108	0.0203	0.00134		0.000735	0.00934	0.00255	0.00102	0.0606	0.004		0.0783	0.858	0.486	0.0211	6.71	0.161		0.00489	0.219	0.179	0.0958	1.85	0.0732		3.92E-03	2.21E-02	1.74E-02	1.94E-03	3.74E-01	1.69E-02	7.14E-02	1.85E-02
961	111-78-4	CYCLOOCTA-1,5-DIENE		0.00192	0.00982	0.00814	0.00608	0.174	0.00795	0.0334	0.0087			0.000296	0.00372	0.000989	0.000288	0.0232	0.00154		0.00114	0.0128	0.00382	0.0024	0.0897	0.00596		0.0677	0.665	0.401	0.0402	5.5	0.135		0.0137	0.392	0.406	0.264	4.18	0.167		4.47E-03	2.39E-02	1.90E-02	4.94E-03	4.04E-01	1.85E-02	7.75E-02	2.02E-02
962	111-83-1	1-BROMOOCTANE		0.00333	0.0177	0.0148	0.012	0.318	0.0143	0.0607	0.0157			0.00106	0.0119	0.00367	0.00269	0.0871	0.00574		0.00518	0.056	0.018	0.0153	0.427	0.0281		0.184	1.59	1.14	0.271	15.8	0.378		0.0972	2.98	3.55	2.49	36.7	1.45		1.36E-02	7.33E-02	6.03E-02	4.06E-02	1.30E+00	5.86E-02	2.48E-01	6.41E-02
963	111-91-1	bis(2-chloroethoxy)methane		0.00148	0.00263	0.00224	0.00225	0.0286	0.00235	0.0065	0.00268			0.00249	0.00721	0.00349	0.00333	0.0445	0.00452		0.004	0.0115	0.0057	0.0054	0.0716	0.00726		0.112	0.255	0.211	0.116	1.9	0.124		1.27	2.98	3.45	2.76	26	1.96		1.76E-02	3.11E-02	2.92E-02	2.64E-02	3.40E-01	2.79E-02	7.73E-02	3.19E-02
964	1119-97-7	Myristyltrimethylammonium Bromide		0.0018	0.00694	0.00569	0.00499	0.115	0.00572	0.0225	0.00633			0.00284	0.0215	0.00748	0.0068	0.161	0.0113		0.00391	0.0295	0.0104	0.00936	0.221	0.0156		0.118	0.665	0.516	0.172	6.69	0.195		0.906	8.99	10.8	7.85	107	4.72		2.07E-02	7.91E-02	6.76E-02	5.71E-02	1.31E+00	6.55E-02	2.58E-01	7.24E-02
965	1120-01-0	1-HEXADECANOL, HYDROGEN SULFATE, SODIUM SALT		0.00153	0.00802	0.00668	0.00552	0.143	0.0065	0.0274	0.00711			0.00193	0.0203	0.00661	0.00589	0.157	0.0103		0.00259	0.0272	0.00889	0.00792	0.21	0.0139		0.08	0.635	0.489	0.139	6.74	0.163		0.298	8.38	10.2	7.23	105	4.18		1.44E-02	7.56E-02	6.31E-02	5.21E-02	1.35E+00	6.13E-02	2.59E-01	6.71E-02
966	1121-60-4	2-PYRIDINECARBOXYALDEHYDE		0.00102	0.00105	0.00099	0.00109	0.00351	0.00104	0.00151	0.00122			0.0022	0.00245	0.00208	0.00208	0.00697	0.00218		0.00347	0.00384	0.00333	0.00331	0.011	0.00343		0.0814	0.0867	0.0819	0.0726	0.241	0.0743		1.07	1.06	1.14	1.08	3.28	0.953		1.09E-02	1.12E-02	1.17E-02	1.15E-02	3.74E-02	1.11E-02	1.60E-02	1.30E-02
967	112-18-5	N,N-DIMETHYLDODECYLAMINE		0.00232	0.0123	0.0103	0.00848	0.221	0.00998	0.0423	0.0109			0.00348	0.0371	0.0121	0.0108	0.287	0.0189		0.00473	0.0505	0.0164	0.0146	0.391	0.0258		0.144	1.16	0.894	0.253	12.4	0.296		0.508	15.3	18.6	13.2	192	7.62		2.42E-02	1.29E-01	1.07E-01	8.83E-02	2.31E+00	1.04E-01	4.41E-01	1.14E-01
968	112225-87-3	1,2-DIBENZOYL-1-TERT-BUTYLHYDRAZINE		0.00146	0.00635	0.00522	0.00448	0.109	0.0052	0.0211	0.00572			0.00195	0.0169	0.00571	0.00515	0.128	0.00878		0.00265	0.0229	0.00777	0.00698	0.174	0.0119		0.0816	0.528	0.408	0.127	5.43	0.146		0.505	7.02	8.48	6.09	85.5	3.6		1.47E-02	6.38E-02	5.39E-02	4.51E-02	1.09E+00	5.23E-02	2.12E-01	5.76E-02
969	1122-54-9	4-ACETYLPYRIDINE		0.000722	0.000753	0.000706	0.000779	0.00269	0.000742	0.0011	0.000873			0.00155	0.00177	0.00147	0.00149	0.00532	0.00155		0.00215	0.00245	0.00208	0.00207	0.00741	0.00216		0.0518	0.0562	0.053	0.0468	0.167	0.0475		0.742	0.754	0.812	0.765	2.48	0.669		7.09E-03	7.36E-03	7.71E-03	7.65E-03	2.64E-02	7.29E-03	1.08E-02	8.57E-03
970	1122-61-8	4-NITROPYRIDINE		0.000579	0.000577	0.000547	0.000609	0.00159	0.000575	0.00078	0.000679			0.00123	0.00127	0.00113	0.00115	0.00309	0.00117		0.00172	0.00177	0.00162	0.00162	0.00433	0.00164		0.0407	0.0411	0.0394	0.0362	0.0954	0.0368		0.571	0.539	0.574	0.553	1.37	0.494		5.40E-03	5.36E-03	5.67E-03	5.66E-03	1.48E-02	5.36E-03	7.26E-03	6.32E-03
971	1122-91-4	Benzaldehyde, 4-bromo-		0.003	0.0137	0.0113	0.00962	0.238	0.0112	0.0461	0.0123			0.00486	0.0446	0.0149	0.0132	0.339	0.023		0.00882	0.0807	0.0271	0.0242	0.616	0.0417		0.257	1.77	1.36	0.408	18.3	0.477		1.02	16.7	20.2	14.4	205	8.48		3.61E-02	1.65E-01	1.39E-01	1.14E-01	2.87E+00	1.35E-01	5.54E-01	1.48E-01
972	112-29-8	1-BROMODECANE		0.00409	0.0218	0.0182	0.015	0.391	0.0176	0.0747	0.0193			0.00657	0.0704	0.0228	0.02	0.542	0.0358		0.0147	0.157	0.0511	0.0454	1.21	0.0801		0.425	3.45	2.64	0.736	36.5	0.873		0.806	24.3	29.5	20.9	305	12.1		4.68E-02	2.49E-01	2.08E-01	1.68E-01	4.46E+00	2.02E-01	8.53E-01	2.21E-01
973	112-36-7	BIS (2-ETHOXY ETHYL) ETHER		0.00107	0.00108	0.00102	0.00114	0.00331	0.00108	0.00151	0.00127			0.00268	0.00287	0.0025	0.00254	0.00763	0.0026		0.00385	0.00412	0.00365	0.00365	0.011	0.00373		0.0883	0.0915	0.0872	0.0792	0.235	0.0803		1.29	1.25	1.34	1.28	3.55	1.14		1.20E-02	1.21E-02	1.27E-02	1.27E-02	3.71E-02	1.20E-02	1.69E-02	1.42E-02
974	112-37-8	UNDECANOIC ACID		0.00361	0.0192	0.016	0.0132	0.343	0.0155	0.0656	0.017			0.00823	0.0876	0.0285	0.0254	0.677	0.0447		0.0114	0.121	0.0394	0.035	0.934	0.0616		0.327	2.64	2.03	0.574	28	0.671		1.21	35.9	43.6	30.9	451	17.9		4.66E-02	2.47E-01	2.06E-01	1.70E-01	4.43E+00	2.00E-01	8.47E-01	2.19E-01
975	1124-19-2	PHENYLTIN TRICHLORIDE		0.000265	0.000246	0.000237	0.000267	0.000327	0.000249	0.000283	0.000295			0.000532	0.000462	0.000467	0.000465	0.000582	0.000464		0.000776	0.000667	0.000694	0.000695	0.00085	0.000677		0.0175	0.0158	0.0155	0.015	0.018	0.0155		0.234	0.195	0.204	0.204	0.235	0.19		2.20E-03	2.04E-03	2.20E-03	2.16E-03	2.72E-03	2.07E-03	2.36E-03	2.45E-03
976	112-52-7	1-CHLORODODECANE		0.00499	0.0266	0.0222	0.0183	0.477	0.0215	0.0911	0.0235			0.0252	0.269	0.0876	0.0779	2.08	0.137		0.043	0.459	0.149	0.133	3.55	0.234		1.03	8.33	6.41	1.81	88.6	2.12		3.5	106	128	91	1330	52.5		8.66E-02	4.60E-01	3.84E-01	3.16E-01	8.25E+00	3.73E-01	1.58E+00	4.08E-01
977	1126-46-1	METHYL P-CHLOROBENZOATE		0.00119	0.00582	0.00482	0.00404	0.102	0.00473	0.0197	0.00519			0.00125	0.0123	0.00404	0.00354	0.0939	0.00628		0.00188	0.0184	0.0061	0.00542	0.141	0.00946		0.0585	0.434	0.331	0.0957	4.52	0.113		0.233	4.84	5.86	4.17	60	2.43		1.03E-02	5.04E-02	4.22E-02	3.43E-02	8.88E-01	4.10E-02	1.71E-01	4.50E-02
978	112-70-9	1-TRIDECANOL		0.00312	0.0166	0.0138	0.0114	0.297	0.0134	0.0568	0.0147			0.00598	0.0637	0.0208	0.0185	0.493	0.0325		0.00814	0.0868	0.0283	0.0252	0.671	0.0443		0.241	1.94	1.49	0.423	20.7	0.495		0.873	26.3	31.9	22.7	330	13.1		3.70E-02	1.96E-01	1.64E-01	1.35E-01	3.52E+00	1.59E-01	6.74E-01	1.74E-01
979	112-80-1	OLEIC ACID		0.00381	0.0203	0.0169	0.014	0.364	0.0164	0.0696	0.018			0.0474	0.505	0.165	0.146	3.91	0.258		0.0805	0.859	0.28	0.249	6.64	0.438		1.9	15.3	11.8	3.34	163	3.91		9.65	291	354	251	3660	145		7.82E-02	4.16E-01	3.47E-01	2.86E-01	7.46E+00	3.37E-01	1.43E+00	3.68E-01
980	1142-19-4	BIS(4-CHLOROPHENYL) DISULFIDE		0.00575	0.0306	0.0255	0.021	0.549	0.0248	0.105	0.0271			0.0934	0.996	0.324	0.289	7.71	0.508		0.176	1.88	0.611	0.544	14.5	0.957		2.28	18.4	14.1	4	195	4.68		12.6	379	461	327	4760	189		1.22E-01	6.47E-01	5.39E-01	4.45E-01	1.16E+01	5.24E-01	2.22E+00	5.73E-01
981	115-77-5	PENTAERYTHRITOL		4.01e-05	3.53e-05	3.45e-05	3.93e-05	1.09e-05	3.62e-05	3.57e-05	4.31e-05			8.97e-05	6.73e-05	7.63e-05	7.86e-05	1.69e-05	7.37e-05		0.00012	9.01e-05	0.000104	0.000105	2.26e-05	9.88e-05		0.00298	0.00217	0.00248	0.00259	0.000546	0.0026		0.0416	0.0317	0.0329	0.034	0.00526	0.0325		3.18E-04	2.79E-04	3.06E-04	3.12E-04	8.64E-05	2.88E-04	2.84E-04	3.42E-04
982	118-44-5	1-NAPHTHALENAMINE, N-ETHYL-		0.00352	0.0183	0.0153	0.0126	0.327	0.0149	0.0626	0.0163			0.00809	0.0843	0.0276	0.0246	0.651	0.0431		0.0112	0.116	0.0381	0.0339	0.899	0.0595		0.322	2.53	1.95	0.556	26.8	0.65		1.29	34.7	42.1	29.9	435	17.3		4.63E-02	2.40E-01	2.01E-01	1.66E-01	4.29E+00	1.95E-01	8.21E-01	2.13E-01
983	118-55-8	PHENYL 2-HYDROXYBENZOATE		0.000325	0.00172	0.00143	0.00118	0.0307	0.00139	0.00587	0.00152			0.000323	0.00342	0.00111	0.000992	0.0264	0.00174		0.000432	0.00457	0.00149	0.00133	0.0353	0.00233		0.0136	0.109	0.0834	0.0237	1.15	0.0277		0.0493	1.41	1.72	1.22	17.7	0.704		2.64E-03	1.39E-02	1.16E-02	9.56E-03	2.49E-01	1.13E-02	4.76E-02	1.23E-02
984	118-61-6	ETHYL 2-HYDROXYBENZOATE		0.000234	0.00116	0.000961	0.000803	0.0205	0.000941	0.00393	0.00103			0.000227	0.00226	0.000743	0.00066	0.0173	0.00116		0.000306	0.00304	0.001	0.000895	0.0234	0.00156		0.00965	0.0723	0.0555	0.0161	0.759	0.0189		0.0426	0.933	1.13	0.805	11.6	0.468		1.87E-03	9.28E-03	7.77E-03	6.39E-03	1.64E-01	7.54E-03	3.15E-02	8.27E-03
985	119-32-4	3-NITRO-4-TOLUIDINE		0.000523	0.00178	0.00146	0.00131	0.0284	0.00148	0.00564	0.00165			0.000577	0.00381	0.00137	0.00126	0.0281	0.00205		0.000778	0.00513	0.00187	0.0017	0.0379	0.00276		0.0245	0.121	0.0943	0.0335	1.18	0.0377		0.21	1.58	1.9	1.39	18.3	0.852		4.54E-03	1.54E-02	1.33E-02	1.14E-02	2.47E-01	1.29E-02	4.90E-02	1.43E-02
986	119-33-5	4-METHYL-2-NITROPHENOL		0.000374	0.00157	0.00129	0.00111	0.0267	0.00129	0.00518	0.00142			0.000374	0.00313	0.00106	0.000948	0.0236	0.00163		0.000514	0.00428	0.00147	0.00132	0.0324	0.00223		0.0162	0.101	0.078	0.0245	1.03	0.0284		0.102	1.28	1.55	1.12	15.5	0.663		3.07E-03	1.29E-02	1.09E-02	9.02E-03	2.19E-01	1.06E-02	4.26E-02	1.17E-02
987	1194-02-1	Benzonitrile, 4-fluoro-		0.00227	0.00613	0.00506	0.00469	0.0889	0.00521	0.0182	0.00584			0.00172	0.00887	0.00337	0.00287	0.0611	0.00482		0.00595	0.0301	0.0118	0.0107	0.212	0.0167		0.182	0.706	0.542	0.206	6.28	0.245		0.58	2.77	3.28	2.45	29.9	1.57		1.95E-02	5.28E-02	4.64E-02	3.70E-02	7.64E-01	4.48E-02	1.56E-01	5.01E-02
988	119-93-7	3,3'-Dimethylbenzidine		0.00109	0.00453	0.00372	0.00322	0.0766	0.00372	0.0149	0.0041			0.00134	0.011	0.00377	0.00341	0.0833	0.00577		0.00182	0.0149	0.00512	0.00461	0.113	0.00779		0.0566	0.347	0.268	0.0857	3.54	0.0981		0.38	4.58	5.53	3.99	55.3	2.37		1.04E-02	4.30E-02	3.65E-02	3.06E-02	7.28E-01	3.53E-02	1.42E-01	3.90E-02
989	12002-48-1	TRICHLOROBENZENES		0.00499	0.0265	0.0221	0.0182	0.474	0.0214	0.0907	0.0235			0.00526	0.0565	0.0182	0.0157	0.432	0.0285		0.0245	0.261	0.0848	0.075	2.01	0.133		0.707	5.75	4.37	1.2	60.3	1.45		0.567	16.8	20.3	14.4	210	8.33		4.78E-02	2.53E-01	2.11E-01	1.68E-01	4.53E+00	2.05E-01	8.67E-01	2.24E-01
990	120-07-0	PHENYLDIETHANOLAMINE		0.000122	0.000135	0.000125	0.000137	0.000623	0.000132	0.000217	0.000154			0.000203	0.000264	0.000202	0.000203	0.00096	0.000219		0.000273	0.000354	0.000276	0.000273	0.00129	0.000294		0.00708	0.0084	0.00776	0.00648	0.0312	0.0066		0.0981	0.11	0.12	0.11	0.458	0.0932		9.91E-04	1.09E-03	1.13E-03	1.11E-03	5.05E-03	1.07E-03	1.76E-03	1.25E-03
991	120-21-8	Benzaldehyde, 4-(diethylamino)-		0.00147	0.0072	0.00596	0.005	0.127	0.00585	0.0244	0.00642			0.00185	0.0181	0.00597	0.00533	0.139	0.00929		0.00253	0.0248	0.00821	0.00733	0.191	0.0127		0.0783	0.577	0.444	0.13	6.05	0.152		0.358	7.43	9.01	6.42	92.3	3.74		1.41E-02	6.87E-02	5.76E-02	4.77E-02	1.21E+00	5.59E-02	2.33E-01	6.13E-02
992	121-29-9	PYRETHRIN II		0.000333	0.00177	0.00147	0.00122	0.0317	0.00143	0.00606	0.00157			0.000332	0.00353	0.00115	0.00102	0.0273	0.0018		0.000443	0.00471	0.00154	0.00137	0.0365	0.00241		0.0139	0.112	0.0861	0.0244	1.19	0.0285		0.0492	1.46	1.77	1.26	18.3	0.726		2.70E-03	1.43E-02	1.20E-02	9.86E-03	2.57E-01	1.16E-02	4.91E-02	1.27E-02
993	121-32-4	BENZALDEHYDE, 3-ETHOXY-4-HYDROXY-		0.000735	0.0017	0.00142	0.00136	0.0228	0.00147	0.0048	0.00166			0.000957	0.00398	0.00166	0.00157	0.0272	0.0023		0.0013	0.0054	0.00228	0.00213	0.037	0.00313		0.0398	0.125	0.101	0.0458	1.09	0.0497		0.456	1.66	1.96	1.5	17	0.991		6.95E-03	1.61E-02	1.45E-02	1.28E-02	2.16E-01	1.39E-02	4.54E-02	1.57E-02
994	121-46-0	BICYCLO(2,2,1)HEPTA-2,5-DIENE		0.000948	0.0045	0.00366	0.00138	0.0774	0.00362	0.0149	0.00397			0.000219	0.00272	0.000682	2.59e-05	0.0156	0.00106		0.000492	0.00589	0.00153	0.000244	0.0351	0.00237		0.0646	0.635	0.349	0.00492	4.72	0.121		0.00269	0.0895	0.0573	0.0227	0.583	0.024		3.50E-03	1.75E-02	1.38E-02	4.63E-04	2.86E-01	1.34E-02	5.51E-02	1.47E-02
995	122-03-2	Benzaldehyde, 4-(1-methylethyl)-		0.0033	0.0168	0.014	0.0116	0.299	0.0137	0.0574	0.015			0.00497	0.051	0.0166	0.0147	0.391	0.026		0.00937	0.0957	0.0314	0.0279	0.737	0.049		0.276	2.14	1.63	0.466	22.4	0.55		0.754	18.5	22.5	16	231	9.27		3.67E-02	1.87E-01	1.56E-01	1.27E-01	3.32E+00	1.52E-01	6.37E-01	1.66E-01
996	122-10-1	Bomyl		2.08e-05	1.85e-05	1.81e-05	2.06e-05	1.01e-05	1.9e-05	1.94e-05	2.26e-05			4.54e-05	3.51e-05	3.89e-05	4e-05	1.77e-05	3.78e-05		6.07e-05	4.7e-05	5.3e-05	5.36e-05	2.37e-05	5.06e-05		0.00135	0.00112	0.00114	0.00118	0.000502	0.00119		0.0189	0.0148	0.0153	0.0157	0.00605	0.0149		1.64E-04	1.46E-04	1.59E-04	1.62E-04	7.96E-05	1.50E-04	1.53E-04	1.78E-04
997	122-79-2	PHENYL ACETATE		0.000287	0.00061	0.000512	0.000496	0.00772	0.000533	0.00166	0.000603			0.000312	0.00117	0.000505	0.00046	0.00771	0.000686		0.000447	0.00166	0.000732	0.00068	0.011	0.000982		0.0137	0.0393	0.0315	0.0147	0.324	0.0164		0.151	0.478	0.56	0.433	4.67	0.293		2.35E-03	4.99E-03	4.53E-03	3.90E-03	6.31E-02	4.36E-03	1.36E-02	4.93E-03
998	123-01-3	DODECYLBENZENE		0.000933	0.00497	0.00414	0.00341	0.089	0.00402	0.017	0.0044			0.00944	0.101	0.0328	0.0292	0.779	0.0514		0.0152	0.162	0.0529	0.0471	1.26	0.0828		1.64	13	10.2	2.88	141	3.37		7.81	236	286	203	2960	117		1.86E-02	9.86E-02	8.23E-02	6.78E-02	1.77E+00	7.99E-02	3.38E-01	8.74E-02
999	123-15-9	2-METHYLPENTALDEHYDE		0.00127	0.00341	0.00281	0.00246	0.0491	0.0029	0.0101	0.00324			0.000322	0.00191	0.000628	0.000258	0.0113	0.000897		0.00121	0.00645	0.00239	0.00175	0.0426	0.00338		0.0521	0.237	0.154	0.0306	1.78	0.07		0.0542	0.264	0.301	0.221	2.74	0.145		4.58E-03	1.27E-02	1.08E-02	4.15E-03	1.77E-01	1.04E-02	3.63E-02	1.17E-02
1000	123-25-1	DIETHYL SUCCINATE		5.01e-05	8.12e-05	7.02e-05	7.15e-05	0.000805	7.36e-05	0.00019	8.44e-05			6.14e-05	0.000155	8.04e-05	7.8e-05	0.000914	0.000101		8.23e-05	0.000207	0.000109	0.000105	0.00122	0.000135		0.00245	0.00494	0.00416	0.00248	0.0344	0.00261		0.0315	0.0642	0.0738	0.0601	0.521	0.044		3.97E-04	6.41E-04	6.11E-04	5.66E-04	6.38E-03	5.84E-04	1.51E-03	6.69E-04
1001	123-43-3	Acetic acid, sulfo-		0.00047	0.000417	0.000407	0.000463	0.00019	0.000427	0.00043	0.000508			0.00117	0.000898	0.001	0.00103	0.000368	0.000972		0.00162	0.00124	0.00141	0.00142	0.000508	0.00134		0.0352	0.029	0.0296	0.0307	0.0106	0.0308		0.503	0.39	0.403	0.414	0.124	0.395		4.26E-03	3.77E-03	4.12E-03	4.20E-03	1.72E-03	3.87E-03	3.91E-03	4.61E-03
1002	123-66-0	ETHYL HEXANOATE		0.00039	0.00189	0.00157	0.0013	0.0333	0.00154	0.0064	0.00169			0.00029	0.00298	0.00093	0.00069	0.0216	0.00145		0.0005	0.00492	0.00161	0.00138	0.0373	0.0025		0.0153	0.119	0.0859	0.0214	1.17	0.0294		0.0513	1.05	1.25	0.885	12.8	0.52		2.76E-03	1.35E-02	1.12E-02	7.64E-03	2.35E-01	1.09E-02	4.53E-02	1.19E-02
1003	123-92-2	ISOAMYL ACETATE		0.000304	0.0012	0.000988	0.000832	0.0201	0.000991	0.00393	0.00109			0.000184	0.00163	0.000496	0.00027	0.0108	0.000753		0.000365	0.00296	0.00099	0.000787	0.0214	0.0015		0.0111	0.0744	0.0499	0.0103	0.651	0.0186		0.0404	0.446	0.52	0.37	5.16	0.225		1.94E-03	7.87E-03	6.51E-03	3.25E-03	1.28E-01	6.31E-03	2.50E-02	6.97E-03
1004	123-96-6	2-OCTANOL		0.00119	0.00588	0.00487	0.00407	0.104	0.00478	0.0199	0.00524			0.00113	0.0113	0.00367	0.00316	0.0855	0.00572		0.00186	0.0183	0.00605	0.00536	0.141	0.00939		0.0577	0.434	0.329	0.0932	4.49	0.112		0.2	4.25	5.14	3.66	52.7	2.13		9.82E-03	4.83E-02	4.04E-02	3.21E-02	8.51E-01	3.92E-02	1.64E-01	4.30E-02
1005	124-63-0	METHYLSULFONYL CHLORIDE		0.000809	0.0014	0.0012	0.0012	0.0148	0.00125	0.0034	0.00143			0.000736	0.00212	0.00101	0.000868	0.0125	0.0013		0.00152	0.00425	0.00212	0.00197	0.0258	0.00268		0.0449	0.102	0.0819	0.0421	0.721	0.0491		0.337	0.761	0.877	0.703	6.49	0.505		6.44E-03	1.11E-02	1.04E-02	8.53E-03	1.18E-01	9.97E-03	2.70E-02	1.14E-02
1006	124-87-8	PICROTOXIN		3.39e-06	2.99e-06	2.92e-06	3.33e-06	8.45e-07	3.07e-06	3.01e-06	3.65e-06			7.55e-06	5.64e-06	6.41e-06	6.61e-06	1.26e-06	6.19e-06		1.01e-05	7.54e-06	8.74e-06	8.85e-06	1.68e-06	8.28e-06		0.00063	0.000186	0.000524	0.000549	0.000103	0.000551		0.0088	0.00578	0.00693	0.00717	0.000931	0.00686		2.67E-05	2.34E-05	2.56E-05	2.62E-05	6.64E-06	2.41E-05	2.37E-05	2.87E-05
1007	126-81-8	5,5-DIMETHYL-1,3-CYCLOHEXANEDIONE		0.000574	0.00102	0.00087	0.000871	0.0111	0.00091	0.00252	0.00104			0.000786	0.00227	0.0011	0.00106	0.0141	0.00143		0.00107	0.00308	0.00152	0.00145	0.0191	0.00194		0.0317	0.0719	0.0597	0.0331	0.539	0.0351		0.404	0.948	1.1	0.877	8.29	0.624		5.26E-03	9.29E-03	8.71E-03	7.98E-03	1.02E-01	8.34E-03	2.31E-02	9.51E-03
1008	127-07-1	HYDROXYUREA		8.05e-06	7.09e-06	6.94e-06	7.91e-06	2.14e-06	7.28e-06	7.18e-06	8.66e-06			1.79e-05	1.34e-05	1.52e-05	1.57e-05	3.27e-06	1.47e-05		2.39e-05	1.79e-05	2.07e-05	2.1e-05	4.37e-06	1.96e-05		0.000614	0.000428	0.000511	0.000535	0.00011	0.000537		0.00858	0.00634	0.00677	0.00699	0.00104	0.00669		6.32E-05	5.55E-05	6.08E-05	6.21E-05	1.68E-05	5.72E-05	5.64E-05	6.81E-05
1009	127-27-5	Pimaric acid		0.00566	0.0301	0.0251	0.0207	0.54	0.0244	0.103	0.0267			0.112	1.19	0.389	0.346	9.23	0.609		0.23	2.46	0.799	0.712	19	1.25		2.54	20.5	15.8	4.47	218	5.22		15.2	459	557	396	5760	228		1.22E-01	6.48E-01	5.41E-01	4.46E-01	1.16E+01	5.25E-01	2.22E+00	5.75E-01
1010	127-52-6	Chloramine-B		0.00053	0.000469	0.000458	0.000521	0.000187	0.000481	0.000481	0.000572			0.00136	0.00103	0.00116	0.00119	0.000361	0.00112		0.00188	0.00143	0.00163	0.00165	0.0005	0.00155		0.041	0.0335	0.0344	0.0358	0.0105	0.0359		0.589	0.454	0.469	0.483	0.118	0.461		4.92E-03	4.33E-03	4.74E-03	4.84E-03	1.74E-03	4.46E-03	4.46E-03	5.31E-03
1011	127-66-2	Benzenemethanol, ,alpha,-ethynyl-,alpha,-methyl-		0.000664	0.00168	0.00139	0.00131	0.0236	0.00144	0.00488	0.00161			0.000821	0.0038	0.00153	0.00143	0.0266	0.00216		0.00111	0.00516	0.0021	0.00194	0.0361	0.00293		0.0345	0.12	0.0959	0.0411	1.08	0.045		0.375	1.59	1.88	1.42	16.8	0.921		6.12E-03	1.54E-02	1.37E-02	1.21E-02	2.17E-01	1.32E-02	4.49E-02	1.49E-02
1012	127-91-3	beta-PINENE		0.00329	0.0175	0.0145	0.0111	0.312	0.0141	0.0597	0.0154			0.000359	0.00459	0.00124	0.000448	0.0295	0.00194		0.00175	0.0201	0.00607	0.00416	0.144	0.00951		0.12	1.2	0.744	0.0904	10.3	0.247		0.0167	0.562	0.597	0.393	6.17	0.245		5.57E-03	3.08E-02	2.46E-02	7.95E-03	5.28E-01	2.39E-02	1.01E-01	2.61E-02
1013	1300-21-6	DICHLOROETHANES		0.00132	0.00279	0.00234	0.00194	0.0349	0.00243	0.00752	0.00275			0.000259	0.0012	0.000415	9.26e-05	0.00629	0.000563		0.000868	0.00361	0.00141	0.000795	0.0211	0.00189		0.0573	0.21	0.13	0.017	1.33	0.0683		0.0261	0.0882	0.0948	0.0701	0.788	0.0498		3.95E-03	8.75E-03	7.57E-03	1.60E-03	1.05E-01	7.27E-03	2.25E-02	8.23E-03
1014	130-22-3	Sodium Alizarinesulfonate		9.71e-06	8.55e-06	8.37e-06	9.53e-06	2.59e-06	8.78e-06	8.65e-06	1.04e-05			2.16e-05	1.62e-05	1.83e-05	1.89e-05	3.96e-06	1.77e-05		2.89e-05	2.16e-05	2.5e-05	2.53e-05	5.3e-06	2.37e-05		0.000735	0.000517	0.000612	0.000641	0.000132	0.000643		0.0103	0.00764	0.00811	0.00838	0.00125	0.00801		7.63E-05	6.69E-05	7.33E-05	7.49E-05	2.04E-05	6.90E-05	6.80E-05	8.21E-05
1015	131-16-8	DIPROPYL PHTHALATE		0.000186	0.000959	0.000797	0.000662	0.0171	0.000778	0.00327	0.000851			0.000181	0.00187	0.000611	0.000545	0.0144	0.000955		0.000242	0.00249	0.000817	0.000729	0.0192	0.00128		0.00763	0.0593	0.0456	0.0131	0.627	0.0153		0.0303	0.772	0.938	0.667	9.66	0.386		1.49E-03	7.65E-03	6.39E-03	5.28E-03	1.36E-01	6.21E-03	2.61E-02	6.80E-03
1016	13150-00-0	Sodium dodecyltrioxyethylene sulfate		0.000617	0.000777	0.000701	0.000746	0.00516	0.000737	0.00147	0.000856			0.00106	0.00177	0.00115	0.00115	0.00825	0.00132		0.00145	0.00242	0.00161	0.00157	0.0113	0.00181		0.039	0.056	0.0498	0.0369	0.284	0.038		0.542	0.746	0.831	0.725	4.32	0.583		5.81E-03	7.29E-03	7.30E-03	7.03E-03	4.86E-02	6.94E-03	1.38E-02	8.06E-03
1017	131-79-3	Yellow OB		0.00498	0.0265	0.0221	0.0182	0.475	0.0215	0.0909	0.0235			0.0254	0.271	0.0882	0.0785	2.1	0.138		0.0368	0.392	0.128	0.114	3.03	0.2		0.893	7.2	5.54	1.57	76.5	1.83		3.64	110	133	94.6	1380	54.6		8.58E-02	4.56E-01	3.80E-01	3.14E-01	8.18E+00	3.69E-01	1.56E+00	4.04E-01
1018	131-91-9	1-NITROSO-2-NAPHTHOL		0.000792	0.00318	0.00261	0.00227	0.0534	0.00262	0.0104	0.00289			0.000907	0.0072	0.00248	0.00225	0.0542	0.00378		0.00122	0.00969	0.00336	0.00303	0.0731	0.00509		0.0384	0.227	0.176	0.0572	2.31	0.0652		0.269	2.99	3.61	2.6	35.9	1.56		7.14E-03	2.86E-02	2.43E-02	2.05E-02	4.81E-01	2.36E-02	9.39E-02	2.60E-02
1019	1320-07-6	C,I, ACID ORANGE 24, MONOSODIUM SALT		0.000604	0.00221	0.00181	0.0016	0.036	0.00183	0.0071	0.00203			0.000673	0.00481	0.0017	0.00155	0.0358	0.00256		0.000906	0.00647	0.0023	0.00209	0.0482	0.00344		0.0285	0.152	0.118	0.0405	1.51	0.0458		0.227	2	2.4	1.75	23.5	1.06		5.31E-03	1.94E-02	1.66E-02	1.41E-02	3.17E-01	1.61E-02	6.24E-02	1.78E-02
1020	13311-84-7	PROPANAMIDE, 2-METHYL-N-[4-NITRO-3-(TRIFLUOROMET		0.00131	0.00678	0.00563	0.00467	0.121	0.00549	0.0231	0.00601			0.00158	0.0164	0.00537	0.00478	0.127	0.00839		0.00213	0.022	0.00721	0.00643	0.17	0.0113		0.0659	0.516	0.397	0.114	5.46	0.133		0.259	6.78	8.24	5.85	84.9	3.39		1.21E-02	6.24E-02	5.21E-02	4.30E-02	1.11E+00	5.06E-02	2.13E-01	5.54E-02
1021	133-11-9	PHENYL-4-AMINOSALICYLATE		5.6e-05	0.000285	0.000237	0.000197	0.00507	0.000231	0.000971	0.000253			5.33e-05	0.000543	0.000178	0.000159	0.00418	0.000278		7.12e-05	0.000725	0.000238	0.000212	0.00559	0.000371		0.00225	0.0173	0.0133	0.00384	0.182	0.00447		0.00923	0.225	0.273	0.194	2.8	0.112		4.41E-04	2.24E-03	1.87E-03	1.55E-03	3.98E-02	1.82E-03	7.64E-03	1.99E-03
1022	1336-36-3	PCBS		0.00582	0.031	0.0258	0.0213	0.555	0.0251	0.106	0.0274			0.181	1.93	0.628	0.559	14.9	0.984		0.578	6.16	2.01	1.79	47.7	3.14		3.19	25.8	19.8	5.61	274	6.56		22.8	687	835	592	8630	342		1.30E-01	6.89E-01	5.75E-01	4.74E-01	1.24E+01	5.58E-01	2.36E+00	6.11E-01
1023	135-01-3	O-DIETHYLBENZENE		0.003	0.0158	0.0131	0.0108	0.282	0.0128	0.054	0.014			0.00135	0.0149	0.00465	0.00363	0.11	0.00728		0.0053	0.0564	0.0182	0.0158	0.432	0.0285		0.175	1.46	1.07	0.271	14.8	0.357		0.143	4.1	4.91	3.46	50.7	2.01		1.60E-02	8.46E-02	6.99E-02	5.03E-02	1.50E+00	6.79E-02	2.87E-01	7.43E-02
1024	137-19-9	1,3-Benzenediol, 4,6-dichloro-		0.000287	0.00118	0.000966	0.000837	0.0198	0.000966	0.00387	0.00107			0.000291	0.00236	0.000808	0.000732	0.0178	0.00123		0.000389	0.00315	0.00109	0.00098	0.0238	0.00165		0.0123	0.0748	0.0579	0.0186	0.762	0.0213		0.083	0.976	1.18	0.85	11.8	0.506		2.35E-03	9.63E-03	8.17E-03	6.87E-03	1.63E-01	7.92E-03	3.17E-02	8.74E-03
1025	137-40-6	Sodium Propionate		0.000152	0.000134	0.000131	0.000149	3.77e-05	0.000137	0.000135	0.000163			0.000441	0.00033	0.000375	0.000387	7.3e-05	0.000362		0.000632	0.000471	0.000546	0.000553	0.000105	0.000518		0.0765	0.0464	0.0636	0.0667	0.0124	0.0669		1.12	0.858	0.886	0.916	0.118	0.876		1.60E-03	1.41E-03	1.54E-03	1.57E-03	3.98E-04	1.45E-03	1.42E-03	1.72E-03
1026	13909-73-4	2,3,4-TRIMETHOXYACETOPHENONE		0.0011	0.00267	0.00222	0.0021	0.0367	0.0023	0.00766	0.00258			0.00158	0.00697	0.00285	0.00267	0.0483	0.00399		0.00218	0.00964	0.00398	0.0037	0.0668	0.00552		0.0659	0.22	0.176	0.0774	1.95	0.0843		0.739	2.93	3.46	2.62	30.5	1.72		1.15E-02	2.78E-02	2.49E-02	2.20E-02	3.84E-01	2.40E-02	8.00E-02	2.70E-02
1027	13997-73-4	2-Allyl-4-chloro-phenol		0.00145	0.00756	0.0063	0.00521	0.135	0.00613	0.0258	0.00671			0.00179	0.0187	0.00612	0.00545	0.145	0.00957		0.00241	0.0252	0.00825	0.00735	0.195	0.0129		0.0745	0.59	0.453	0.129	6.25	0.151		0.281	7.74	9.4	6.68	97	3.86		1.35E-02	7.05E-02	5.89E-02	4.86E-02	1.26E+00	5.72E-02	2.41E-01	6.26E-02
1028	14062-34-1	3-AMINOBENZOYLHYDRAZINE		0.000402	0.000357	0.000348	0.000396	0.000166	0.000365	0.000369	0.000434			0.000983	0.000753	0.00084	0.000865	0.000315	0.000815		0.00135	0.00103	0.00117	0.00119	0.000432	0.00112		0.0294	0.0243	0.0248	0.0257	0.00902	0.0258		0.419	0.325	0.336	0.346	0.106	0.329		3.56E-03	3.15E-03	3.44E-03	3.51E-03	1.47E-03	3.24E-03	3.27E-03	3.85E-03
1029	14064-10-9	Propanedioic acid, chloro-, diethyl ester		5.93e-05	8.69e-05	7.64e-05	7.9e-05	0.000757	8.02e-05	0.000189	9.24e-05			7.63e-05	0.000166	9.26e-05	8.92e-05	0.000903	0.000113		0.000103	0.000223	0.000127	0.000122	0.00122	0.000152		0.00298	0.0053	0.00453	0.00289	0.0333	0.00306		0.0393	0.0685	0.0779	0.065	0.499	0.0492		4.70E-04	6.87E-04	6.66E-04	6.16E-04	6.00E-03	6.35E-04	1.50E-03	7.32E-04
1030	14088-71-2	PROCLONOL		0.00568	0.0302	0.0252	0.0208	0.542	0.0245	0.104	0.0268			0.0765	0.816	0.266	0.237	6.32	0.416		0.133	1.42	0.463	0.412	11	0.726		2.01	16.3	12.5	3.53	173	4.14		10.5	316	384	272	3970	157		1.18E-01	6.25E-01	5.21E-01	4.30E-01	1.12E+01	5.06E-01	2.14E+00	5.54E-01
1031	140-89-6	POTASSIUM ETHYLXANTHATE		0.000599	0.000528	0.000516	0.000588	0.000152	0.000542	0.000533	0.000645			0.00174	0.0013	0.00148	0.00152	0.000298	0.00143		0.00249	0.00186	0.00215	0.00218	0.000427	0.00204		0.0765	0.0562	0.0636	0.0666	0.0128	0.0669		1.12	0.859	0.886	0.916	0.124	0.876		6.33E-03	5.55E-03	6.08E-03	6.21E-03	1.61E-03	5.72E-03	5.62E-03	6.80E-03
1032	140-90-9	Carbonodithioic acid, O-ethyl ester, sodium salt		0.000641	0.000564	0.000552	0.000629	0.000163	0.000579	0.000569	0.000689			0.0019	0.00142	0.00161	0.00166	0.000326	0.00156		0.00274	0.00204	0.00237	0.0024	0.000469	0.00224		0.0835	0.0618	0.0695	0.0728	0.014	0.0731		1.23	0.944	0.973	1.01	0.136	0.962		6.93E-03	6.07E-03	6.65E-03	6.80E-03	1.76E-03	6.26E-03	6.16E-03	7.45E-03
1033	140-93-2	ISOPROPYLXANTHIC ACID, SODIUM SALT		0.00097	0.000855	0.000836	0.000953	0.000258	0.000878	0.000865	0.00104			0.00308	0.00231	0.00262	0.0027	0.000561	0.00253		0.00454	0.0034	0.00393	0.00398	0.000826	0.00373		0.108	0.085	0.0897	0.0938	0.0191	0.0942		1.62	1.24	1.28	1.32	0.195	1.26		1.14E-02	9.96E-03	1.09E-02	1.12E-02	3.01E-03	1.03E-02	1.01E-02	1.22E-02
1034	141-03-7	Butanedioic acid, dibutyl ester		7.59e-05	0.000392	0.000326	0.000271	0.00699	0.000318	0.00134	0.000348			7.23e-05	0.000749	0.000245	0.000218	0.00578	0.000383		9.66e-05	0.001	0.000328	0.000292	0.00772	0.000512		0.00305	0.0238	0.0183	0.00525	0.252	0.00613		0.0118	0.31	0.376	0.267	3.88	0.155		5.98E-04	3.09E-03	2.58E-03	2.13E-03	5.51E-02	2.51E-03	1.06E-02	2.74E-03
1035	141-28-6	DIETHYLHEXANEDIOATE		4.22e-05	0.000177	0.000146	0.000126	0.00301	0.000145	0.000586	0.00016			4.04e-05	0.000337	0.000115	0.000103	0.00255	0.000176		5.41e-05	0.00045	0.000154	0.000139	0.00341	0.000235		0.00172	0.0107	0.00828	0.00262	0.11	0.00301		0.0111	0.139	0.168	0.121	1.69	0.072		3.32E-04	1.39E-03	1.18E-03	9.86E-04	2.37E-02	1.14E-03	4.61E-03	1.26E-03
1036	141-53-7	Sodium Formate		6.99e-06	6.15e-06	6.02e-06	6.86e-06	1.73e-06	6.32e-06	6.21e-06	7.52e-06			1.72e-05	1.29e-05	1.46e-05	1.51e-05	2.84e-06	1.41e-05		2.36e-05	1.76e-05	2.04e-05	2.07e-05	3.9e-06	1.94e-05		0.0277	0.0102	0.023	0.0241	0.00448	0.0242		0.393	0.299	0.31	0.32	0.041	0.306		6.15E-05	5.39E-05	5.91E-05	6.04E-05	1.52E-05	5.56E-05	5.46E-05	6.62E-05
1037	141-91-3	Morpholine, 2,6-dimethyl-		0.00208	0.00205	0.00195	0.00217	0.00515	0.00205	0.0027	0.00242			0.00752	0.00754	0.00688	0.00698	0.017	0.00705		0.0147	0.0147	0.0137	0.0137	0.0333	0.0138		0.281	0.278	0.268	0.25	0.594	0.253		4.03	3.72	3.96	3.83	8.69	3.45		3.79E-02	3.72E-02	3.95E-02	3.94E-02	9.38E-02	3.73E-02	4.92E-02	4.40E-02
1038	141-93-5	M-DIETHYLBENZENE		0.0039	0.0207	0.0173	0.0142	0.371	0.0168	0.0709	0.0183			0.00269	0.0292	0.00932	0.0078	0.221	0.0146		0.0102	0.109	0.0353	0.031	0.837	0.0552		0.319	2.63	1.98	0.529	27.3	0.655		0.289	8.69	10.5	7.41	108	4.29		2.80E-02	1.49E-01	1.24E-01	9.58E-02	2.67E+00	1.20E-01	5.10E-01	1.32E-01
1039	1421-14-3	Propanidid		9.54e-05	0.000401	0.00033	0.000285	0.00681	0.000329	0.00132	0.000363			9.26e-05	0.000771	0.000263	0.000238	0.00584	0.000403		0.000124	0.00103	0.000353	0.000318	0.0078	0.000538		0.00394	0.0245	0.019	0.00602	0.251	0.00689		0.0254	0.319	0.386	0.277	3.86	0.165		7.58E-04	3.18E-03	2.69E-03	2.26E-03	5.40E-02	2.61E-03	1.05E-02	2.88E-03
1040	142-31-4	Sodium octyl sulfate		0.000702	0.000639	0.000619	0.000701	0.000622	0.00065	0.000705	0.000772			0.0018	0.00148	0.00157	0.00161	0.00139	0.00154		0.00253	0.00207	0.00223	0.00225	0.00194	0.00216		0.0547	0.0474	0.0474	0.0479	0.0394	0.0482		0.791	0.641	0.666	0.675	0.542	0.634		6.88E-03	6.23E-03	6.77E-03	6.87E-03	6.09E-03	6.37E-03	6.92E-03	7.57E-03
1041	1423-60-5	3-BUTYN-2-ONE		0.000433	0.000388	0.000378	0.000427	0.000263	0.000397	0.000413	0.000471			0.000765	0.000618	0.000658	0.000629	0.000386	0.000642		0.00136	0.00108	0.00119	0.00119	0.000689	0.00114		0.0301	0.026	0.0256	0.0248	0.0144	0.0264		0.339	0.268	0.277	0.283	0.146	0.268		3.59E-03	3.23E-03	3.50E-03	3.32E-03	2.18E-03	3.29E-03	3.43E-03	3.91E-03
1042	142-87-0	Sulfuric acid, monodecyl ester, sodium salt		0.000955	0.0011	0.00101	0.00109	0.00575	0.00106	0.00186	0.00124			0.00201	0.00281	0.00204	0.00205	0.0112	0.00226		0.00282	0.00395	0.00292	0.00288	0.0157	0.00317		0.0708	0.0889	0.0812	0.0654	0.37	0.0668		1.02	1.21	1.33	1.2	5.67	1		1.02E-02	1.16E-02	1.19E-02	1.16E-02	6.12E-02	1.13E-02	1.98E-02	1.32E-02
1043	142-90-5	DODECYL 2-METHYL-2-PROPENOATE		0.0029	0.0155	0.0129	0.0106	0.277	0.0125	0.053	0.0137			0.00537	0.0573	0.0186	0.0166	0.443	0.0292		0.0074	0.079	0.0257	0.0229	0.611	0.0403		0.231	1.85	1.43	0.405	19.8	0.474		0.817	24.7	30	21.3	310	12.3		3.39E-02	1.80E-01	1.50E-01	1.24E-01	3.23E+00	1.46E-01	6.18E-01	1.60E-01
1044	142-92-7	N-HEXYL ACETATE		0.00039	0.00189	0.00157	0.0013	0.0333	0.00154	0.0064	0.00169			0.000291	0.00299	0.000936	0.000697	0.0217	0.00145		0.000501	0.00493	0.00161	0.00138	0.0373	0.0025		0.0153	0.119	0.0861	0.0215	1.17	0.0295		0.0518	1.06	1.26	0.894	12.9	0.525		2.77E-03	1.36E-02	1.12E-02	7.70E-03	2.36E-01	1.09E-02	4.54E-02	1.20E-02
1045	14315-14-1	BENZO[B]THIOPHENE, 5-METHYL-		0.00177	0.00926	0.0077	0.00637	0.165	0.0075	0.0316	0.00821			0.00227	0.0238	0.00777	0.0069	0.184	0.0122		0.00317	0.0332	0.0108	0.00965	0.256	0.017		0.0974	0.772	0.592	0.168	8.17	0.197		0.352	9.68	11.8	8.35	121	4.83		1.70E-02	8.88E-02	7.42E-02	6.10E-02	1.59E+00	7.20E-02	3.04E-01	7.89E-02
1046	143-16-8	1-Hexanamine, N-hexyl-		0.0048	0.0255	0.0213	0.0176	0.458	0.0207	0.0875	0.0226			0.02	0.213	0.0694	0.0618	1.65	0.109		0.0299	0.319	0.104	0.0924	2.46	0.163		0.758	6.12	4.7	1.33	65	1.56		2.83	84.9	103	73.2	1070	42.2		7.83E-02	4.16E-01	3.47E-01	2.86E-01	7.46E+00	3.37E-01	1.43E+00	3.69E-01
1047	14548-46-0	4-BENZOYLPYRIDINE		0.000581	0.00192	0.00158	0.00142	0.0303	0.00161	0.00604	0.00178			0.000657	0.00419	0.00153	0.0014	0.0308	0.00226		0.000885	0.00565	0.00207	0.00189	0.0415	0.00305		0.0279	0.133	0.104	0.0375	1.29	0.0421		0.247	1.74	2.09	1.53	20	0.944		5.14E-03	1.69E-02	1.47E-02	1.25E-02	2.68E-01	1.42E-02	5.34E-02	1.58E-02
1048	148-01-6	BENZAMIDE, 2-METHYL-3,5-DINITRO-		9.27e-05	8.94e-05	8.55e-05	9.57e-05	0.000191	8.98e-05	0.000113	0.000106			0.000181	0.000173	0.000163	0.000167	0.000341	0.000166		0.000243	0.000232	0.000224	0.000224	0.000457	0.000223		0.00575	0.0055	0.00536	0.00511	0.0101	0.00516		0.0805	0.0719	0.0761	0.0745	0.143	0.0677		7.45E-04	7.16E-04	7.65E-04	7.70E-04	1.54E-03	7.22E-04	9.11E-04	8.54E-04
1049	148-53-8	O-VANILLIN		0.000775	0.00147	0.00125	0.00123	0.017	0.0013	0.00377	0.00148			0.0011	0.00349	0.00163	0.00156	0.0223	0.00215		0.00151	0.00478	0.00226	0.00214	0.0305	0.00294		0.0448	0.11	0.0908	0.0479	0.863	0.051		0.562	1.47	1.71	1.35	13.4	0.939		7.52E-03	1.42E-02	1.32E-02	1.20E-02	1.65E-01	1.26E-02	3.66E-02	1.44E-02
1050	150-19-6	M-METHOXYPHENOL		0.00091	0.00168	0.00143	0.00142	0.0189	0.00149	0.00424	0.0017			0.00138	0.00419	0.00199	0.00191	0.0264	0.0026		0.0019	0.00576	0.00278	0.00263	0.0364	0.00358		0.0556	0.132	0.109	0.0588	1.01	0.0625		0.708	1.77	2.05	1.63	15.9	1.14		9.26E-03	1.70E-02	1.58E-02	1.44E-02	1.92E-01	1.52E-02	4.31E-02	1.73E-02
1051	150-39-0	Glycine, N- 2- bis(carboxymethyl)amino ethyl -N-(2-hydroxyethyl)-		1.35e-07	1.19e-07	1.16e-07	1.33e-07	3.34e-08	1.22e-07	1.2e-07	1.45e-07			3e-07	2.25e-07	2.55e-07	2.63e-07	4.96e-08	2.46e-07		4.02e-07	3e-07	3.48e-07	3.52e-07	6.63e-08	3.3e-07		0.00032	9.47e-06	0.000267	0.000279	5.19e-05	0.00028		0.00447	0.00226	0.00352	0.00364	0.000466	0.00349		1.06E-06	9.30E-07	1.02E-06	1.04E-06	2.62E-07	9.58E-07	9.42E-07	1.14E-06
1052	15045-43-9	2,2,5,5-TETRAMETHYL-TETRAHYDROFURAN		0.000936	0.0033	0.00269	0.00196	0.0529	0.00273	0.0105	0.00303			0.000223	0.00194	0.000543	9.64e-05	0.0113	0.000812		0.000627	0.00495	0.00154	0.000757	0.0317	0.00229		0.0349	0.236	0.138	0.0105	1.75	0.0546		0.0141	0.132	0.136	0.0911	1.32	0.0606		3.25E-03	1.20E-02	9.78E-03	1.58E-03	1.83E-01	9.46E-03	3.63E-02	1.05E-02
1053	150-78-7	P-DIMETHOXYBENZENE		0.00214	0.0074	0.00607	0.00542	0.119	0.00616	0.0235	0.00683			0.00315	0.0213	0.0076	0.00685	0.157	0.0113		0.0055	0.037	0.0134	0.0121	0.273	0.0198		0.163	0.819	0.635	0.221	8	0.252		1.05	8.21	9.85	7.19	95.4	4.4		2.53E-02	8.72E-02	7.51E-02	6.30E-02	1.40E+00	7.27E-02	2.77E-01	8.06E-02
1054	151-67-7	HALOTHANE		0.000828	0.00341	0.00276	0.00112	0.0566	0.00276	0.011	0.00305			0.00021	0.00224	0.000579	2.36e-05	0.0127	0.000883		0.000463	0.00475	0.00128	0.000217	0.028	0.00195		0.0483	0.406	0.224	0.00366	2.94	0.0827		0.00331	0.0652	0.0457	0.021	0.455	0.0197		3.28E-03	1.42E-02	1.13E-02	4.13E-04	2.24E-01	1.09E-02	4.37E-02	1.21E-02
1055	15245-44-0	1,3-Benzenediol, 2,4,6-trinitro-, lead(2+) salt (1:1)		1.96e-05	2.83e-05	2.49e-05	2.59e-05	0.000241	2.62e-05	6.08e-05	3.02e-05			2.55e-05	5.37e-05	3.06e-05	3.01e-05	0.000291	3.7e-05		3.42e-05	7.17e-05	4.16e-05	4.02e-05	0.000389	4.95e-05		0.000988	0.00171	0.00147	0.000969	0.0106	0.00101		0.0131	0.0222	0.0252	0.0211	0.159	0.0161		1.55E-04	2.22E-04	2.16E-04	2.04E-04	1.90E-03	2.06E-04	4.78E-04	2.38E-04
1056	15263-52-2	S,S'-(2-(DIMETHYLAMINO)-1,3-PROPANEDIYL) CARBAM*		2.02e-06	1.79e-06	1.74e-06	1.99e-06	7.69e-07	1.83e-06	1.84e-06	2.18e-06			4.42e-06	3.37e-06	3.77e-06	3.88e-06	1.29e-06	3.65e-06		5.9e-06	4.5e-06	5.13e-06	5.19e-06	1.72e-06	4.88e-06		0.000132	0.000107	0.000111	0.000115	3.7e-05	0.000116		0.00185	0.00141	0.00148	0.00152	0.000417	0.00145		1.58E-05	1.39E-05	1.52E-05	1.56E-05	6.02E-06	1.43E-05	1.44E-05	1.71E-05
1057	156-54-7	BUTANOIC ACID, SODIUM SALT		0.000196	0.000173	0.000169	0.000193	4.87e-05	0.000177	0.000174	0.000211			0.000612	0.000457	0.00052	0.000536	0.000101	0.000502		0.000895	0.000668	0.000774	0.000784	0.000148	0.000734		0.1	0.0649	0.0835	0.0875	0.0163	0.0878		1.5	1.15	1.18	1.22	0.157	1.17		2.24E-03	1.97E-03	2.15E-03	2.20E-03	5.56E-04	2.03E-03	1.99E-03	2.41E-03
1058	15862-07-4	PCB-29		0.00572	0.0305	0.0254	0.0209	0.546	0.0246	0.104	0.027			0.0872	0.93	0.303	0.27	7.2	0.475		0.166	1.77	0.576	0.513	13.7	0.903		2.23	18	13.8	3.91	191	4.57		11.7	353	429	304	4430	176		1.20E-01	6.39E-01	5.33E-01	4.40E-01	1.15E+01	5.18E-01	2.19E+00	5.67E-01
1059	15922-78-8	1-Hydroxy-2(1H)-pyridinethione sodium salt		0.000251	0.000221	0.000217	0.000247	6.27e-05	0.000227	0.000223	0.00027			0.000669	0.0005	0.000568	0.000586	0.000112	0.000549		0.000934	0.000697	0.000808	0.000818	0.000156	0.000766		0.0492	0.0303	0.0409	0.0429	0.00807	0.043		0.71	0.542	0.559	0.578	0.0754	0.553		2.41E-03	2.11E-03	2.31E-03	2.36E-03	6.00E-04	2.17E-03	2.14E-03	2.59E-03
1060	1615-70-9	2,4-Pentadienenitrile		0.00163	0.00221	0.00196	0.00204	0.017	0.00206	0.00449	0.00239			0.00105	0.00209	0.0012	0.00101	0.0102	0.00142		0.00403	0.00773	0.00469	0.0044	0.0391	0.00546		0.119	0.2	0.166	0.1	1.09	0.119		0.438	0.681	0.763	0.649	4.46	0.507		1.19E-02	1.62E-02	1.58E-02	1.28E-02	1.24E-01	1.51E-02	3.28E-02	1.74E-02
1061	16245-79-7	4-Octylaniline		0.00323	0.0172	0.0143	0.0118	0.308	0.0139	0.0588	0.0152			0.00635	0.0678	0.0221	0.0196	0.524	0.0346		0.00874	0.0932	0.0304	0.027	0.721	0.0476		0.258	2.08	1.6	0.452	22.1	0.529		0.924	27.8	33.8	24	349	13.8		3.88E-02	2.06E-01	1.72E-01	1.42E-01	3.70E+00	1.67E-01	7.08E-01	1.83E-01
1062	1639-66-3	DI-N-OCTYL SODIUM SULFOSUCCINATE		0.000172	0.000911	0.000759	0.000627	0.0163	0.000738	0.00312	0.000807			0.000167	0.00177	0.000576	0.000513	0.0137	0.000902		0.000223	0.00236	0.000769	0.000685	0.0183	0.0012		0.007	0.0562	0.0432	0.0123	0.597	0.0143		0.0249	0.732	0.889	0.631	9.19	0.364		1.37E-03	7.25E-03	6.05E-03	4.99E-03	1.30E-01	5.87E-03	2.48E-02	6.43E-03
1063	1647-16-1	1,9-Decadiene		0.0032	0.017	0.0142	0.0111	0.305	0.0138	0.0583	0.0151			0.000427	0.00531	0.00148	0.000678	0.0352	0.00232		0.00224	0.0253	0.00779	0.00581	0.185	0.0122		0.121	1.17	0.751	0.114	10.4	0.249		0.0245	0.808	0.896	0.605	9.26	0.367		6.42E-03	3.53E-02	2.84E-02	1.17E-02	6.11E-01	2.76E-02	1.17E-01	3.02E-02
1064	16485-47-5	Ferrate(1-), [N-[2-[bis(carboxymethyl)amino]ethyl]-N-(2-hydroxyethyl)glycinato(3-)]-, sodium		7.89e-13	6.94e-13	6.79e-13	7.74e-13	1.95e-13	7.13e-13	7e-13	8.48e-13			1.75e-12	1.31e-12	1.49e-12	1.53e-12	2.89e-13	1.44e-12		2.34e-12	1.75e-12	2.03e-12	2.05e-12	3.86e-13	1.92e-12		0.000117	3.21e-07	9.76e-05	0.000102	1.9e-05	0.000103		0.00164	0.000507	0.00129	0.00133	0.000171	0.00128		6.18E-12	5.42E-12	5.94E-12	6.07E-12	1.53E-12	5.59E-12	5.49E-12	6.65E-12
1065	1653-40-3	1-HEPTANOL, 6-METHYL-		0.00104	0.00494	0.00409	0.00344	0.0865	0.00402	0.0167	0.00442			0.000979	0.00942	0.00309	0.00265	0.0712	0.00479		0.00158	0.0151	0.005	0.00444	0.115	0.00774		0.0493	0.357	0.271	0.0777	3.67	0.0935		0.192	3.58	4.32	3.08	44.1	1.8		8.51E-03	4.05E-02	3.39E-02	2.70E-02	7.07E-01	3.29E-02	1.36E-01	3.61E-02
1066	1678-91-7	ETHYLCYCLOHEXANE		0.00244	0.013	0.0108	0.0079	0.233	0.0105	0.0445	0.0115			0.000298	0.00395	0.00103	0.000275	0.0246	0.00162		0.0012	0.0142	0.00414	0.00249	0.0984	0.00649		0.0883	0.917	0.547	0.0493	7.56	0.181		0.0107	0.391	0.388	0.245	4.02	0.159		4.64E-03	2.59E-02	2.05E-02	4.85E-03	4.41E-01	1.99E-02	8.44E-02	2.18E-02
1067	1689-64-1	9H-Fluoren-9-ol		0.000958	0.00453	0.00374	0.00316	0.0792	0.00369	0.0153	0.00405			0.0011	0.0104	0.00345	0.0031	0.0795	0.00535		0.00148	0.014	0.00465	0.00416	0.107	0.0072		0.0462	0.328	0.252	0.0755	3.42	0.0874		0.236	4.3	5.22	3.72	53.2	2.18		8.62E-03	4.07E-02	3.42E-02	2.84E-02	7.12E-01	3.32E-02	1.37E-01	3.64E-02
1068	1689-82-3	P-PHENYLAZOPHENOL		0.00144	0.00758	0.00631	0.00522	0.135	0.00614	0.0259	0.00672			0.00179	0.0188	0.00614	0.00547	0.145	0.0096		0.0024	0.0253	0.00825	0.00735	0.195	0.0129		0.0743	0.59	0.454	0.129	6.26	0.151		0.278	7.77	9.44	6.7	97.5	3.87		1.35E-02	7.07E-02	5.90E-02	4.87E-02	1.26E+00	5.73E-02	2.42E-01	6.27E-02
1069	1695-77-8	Spectinomycin		0.00172	0.00153	0.00149	0.0017	0.000738	0.00157	0.00159	0.00187			0.00698	0.00536	0.00596	0.00614	0.00234	0.00579		0.0113	0.0087	0.00988	0.00999	0.00381	0.00941		0.212	0.176	0.178	0.185	0.0679	0.186		3.43	2.67	2.76	2.83	0.92	2.7		2.71E-02	2.40E-02	2.62E-02	2.67E-02	1.16E-02	2.46E-02	2.49E-02	2.93E-02
1070	17372-87-1	Spiro[isobenzofuran-1(3H),9'-[9H]xanthen]-3-one,		0.00255	0.00225	0.0022	0.0025	0.000694	0.00231	0.00227	0.00274			0.0235	0.0177	0.02	0.0206	0.00444	0.0193		0.0955	0.0715	0.0827	0.0837	0.018	0.0784		0.835	0.684	0.696	0.728	0.154	0.731		25.8	19.8	20.4	21.1	3.28	20.2		1.17E-01	1.03E-01	1.13E-01	1.15E-01	3.19E-02	1.06E-01	1.05E-01	1.26E-01
1071	17584-12-2	1,2,4-Triazin-3-amine, 5,6-dimethyl-		0.000297	0.000276	0.000266	0.0003	0.000387	0.00028	0.000321	0.000331			0.000651	0.000565	0.000573	0.000588	0.000756	0.000571		0.000885	0.000767	0.000794	0.000799	0.00103	0.000776		0.0201	0.018	0.0178	0.0177	0.0218	0.0178		0.283	0.238	0.249	0.249	0.302	0.231		2.54E-03	2.35E-03	2.54E-03	2.57E-03	3.31E-03	2.39E-03	2.75E-03	2.84E-03
1072	1761-61-1	Benzaldehyde, 5-bromo-2-hydroxy-		0.00113	0.00555	0.0046	0.00386	0.098	0.00451	0.0188	0.00495			0.00133	0.0131	0.00432	0.00386	0.1	0.00671		0.00179	0.0176	0.00583	0.0052	0.135	0.00905		0.0557	0.413	0.318	0.0932	4.34	0.108		0.255	5.41	6.56	4.67	67.2	2.72		1.03E-02	5.06E-02	4.24E-02	3.51E-02	8.93E-01	4.12E-02	1.72E-01	4.51E-02
1073	17754-90-4	Benzaldehyde, 4-(diethylamino)-2-hydroxy-		0.000308	0.00149	0.00124	0.00104	0.0262	0.00121	0.00505	0.00133			0.000308	0.00298	0.000987	0.000883	0.0229	0.00153		0.000412	0.00399	0.00132	0.00118	0.0306	0.00205		0.013	0.0947	0.0729	0.0215	0.992	0.025		0.0617	1.23	1.5	1.07	15.3	0.622		2.51E-03	1.21E-02	1.02E-02	8.45E-03	2.14E-01	9.89E-03	4.11E-02	1.08E-02
1074	17849-38-6	BENZENEMETHANOL, 2-CHLORO-		0.00126	0.0035	0.00288	0.00268	0.0514	0.00297	0.0105	0.00332			0.00185	0.0096	0.00371	0.00345	0.0685	0.00534		0.00255	0.0132	0.00517	0.00476	0.0943	0.00736		0.0773	0.301	0.238	0.0959	2.78	0.106		0.808	4.04	4.81	3.59	44.2	2.28		1.36E-02	3.76E-02	3.32E-02	2.89E-02	5.54E-01	3.20E-02	1.13E-01	3.58E-02
1075	1820-81-1	5-CHLOROURACIL		4.83e-05	4.37e-05	4.25e-05	4.82e-05	3.77e-05	4.46e-05	4.76e-05	5.3e-05			0.000103	8.35e-05	8.94e-05	9.19e-05	6.89e-05	8.77e-05		0.000139	0.000112	0.000122	0.000123	9.24e-05	0.000118		0.00311	0.00266	0.00268	0.00272	0.00195	0.00274		0.0435	0.0349	0.0362	0.0368	0.0255	0.0347		3.84E-04	3.46E-04	3.76E-04	3.83E-04	2.99E-04	3.54E-04	3.78E-04	4.21E-04
1076	1835-49-0	Tetrafluoroterephthalonitrile		0.00173	0.00531	0.00436	0.00398	0.0816	0.00446	0.0164	0.00497			0.0029	0.017	0.00634	0.00586	0.124	0.0093		0.00405	0.0238	0.00895	0.00819	0.173	0.013		0.121	0.529	0.415	0.157	5.05	0.175		1.18	7.19	8.6	6.35	81.2	3.96		2.09E-02	6.42E-02	5.60E-02	4.82E-02	9.89E-01	5.41E-02	1.99E-01	6.03E-02
1077	18368-63-3	6-Chloro-2-picoline		0.000877	0.00295	0.00242	0.00216	0.0467	0.00246	0.00929	0.00273			0.000686	0.00462	0.00161	0.00132	0.0328	0.0024		0.00134	0.0088	0.00319	0.00283	0.0643	0.0047		0.0419	0.211	0.159	0.0515	1.98	0.0639		0.218	1.6	1.91	1.39	18.4	0.859		6.62E-03	2.23E-02	1.92E-02	1.46E-02	3.52E-01	1.85E-02	7.01E-02	2.06E-02
1078	1846-70-4	2-NONYNOIC ACID		0.00196	0.00948	0.00785	0.0066	0.167	0.00772	0.0321	0.00846			0.00284	0.0275	0.00909	0.00814	0.211	0.0141		0.00389	0.0376	0.0125	0.0111	0.289	0.0193		0.119	0.862	0.664	0.196	9.03	0.228		0.572	11.3	13.8	9.81	141	5.72		2.06E-02	9.93E-02	8.33E-02	6.91E-02	1.75E+00	8.09E-02	3.36E-01	8.87E-02
1079	1871-57-4	2-(CHLOROMETHYL)-3-CHLORO-1-PROPENE		0.00218	0.0104	0.00855	0.00676	0.181	0.00842	0.0349	0.00924			0.000362	0.00409	0.00114	0.000465	0.0263	0.00177		0.00161	0.0163	0.0051	0.00366	0.117	0.00789		0.0813	0.708	0.447	0.064	6.06	0.154		0.0274	0.552	0.616	0.421	6.28	0.257		5.39E-03	2.66E-02	2.15E-02	7.88E-03	4.48E-01	2.08E-02	8.63E-02	2.29E-02
1080	1928-45-6	2,4-D, Butoxypropyl ester		0.00449	0.0239	0.0199	0.0164	0.428	0.0193	0.0818	0.0212			0.016	0.17	0.0554	0.0493	1.31	0.0867		0.0224	0.239	0.0778	0.0693	1.85	0.122		0.597	4.81	3.7	1.05	51.1	1.23		2.32	69.4	84.3	59.8	871	34.5		6.93E-02	3.68E-01	3.07E-01	2.53E-01	6.59E+00	2.98E-01	1.26E+00	3.26E-01
1081	1929-86-8	MECOPROP, POTASSIUM SALT		0.00243	0.00216	0.00211	0.0024	0.000994	0.00221	0.00223	0.00263			0.0153	0.0117	0.0131	0.0135	0.00486	0.0127		0.0336	0.0257	0.0292	0.0296	0.0107	0.0278		0.475	0.395	0.399	0.414	0.144	0.416		9.62	7.47	7.71	7.93	2.41	7.55		6.57E-02	5.80E-02	6.34E-02	6.47E-02	2.68E-02	5.97E-02	6.02E-02	7.10E-02
1082	19329-89-6	Propanoic acid, 2-hydroxy-, 3-methylbutyl ester		0.00017	0.00028	0.000242	0.000245	0.00283	0.000253	0.000663	0.00029			0.000213	0.000552	0.000282	0.000273	0.00329	0.000357		0.000287	0.000742	0.000386	0.000369	0.00443	0.000481		0.00851	0.0176	0.0148	0.00868	0.125	0.00914		0.109	0.229	0.264	0.214	1.89	0.156		1.39E-03	2.28E-03	2.17E-03	2.00E-03	2.32E-02	2.07E-03	5.42E-03	2.37E-03
1083	19335-11-6	1H-INDAZOL-5-AMINE		0.000677	0.000756	0.000698	0.00076	0.00359	0.000734	0.00123	0.000859			0.00133	0.00175	0.00132	0.00133	0.00653	0.00144		0.00183	0.00242	0.00186	0.00184	0.00901	0.00199		0.0462	0.0555	0.0512	0.0423	0.212	0.0432		0.655	0.744	0.812	0.742	3.2	0.628		6.53E-03	7.26E-03	7.47E-03	7.33E-03	3.47E-02	7.08E-03	1.19E-02	8.29E-03
1084	1945-53-5	PALUSTRIC ACID		0.0049	0.0261	0.0217	0.0179	0.467	0.0211	0.0893	0.0231			0.129	1.38	0.449	0.399	10.7	0.703		0.328	3.5	1.14	1.01	27.1	1.78		2.94	23.7	18.3	5.17	253	6.05		19.8	599	728	516	7520	298		1.08E-01	5.74E-01	4.79E-01	3.95E-01	1.03E+01	4.65E-01	1.97E+00	5.09E-01
1085	1962-75-0	P-DIBUTYLTEREPHTHALATE		0.000869	0.00463	0.00386	0.00318	0.083	0.00375	0.0159	0.0041			0.000953	0.0102	0.00331	0.00295	0.0786	0.00519		0.00128	0.0136	0.00443	0.00395	0.105	0.00695		0.04	0.322	0.248	0.0702	3.43	0.0821		0.14	4.22	5.13	3.64	53	2.1		7.51E-03	3.99E-02	3.33E-02	2.74E-02	7.16E-01	3.23E-02	1.37E-01	3.54E-02
1086	1966-58-1	3,4-DICHLOROBENZYL METHYLCARBAMATE		0.000565	0.00281	0.00233	0.00195	0.0496	0.00228	0.00952	0.0025			0.000592	0.00587	0.00193	0.00173	0.0451	0.00301		0.000793	0.00787	0.0026	0.00232	0.0605	0.00404		0.0249	0.186	0.143	0.0419	1.96	0.0487		0.111	2.43	2.95	2.1	30.2	1.22		4.76E-03	2.36E-02	1.97E-02	1.63E-02	4.17E-01	1.92E-02	8.00E-02	2.10E-02
1087	1982-69-0	Dicamba sodium salt		0.00284	0.00252	0.00246	0.0028	0.00113	0.00258	0.0026	0.00307			0.0263	0.0201	0.0224	0.0231	0.00806	0.0217		0.107	0.0814	0.0927	0.0938	0.0327	0.0883		0.838	0.697	0.704	0.731	0.246	0.734		26	20.1	20.8	21.4	6.24	20.4		1.31E-01	1.16E-01	1.27E-01	1.29E-01	5.21E-02	1.19E-01	1.20E-01	1.42E-01
1088	30834	OCTANOIC ACID, SODIUM SALT		0.00207	0.00183	0.00179	0.00204	0.000616	0.00188	0.00186	0.00223			0.0109	0.00823	0.0093	0.00958	0.00232	0.00899		0.0206	0.0155	0.0179	0.0181	0.00438	0.017		0.35	0.287	0.292	0.305	0.072	0.306		6.34	4.87	5.02	5.19	0.947	4.95		4.43E-02	3.89E-02	4.26E-02	4.36E-02	1.32E-02	4.01E-02	3.98E-02	4.77E-02
1089	1984-59-4	Benzene, 1,2-dichloro-3-methoxy-		0.00515	0.0264	0.022	0.0182	0.47	0.0214	0.0901	0.0235			0.0038	0.0398	0.0128	0.0108	0.301	0.02		0.0259	0.267	0.0871	0.0768	2.05	0.136		0.788	6.24	4.7	1.29	64.6	1.58		0.441	11.2	13.5	9.57	139	5.56		4.09E-02	2.10E-01	1.75E-01	1.37E-01	3.73E+00	1.70E-01	7.15E-01	1.86E-01
1090	1984-65-2	Benzene, 1,3-dichloro-2-methoxy-		0.00508	0.0258	0.0214	0.0178	0.458	0.0209	0.0879	0.0229			0.00389	0.0403	0.013	0.011	0.305	0.0203		0.0259	0.265	0.0867	0.0765	2.03	0.135		0.782	6.12	4.62	1.27	63.3	1.55		0.468	11.4	13.8	9.76	141	5.67		4.16E-02	2.12E-01	1.76E-01	1.38E-01	3.75E+00	1.71E-01	7.19E-01	1.88E-01
1091	20056-92-2	7-DODECEN-1-OL (Z)		0.00293	0.0156	0.013	0.0107	0.279	0.0126	0.0534	0.0138			0.0053	0.0565	0.0184	0.0164	0.437	0.0288		0.00721	0.0768	0.025	0.0223	0.594	0.0392		0.215	1.73	1.33	0.376	18.4	0.44		0.779	23.3	28.3	20.1	292	11.6		3.38E-02	1.79E-01	1.50E-01	1.23E-01	3.22E+00	1.45E-01	6.15E-01	1.59E-01
1092	2028-63-9	3-Butyn-2-ol		0.000491	0.000459	0.000442	0.000498	0.000702	0.000464	0.000543	0.00055			0.00106	0.000941	0.00094	0.000952	0.00136	0.000938		0.00154	0.00136	0.00139	0.00139	0.00197	0.00136		0.0347	0.0317	0.0311	0.0304	0.0416	0.0309		0.474	0.402	0.422	0.42	0.561	0.388		4.41E-03	4.11E-03	4.42E-03	4.42E-03	6.30E-03	4.17E-03	4.87E-03	4.94E-03
1093	2034-22-2	2,4,5-TRIBROMOIMIDAZOLE		0.0016	0.0052	0.00427	0.00385	0.0816	0.00435	0.0163	0.00483			0.0025	0.0157	0.00574	0.00528	0.115	0.00849		0.00346	0.0217	0.008	0.00729	0.159	0.0117		0.104	0.488	0.382	0.139	4.73	0.156		0.966	6.61	7.92	5.82	75.7	3.59		1.83E-02	5.95E-02	5.16E-02	4.42E-02	9.36E-01	4.99E-02	1.87E-01	5.55E-02
1094	2040-96-2	PROPYLCYCLOPENTANE		0.000953	0.00511	0.0042	0.0016	0.0904	0.00409	0.0173	0.00447			0.000217	0.00306	0.000751	3.02e-05	0.0178	0.00118		0.000488	0.00663	0.00169	0.000282	0.04	0.00264		0.0596	0.671	0.368	0.00514	5.08	0.122		0.00227	0.137	0.081	0.0272	0.837	0.0332		3.44E-03	1.95E-02	1.52E-02	5.35E-04	3.26E-01	1.47E-02	6.24E-02	1.61E-02
1095	2050-68-2	PCB-15		0.00588	0.0313	0.0261	0.0215	0.561	0.0253	0.107	0.0277			0.119	1.27	0.413	0.367	9.8	0.647		0.331	3.53	1.15	1.02	27.3	1.8		2.83	22.8	17.5	4.96	242	5.8		14.7	442	537	381	5550	220		1.28E-01	6.78E-01	5.65E-01	4.66E-01	1.22E+01	5.49E-01	2.32E+00	6.01E-01
1096	205-43-6	Benzo(b)naphtho(1,2-d)thiophene		0.00442	0.0235	0.0196	0.0162	0.422	0.019	0.0806	0.0208			0.015	0.16	0.0521	0.0463	1.24	0.0816		0.021	0.224	0.0729	0.0649	1.73	0.114		0.565	4.56	3.51	0.992	48.5	1.16		2.17	65.4	79.4	56.4	821	32.5		6.69E-02	3.56E-01	2.97E-01	2.45E-01	6.38E+00	2.88E-01	1.22E+00	3.15E-01
1097	2074-50-2	1,1'-DIMETHYL-4,4'-BIPYRIDINIUM BIS(METHYL SUL*)		0.00206	0.00184	0.00179	0.00204	0.00118	0.00188	0.00195	0.00224			0.00977	0.00766	0.00839	0.00864	0.00464	0.00818		0.0173	0.0136	0.0152	0.0153	0.00823	0.0145		0.297	0.251	0.253	0.26	0.134	0.261		5.16	4.06	4.21	4.3	2.07	4.08		3.95E-02	3.52E-02	3.84E-02	3.92E-02	2.28E-02	3.62E-02	3.75E-02	4.30E-02
1098	20824-56-0	Glycine, N,N'-1,2-ethanediylbis[N-(carboxymethyl)-, diammonium salt		9.77e-09	8.59e-09	8.41e-09	9.59e-09	2.42e-09	8.83e-09	8.67e-09	1.05e-08			2.17e-08	1.62e-08	1.84e-08	1.9e-08	3.58e-09	1.78e-08		2.9e-08	2.16e-08	2.51e-08	2.54e-08	4.78e-09	2.38e-08		1.39e-05	5.2e-07	1.15e-05	1.21e-05	2.25e-06	1.21e-05		0.000194	1.72e-05	0.000152	0.000158	2.02e-05	0.000151		7.65E-08	6.70E-08	7.35E-08	7.51E-08	1.89E-08	6.91E-08	6.79E-08	8.23E-08
1099	2116-65-6	4-BENZYLPYRIDINE		0.000746	0.00344	0.00284	0.00241	0.0598	0.00281	0.0115	0.00308			0.000821	0.00755	0.00252	0.00227	0.0577	0.0039		0.0011	0.0101	0.0034	0.00305	0.0775	0.00524		0.0346	0.239	0.184	0.0557	2.48	0.0644		0.187	3.13	3.79	2.71	38.5	1.59		6.52E-03	3.00E-02	2.53E-02	2.10E-02	5.22E-01	2.45E-02	1.01E-01	2.69E-02
1100	2138-22-9	4-CHLORCATECHOL		0.000273	0.000697	0.000577	0.000543	0.00984	0.000597	0.00203	0.000669			0.000301	0.00141	0.000565	0.000529	0.0099	0.0008		0.000405	0.0019	0.000768	0.00071	0.0133	0.00107		0.0127	0.0449	0.0357	0.0152	0.404	0.0166		0.136	0.587	0.696	0.524	6.23	0.34		2.28E-03	5.80E-03	5.16E-03	4.53E-03	8.21E-02	4.97E-03	1.70E-02	5.58E-03
1101	2150-47-2	METHYL 2,4-DIHYDROXYBENZOATE		3.12e-05	0.000114	9.35e-05	8.28e-05	0.00186	9.45e-05	0.000367	0.000105			3.03e-05	0.000216	7.65e-05	6.98e-05	0.00161	0.000115		4.05e-05	0.000289	0.000103	9.33e-05	0.00216	0.000154		0.00129	0.00689	0.00536	0.00183	0.0686	0.00207		0.0102	0.0896	0.108	0.0784	1.06	0.0475		2.46E-04	8.95E-04	7.67E-04	6.51E-04	1.46E-02	7.43E-04	2.88E-03	8.23E-04
1102	2155-70-6	Tributyl[(2-methyl-1-oxo-2-propenyl)oxy]stannane		0.00377	0.02	0.0166	0.0137	0.358	0.0162	0.0684	0.0177			0.00907	0.0963	0.0314	0.0279	0.744	0.0491		0.0128	0.136	0.0442	0.0393	1.05	0.0692		0.364	2.93	2.25	0.637	31.1	0.746		1.33	39.1	47.5	33.7	491	19.5		5.00E-02	2.65E-01	2.21E-01	1.82E-01	4.74E+00	2.14E-01	9.07E-01	2.35E-01
1103	2176-62-7	2,3,4,5,6-PENTACHLORPYRIDINE		0.00248	0.013	0.0108	0.00892	0.232	0.0105	0.0443	0.0115			0.00305	0.0321	0.0104	0.00914	0.247	0.0163		0.0052	0.0545	0.0178	0.0158	0.42	0.0278		0.158	1.26	0.961	0.27	13.2	0.32		0.437	12	14.6	10.3	150	5.98		2.40E-02	1.25E-01	1.04E-01	8.47E-02	2.23E+00	1.01E-01	4.28E-01	1.11E-01
1104	2176-98-9	Tetrapropyl tin		0.00418	0.0223	0.0186	0.0152	0.399	0.018	0.0763	0.0197			0.00202	0.0221	0.00701	0.00574	0.167	0.011		0.0151	0.162	0.0524	0.0458	1.24	0.082		0.665	5.48	4.13	1.08	57.1	1.37		0.251	7.62	9.2	6.49	95.1	3.76		2.41E-02	1.29E-01	1.07E-01	8.08E-02	2.30E+00	1.04E-01	4.40E-01	1.14E-01
1105	21923-23-9	CHLORTHIOPHOS (MAIN ISOMER)		0.00494	0.0263	0.0219	0.0178	0.471	0.0213	0.0901	0.0233			0.000953	0.0109	0.00331	0.00229	0.0787	0.00519		0.00708	0.077	0.0246	0.0207	0.584	0.0385		0.317	2.78	1.97	0.442	27.2	0.652		0.0788	2.45	2.89	2.02	29.9	1.18		1.36E-02	7.34E-02	6.02E-02	3.81E-02	1.30E+00	5.85E-02	2.48E-01	6.40E-02
1106	112134	1,2-DIMETHYLCYCLOHEXANE (CIS)		0.00135	0.00718	0.00593	0.00317	0.128	0.00577	0.0244	0.00631			0.000232	0.00322	0.0008	6.59e-05	0.019	0.00125		0.000604	0.00787	0.00209	0.000618	0.0495	0.00327		0.0695	0.769	0.428	0.0122	5.91	0.142		0.00353	0.173	0.125	0.0586	1.29	0.0513		3.68E-03	2.07E-02	1.62E-02	1.18E-03	3.49E-01	1.58E-02	6.67E-02	1.73E-02
1107	2216-51-5	MENTHOL (L)		0.00236	0.0123	0.0102	0.00846	0.219	0.00994	0.0419	0.0109			0.00352	0.0366	0.012	0.0106	0.282	0.0187		0.00498	0.0517	0.0169	0.0151	0.399	0.0264		0.151	1.18	0.909	0.26	12.5	0.304		0.558	14.8	18	12.8	186	7.4		2.49E-02	1.29E-01	1.08E-01	8.87E-02	2.30E+00	1.05E-01	4.41E-01	1.15E-01
1108	2223-93-0	CADMIUM STEARATE		0.00326	0.0174	0.0145	0.0119	0.311	0.014	0.0594	0.0154			0.00938	0.1	0.0326	0.029	0.774	0.051		0.013	0.139	0.0452	0.0402	1.07	0.0708		0.457	3.64	2.84	0.803	39.2	0.939		1.72	51.8	63	44.7	652	25.8		4.64E-02	2.46E-01	2.06E-01	1.69E-01	4.42E+00	2.00E-01	8.45E-01	2.18E-01
1109	2234-16-4	Ethanone, 1-(2,4-dichlorophenyl)-		0.00308	0.0153	0.0127	0.0106	0.27	0.0124	0.0519	0.0136			0.00487	0.0486	0.0159	0.0141	0.372	0.0248		0.00842	0.0837	0.0276	0.0246	0.644	0.0429		0.248	1.87	1.43	0.414	19.6	0.486		0.829	18.3	22.1	15.8	227	9.17		3.52E-02	1.74E-01	1.46E-01	1.20E-01	3.08E+00	1.42E-01	5.92E-01	1.55E-01
1110	2235-54-3	Sulfuric acid, monododecyl ester, ammonium salt		0.000682	0.00293	0.00241	0.00207	0.05	0.0024	0.00971	0.00264			0.000751	0.0064	0.00217	0.00196	0.0486	0.00333		0.00101	0.0086	0.00293	0.00263	0.0653	0.00448		0.0317	0.202	0.156	0.0491	2.08	0.0563		0.198	2.65	3.21	2.31	32.3	1.37		5.97E-03	2.56E-02	2.16E-02	1.81E-02	4.37E-01	2.10E-02	8.49E-02	2.31E-02
1111	2243-27-8	NONANONITRILE		0.0018	0.00913	0.00758	0.00629	0.162	0.00741	0.0311	0.00812			0.00153	0.0158	0.0051	0.00431	0.12	0.00796		0.00307	0.0313	0.0103	0.00904	0.24	0.016		0.0953	0.745	0.561	0.155	7.7	0.189		0.228	5.5	6.64	4.71	68.2	2.74		1.42E-02	7.20E-02	6.00E-02	4.69E-02	1.27E+00	5.82E-02	2.44E-01	6.38E-02
1112	2245-38-7	2,3,5-TRIMETHYLNAPHTHALENE		0.00412	0.0219	0.0183	0.0151	0.393	0.0178	0.0752	0.0194			0.0116	0.124	0.0404	0.0359	0.959	0.0632		0.0165	0.176	0.0572	0.0509	1.36	0.0896		0.458	3.69	2.84	0.803	39.3	0.94		1.68	50.3	61.1	43.3	632	25		5.84E-02	3.10E-01	2.59E-01	2.13E-01	5.56E+00	2.51E-01	1.06E+00	2.75E-01
1113	22473-78-5	Glycine, N,N'-1,2-ethanediylbis[N-(carboxymethyl)-, tetraammonium salt		1.01e-07	8.87e-08	8.68e-08	9.89e-08	2.49e-08	9.11e-08	8.95e-08	1.08e-07			2.24e-07	1.67e-07	1.9e-07	1.96e-07	3.69e-08	1.83e-07		2.99e-07	2.23e-07	2.59e-07	2.62e-07	4.94e-08	2.45e-07		0.000143	5.78e-06	0.000119	0.000125	2.32e-05	0.000125		0.002	0.000731	0.00157	0.00163	0.000208	0.00156		7.90E-07	6.92E-07	7.58E-07	7.75E-07	1.95E-07	7.14E-07	7.01E-07	8.49E-07
1114	225-11-6	BENZ(A)ACRIDINE		0.00226	0.012	0.00999	0.00824	0.215	0.00971	0.0411	0.0106			0.00337	0.0358	0.0117	0.0104	0.277	0.0183		0.00454	0.0484	0.0158	0.014	0.374	0.0247		0.138	1.11	0.855	0.242	11.8	0.283		0.496	14.8	18	12.8	186	7.36		2.35E-02	1.24E-01	1.04E-01	8.56E-02	2.23E+00	1.01E-01	4.27E-01	1.10E-01
1115	225-51-4	Benz(c)acridine		0.00226	0.012	0.00999	0.00824	0.215	0.00971	0.0411	0.0106			0.00337	0.0358	0.0117	0.0104	0.277	0.0183		0.00454	0.0484	0.0158	0.014	0.374	0.0247		0.138	1.11	0.855	0.242	11.8	0.283		0.496	14.8	18	12.8	186	7.36		2.35E-02	1.24E-01	1.04E-01	8.56E-02	2.23E+00	1.01E-01	4.27E-01	1.10E-01
1116	2255-17-6	3-METHYL-DIMETHYL PARA-OXON		0.000436	0.00112	0.00093	0.000873	0.0159	0.000961	0.00329	0.00108			0.000503	0.00238	0.000949	0.000888	0.0167	0.00135		0.000677	0.00321	0.00129	0.0012	0.0225	0.00181		0.0211	0.0755	0.0601	0.0254	0.682	0.0278		0.227	0.991	1.18	0.885	10.6	0.572		3.79E-03	9.73E-03	8.65E-03	7.58E-03	1.38E-01	8.34E-03	2.85E-02	9.35E-03
1117	130638	2-PHENETHYLISOTHIOCYANATE		0.000897	0.00467	0.00389	0.00322	0.0834	0.00379	0.016	0.00414			0.000983	0.0103	0.00335	0.00298	0.0792	0.00524		0.00133	0.0139	0.00453	0.00404	0.107	0.00709		0.0415	0.327	0.251	0.0717	3.46	0.0839		0.156	4.23	5.14	3.65	53	2.11		7.78E-03	4.04E-02	3.38E-02	2.78E-02	7.22E-01	3.28E-02	1.38E-01	3.59E-02
1118	22726-00-7	M-BROMOBENZAMIDE		0.000737	0.00183	0.00152	0.00143	0.0254	0.00157	0.00528	0.00176			0.00094	0.00425	0.00172	0.00161	0.0296	0.00242		0.00128	0.00577	0.00236	0.00219	0.0402	0.00329		0.0393	0.134	0.107	0.0465	1.2	0.0507		0.434	1.78	2.1	1.59	18.7	1.04		6.94E-03	1.72E-02	1.53E-02	1.35E-02	2.39E-01	1.48E-02	4.97E-02	1.66E-02
1119	22936-86-3	CYPRAZINE		0.00066	0.00332	0.00276	0.0023	0.0589	0.0027	0.0113	0.00296			0.000702	0.00708	0.00233	0.00208	0.0545	0.00363		0.000941	0.00948	0.00312	0.00278	0.073	0.00486		0.0295	0.224	0.172	0.05	2.36	0.0583		0.126	2.93	3.56	2.53	36.5	1.47		5.61E-03	2.82E-02	2.36E-02	1.95E-02	5.01E-01	2.29E-02	9.61E-02	2.51E-02
1120	160318	5-NITROBENZOTRIAZOLE		0.000991	0.0032	0.00263	0.00238	0.0501	0.00268	0.01	0.00298			0.00127	0.00788	0.00289	0.00266	0.0577	0.00427		0.00172	0.0107	0.00396	0.00361	0.0784	0.0058		0.0534	0.248	0.194	0.0712	2.4	0.0796		0.489	3.29	3.94	2.9	37.6	1.79		9.67E-03	3.12E-02	2.70E-02	2.32E-02	4.89E-01	2.61E-02	9.76E-02	2.91E-02
1121	23564-06-9	Thiophanate		3.16e-06	1.13e-05	9.22e-06	8.2e-06	0.000182	9.34e-06	3.59e-05	1.03e-05			3.06e-06	2.12e-05	7.55e-06	6.9e-06	0.000157	1.13e-05		4.09e-06	2.83e-05	1.02e-05	9.23e-06	0.00021	1.51e-05		0.000131	0.000675	0.000526	0.000183	0.00668	0.000206		0.00106	0.00878	0.0106	0.00769	0.103	0.00468		2.47E-05	8.78E-05	7.55E-05	6.41E-05	1.42E-03	7.30E-05	2.81E-04	8.10E-05
1122	2370-63-0	2-Ethoxyethyl methacrylate		0.000379	0.000806	0.000676	0.000652	0.0102	0.000704	0.00219	0.000796			0.000362	0.00139	0.000586	0.000497	0.00895	0.000796		0.000591	0.00221	0.000969	0.000886	0.0146	0.0013		0.0179	0.0527	0.0412	0.0181	0.423	0.0214		0.168	0.532	0.623	0.481	5.19	0.326		2.97E-03	6.34E-03	5.74E-03	4.59E-03	7.99E-02	5.51E-03	1.71E-02	6.24E-03
1123	24096-53-5	OHRIC		0.00213	0.00415	0.00351	0.00346	0.0492	0.00367	0.0108	0.00416			0.00558	0.0184	0.00843	0.00806	0.119	0.0112		0.00837	0.0276	0.0128	0.0121	0.178	0.0168		0.218	0.557	0.457	0.236	4.43	0.252		2.99	8.18	9.54	7.49	76.2	5.18		3.55E-02	6.90E-02	6.37E-02	5.77E-02	8.20E-01	6.11E-02	1.80E-01	6.94E-02
1124	194649	4-METHYL-2,6-DICHLOROPHENOL		0.00141	0.00727	0.00605	0.00501	0.13	0.00589	0.0248	0.00645			0.00173	0.018	0.00587	0.00524	0.139	0.00918		0.00233	0.0242	0.00791	0.00705	0.186	0.0124		0.0721	0.564	0.434	0.124	5.97	0.145		0.284	7.43	9.02	6.41	92.9	3.71		1.31E-02	6.78E-02	5.66E-02	4.68E-02	1.21E+00	5.50E-02	2.32E-01	6.02E-02
1125	2436-93-3	6,8-DIMETHYLQUINOLINE		0.00117	0.00601	0.005	0.00415	0.107	0.00488	0.0205	0.00534			0.00137	0.0141	0.0046	0.0041	0.108	0.00719		0.00185	0.019	0.00623	0.00555	0.147	0.00972		0.0575	0.446	0.343	0.0985	4.71	0.115		0.23	5.8	7.04	5	72.5	2.9		1.06E-02	5.43E-02	4.54E-02	3.75E-02	9.66E-01	4.40E-02	1.85E-01	4.83E-02
1126	2445-07-0	URBACID		0.00153	0.00282	0.0024	0.00239	0.0319	0.00251	0.00714	0.00286			0.003	0.00913	0.00433	0.00416	0.0576	0.00566		0.00427	0.013	0.00625	0.00592	0.0819	0.00805		0.119	0.283	0.234	0.126	2.18	0.134		1.58	3.93	4.57	3.62	35.3	2.55		1.96E-02	3.60E-02	3.35E-02	3.06E-02	4.08E-01	3.21E-02	9.13E-02	3.66E-02
1127	24544-04-5	Benzenamine, 2,6-bis(1-methylethyl)-		0.00132	0.00674	0.0056	0.00465	0.12	0.00547	0.023	0.00599			0.00152	0.0156	0.00511	0.00453	0.12	0.00797		0.00215	0.0219	0.0072	0.00641	0.169	0.0112		0.0665	0.514	0.394	0.113	5.41	0.133		0.257	6.33	7.67	5.46	79	3.16		1.20E-02	6.09E-02	5.09E-02	4.18E-02	1.08E+00	4.95E-02	2.08E-01	5.42E-02
1128	2455-24-5	TETRAHYDROFURFURYL METHACRYLATE		0.000341	0.000972	0.0008	0.000737	0.0145	0.000822	0.00293	0.000918			0.000345	0.00187	0.000707	0.00063	0.0132	0.00102		0.000496	0.00266	0.00103	0.000936	0.019	0.00147		0.0155	0.0631	0.0491	0.0188	0.581	0.0215		0.144	0.757	0.901	0.67	8.34	0.425		2.79E-03	7.93E-03	6.95E-03	5.78E-03	1.18E-01	6.71E-03	2.39E-02	7.50E-03
1129	2457-47-8	3,5-DICHLOROPYRIDINE		0.00149	0.00674	0.00556	0.00471	0.117	0.0055	0.0225	0.00605			0.0012	0.011	0.00362	0.00302	0.0822	0.00558		0.00246	0.0223	0.00746	0.00659	0.169	0.0115		0.0765	0.531	0.399	0.114	5.36	0.141		0.239	3.79	4.56	3.26	46.2	1.92		1.15E-02	5.21E-02	4.37E-02	3.38E-02	8.99E-01	4.24E-02	1.74E-01	4.66E-02
1130	204423	I-NICOTINIC ACID, METHYL ESTER		0.000228	0.000287	0.000259	0.000276	0.00191	0.000272	0.000542	0.000316			0.000341	0.000569	0.00037	0.000364	0.00265	0.000425		0.000466	0.000776	0.000515	0.000503	0.00363	0.000582		0.0128	0.0184	0.0163	0.012	0.093	0.0124		0.172	0.237	0.264	0.23	1.37	0.185		1.89E-03	2.38E-03	2.38E-03	2.27E-03	1.58E-02	2.26E-03	4.50E-03	2.63E-03
1131	2461-15-6	Oxirane, (2-ethylhexyl)oxy methyl -		0.00124	0.00616	0.00511	0.00425	0.109	0.00501	0.0209	0.00549			0.000973	0.00994	0.00319	0.00264	0.0745	0.00497		0.00187	0.0187	0.00615	0.0054	0.143	0.00956		0.0582	0.449	0.336	0.0914	4.6	0.114		0.155	3.47	4.18	2.96	42.9	1.73		9.20E-03	4.60E-02	3.83E-02	2.92E-02	8.09E-01	3.72E-02	1.55E-01	4.07E-02
1132	2475-46-9	C,I, DISPERSE BLUE 3		0.000155	0.000799	0.000665	0.000552	0.0142	0.000648	0.00273	0.00071			0.00015	0.00155	0.000507	0.000452	0.0119	0.000791		0.000201	0.00207	0.000677	0.000604	0.0159	0.00106		0.00632	0.0492	0.0378	0.0109	0.52	0.0127		0.025	0.64	0.778	0.553	8.01	0.32		1.24E-03	6.35E-03	5.31E-03	4.39E-03	1.13E-01	5.15E-03	2.17E-02	5.65E-03
1133	2495-37-6	BENZYL METHACRYLATE		0.000171	0.000768	0.000633	0.000539	0.0132	0.000627	0.00256	0.00069			0.000165	0.00148	0.000496	0.00044	0.0112	0.000765		0.000224	0.002	0.000674	0.000603	0.0152	0.00104		0.00707	0.0475	0.0365	0.0111	0.489	0.0129		0.0401	0.611	0.739	0.529	7.47	0.312		1.37E-03	6.11E-03	5.15E-03	4.24E-03	1.06E-01	5.00E-03	2.04E-02	5.50E-03
1134	2499-95-8	2-Propenoic acid, hexyl ester		0.00054	0.00276	0.00229	0.00189	0.049	0.00224	0.00939	0.00245			0.000397	0.00426	0.00133	0.00102	0.0313	0.00208		0.000706	0.0073	0.00237	0.00204	0.0556	0.00369		0.0217	0.177	0.129	0.0322	1.77	0.0433		0.0596	1.49	1.78	1.26	18.3	0.735		3.79E-03	1.95E-02	1.62E-02	1.14E-02	3.44E-01	1.57E-02	6.59E-02	1.72E-02
1135	2508-86-3	4-AMINOQUINOLINE-1-OXIDE		0.00044	0.000414	0.000398	0.000448	0.000691	0.000418	0.000497	0.000495			0.000985	0.000885	0.000875	0.000896	0.00139	0.000877		0.00135	0.00121	0.00122	0.00123	0.00191	0.0012		0.0307	0.0282	0.0277	0.0271	0.0406	0.0273		0.437	0.375	0.394	0.391	0.574	0.36		3.94E-03	3.69E-03	3.97E-03	4.01E-03	6.18E-03	3.74E-03	4.45E-03	4.43E-03
1136	25155-23-1	DIMETHYLPHENOL PHOSPHATE (3:1)		0.00257	0.0137	0.0114	0.0094	0.245	0.0111	0.0469	0.0121			0.0177	0.189	0.0616	0.0548	1.46	0.0965		0.0266	0.284	0.0925	0.0824	2.2	0.145		1.19	9.5	7.41	2.1	102	2.45		5.17	156	189	134	1960	77.5		4.76E-02	2.53E-01	2.11E-01	1.74E-01	4.54E+00	2.05E-01	8.68E-01	2.24E-01
[truncated: 1,961 more rows]

## Sheet: PBK model 
	Carnivores		Norway	Spain	Norway		Spain			Croatia	Croatia			South Africa	South Africa			Herbivores		Mexico	Mexico			Denmark	Denmark					Canada	Canada				Columbia	Columbia				Jordan	Jordan			Omnivores		China	China
[truncated: 27 more rows]
[truncated: 7 more columns]

[truncated: 4 more sheets: Plant concentration, Soil concentration, chemical RfD and OSF, Physiological parameters  ]
