# Supplementary material for: Tracing pesticides through terrestrial food webs with wildlife at risk
Source: iScience. 2026 Apr 22;29(6):115870. doi: 10.1016/j.isci.2026.115870 (PMC13156712; doi:10.1016/j.isci.2026.115870)
Supplement: Data S2. Dataset of contamination scores for soil, wild plants, and animals across countries, related to Figure 1 — (A) Summary of liver concentrations in carnivores. (B) Summary of liver concentrations in herbivores. (C) Summary of liver concentrations in omnivores. (D) Summary of concentrations in wild plants. (E) Summary of soil concentrations. [file mmc3.xlsx]

## Sheet: Total
Input data
No.	Continent	Nation (Region/Site)	DOI/URL	Research Year	Species	Dietary habits	Samples site	Sample size	No. Pesticides	∑Pesticides	o.p’-DDE（2,4'-DDE）	p.p’-DDE(4,4'-DDE)	o.p’-DDD（2,4'-DDD）	p.p’-DDD(4,4'-DDD)	o.p’-DDT（2,4'-DDT)	p.p’-DDT(4,4'-DDT)	ΣDDTs	Oxy-chlordane	Nonachlor	ΣCHLs	HCB	α-HCH	β-HCH	γ-HCH(Lindane)	δ-HCH	ΣHCHs	Trans-Chlordane	trans-nonachlor	cis-nanochlor	cis-chlordane	ΣChlordane	Aldrin	Dieldrin	Endrin	Endrin aldehyde	ΣDrin	α-Endosulfan	β-Endosulfan	Endosulfan-sulphate	ΣEndosulfan	Heptachlor	Heptachlor aldehyde	Heptachlor-endo-epoxide	Heptachlor-exo-epoxide	Methoxychlor	Mirex	Dicofols	2,4-Dicofol	Fenitrothion
	North America	México (Puente Nacional (Dry season), Veracruz)	http://dx.doi.org/10.1016/j.foodchem.2012.06.079	2012	Cattle	herbivores	Muscle	3	10	384.551		43.8		49	85.6	0.0004	133.5					23.72	0.00024	0.00031	12.63	36.3
						herbivores	Liver	3	10	381.841		89.5		0.0003	0.0003	0.0004	89.5					62.01	6.98	0.00031	34.75	99.1
						herbivores	Heart	3	10	378.511		79.53		14.5	25.4	32.8	103.7					43	0.00024	0.00031	18.28	61.3
						herbivores	Lung	3	10	1340.77		84.58		93	151.6	68.7	316.3					164.87	59.1	81.34	55.18	266.1
						herbivores	Kidney	3	10	874.001		232.23		0.0003	0.0003	68.9	255.2					93.29	32.59	0.00031	59.39	132.4
						herbivores	Spinal marrow	3	10	3719.95		137.08		385.2	673.3	626.1	1404.3					2e-05	0.00024	97.4	149.57	247
						herbivores	Adipose tissue	3	10	420.261		58.93		29	50.7	0.0004	112					26.28	13.32	0.00031	58.43	71.6
		México (Alvarado (Dry season), Veracruz)				herbivores	Muscle	3	10	197.58		25.97		9.3	16.3	42.3	57.2					13.11	0.00024	4.7	7	21.7
						herbivores	Liver	3	10	353.071		82.64		9.1	0.0003	8.2	88.4					42.72	14.62	0.00031	29.89	77.5
						herbivores	Heart	3	10	1201.35		85.39		153.5	457.2	0.0004	340.1					52	0.00024	0.00031	30.56	82.6
						herbivores	Lung	3	10	1219.48		109.67		112.1	225.3	0.0004	334.6					119.71	31.04	52.89	45.57	188.6
						herbivores	Kidney	3	10	1427.02		130.22		161.7	282.7	315.6	383.6					38.83	19.78	13.22	15.77	65.6
						herbivores	Spinal marrow	3	10	536.69		33.17		41	71.7	50.1	158.4					59.81	0.00024	23.39	27.92	71.2
						herbivores	Adipose tissue	3	10	1374.85		33.54		84.3	147.3	385.3	356.4					29.1	0.00024	55.62	113.39	169.9
		México ( Paso de OvejasAlvarado (Dry season),Veracruz)				herbivores	Muscle	3	10	577.082		69.57		47.6	83.2	0.002	200.4					34.29	0.0001	26.57	36.15	79.3
						herbivores	Liver	3	10	847.102		163.28		60.3	105.4	0.002	218.5					88.44	34.8	0.0002	38.18	138.2
						herbivores	Heart	3	10	2787		196.11		404.3	706.7	0.002	1307.1					63.74	0.0001	0.0005	22.65	86.4
						herbivores	Lung	3	10	6772.47		401.73		1103.5	1994.5	0.002	2834.9					106.86	0.00035	34.81	88.87	207.3
						herbivores	Kidney	3	10	1164.42		127.67		138.8	242.7	0.002	509.1					53.94	1.38	0.0002	18.23	72.6
						herbivores	Adipose tissue	3	10	1536.73		129.02		151.3	264.5	0.002	544.9					1e-05	16.87	70.49	141.75	217.9
		México (Manlio Fabio Altamirano (Dry season), Veracruz)				herbivores	Muscle	3	10	305.3		25.74		20.6	36.1	65.9	104.4					14.64	0.0001	0.0002	11.62	26.3
						herbivores	Liver	3	10	813.152		211.84		23.2	40.5	0.002	233					74.09	34.19	0.0002	49.73	146.6
						herbivores	Heart	3	10	2167.32		102.99		363.5	635.3	59.9	808.8					39.73	0.0001	45	35.3	76.8
						herbivores	Lung	3	10	4121.54		294.72		533.1	931.9	225.4	1834.8					72.43	0.0001	22.87	59.32	147
						herbivores	Kidney	3	10	651.29		80.24		62.2	68.6	104.9	214.5					40.48	0.0001	0.0002	19.97	60.4
						herbivores	Spinal marrow	3	10	468.042		17.65		42.3	74	0.002	133.9					36.08	0.0001	31.33	37.88	94.9
						herbivores	Adipose tissue	3	10	2811.05		129.49		344	601.3	333	935.1					1e-05	0.0001	114.54	119.52	234.1
		México (Puente Nacional (Rainy season), Veracruz)				herbivores	Muscle	3	10	1635.13		54.7		147.33	257.5	105	493.1					1e-05	174.9	76	63.2	263.4
						herbivores	Liver	3	10	1051.54		19.2		87.84	153.5	127.1	290.2					1e-05	75.3	139.4	18.6	140.4
						herbivores	Heart	3	10	1420.57		6.7		103.69	181.3	161.9	226.8					28.28	136.4	160.3	59.8	355.4
						herbivores	Lung	3	10	1924.33		0.0002		71.78	125.5	27.6	224.9					145.45	294.9	141.5	228.8	663.9
						herbivores	Kidney	3	10	499.671		25.3		45.88	80.2	0.0005	75.7					26.09	60.8	39.6	34.4	111.7
						herbivores	Spinal marrow	3	10	1672.3		91.4		205.1	358.5	181.1	684.9					1e-05	41.2	13	21.4	75.7
						herbivores	Adipose tissue	3	10	664.771		0.0002		0.0002	0.0002	3.1	3.1					59.17	129.6	54.5	95.1	320.2
		México (Alvarado (Rainy season), Veracruz)				herbivores	Muscle	3	10	1823.57		56.2		112.47	196.6	277.5	539.8					1e-05	228.2	105.5	62.9	244.4
						herbivores	Liver	3	10	4252.07		228.6		357.34	624.6	310.1	1264.9					207.63	280.8	217.7	168.9	591.5
						herbivores	Heart	3	10	646.99		16.3		21.05	36.8	8	76.9					31.94	107.4	94.5	28	226.1
						herbivores	Lung	3	10	583.56		15.2		35.45	62	14.5	79.9					37.41	70.4	47.4	51	170.3
						herbivores	Kidney	3	10	2195.32		50.8		308.82	539.8	5	318.4					1e-05	256.6	145.3	127.1	443.5
						herbivores	Spinal marrow	3	10	4091.65		76.4		449.85	786.3	527.5	1840.1					8.7	88.4	54.6	71.7	188.1
						herbivores	Adipose tissue	3	10	1003.92		6.2		174.53	305.1	4	164.6					33.99	56.6	37.7	46.4	174.8
		México ( Paso de OvejasAlvarado (Dry season),Veracruz)				herbivores	Muscle	3	10	6004.26		218.3		480.86	840.6	142.9	1121.7					1e-05	496.3	995.8	273.8	1434
						herbivores	Liver	3	10	2270.38		98.9		168.9	295.2	0.002	497.1					158.28	347.4	0.0002	152.2	552.4
						herbivores	Heart	3	10	1768.95		34.5		148.24	259.1	123.1	565					39.31	121.1	75.9	83.2	319.5
						herbivores	Lung	3	10	7434.27		265.8		43.69	76.4	1970.3	1310.9					307.08	853.7	416.9	499.4	1690.1
						herbivores	Kidney	3	10	2114.49		0.0002		282.29	493.4	0.002	775.7					1e-05	107.3	85	89.3	281.5
						herbivores	Adipose tissue	3	10	2487.9		35.2		273.28	477.7	209.3	651.9					90.12	151.7	88.3	105.2	405.2
		México (Manlio Fabio Altamirano (Rainy season), Veracruz)				herbivores	Muscle	3	10	1365.6		54.7		107.2	187.4	95.9	445.1					1e-05	108.6	138.7	36.6	191.4
						herbivores	Liver	3	10	2313.09		107.1		160.79	281.1	223.9	403.6					1e-05	347.2	132.7	168.4	488.3
						herbivores	Heart	3	10	1405.9		18		103.35	180.7	20.2	202.1					59.65	203.8	134.2	53.1	430.8
						herbivores	Lung	3	10	537.442		49.4		39.54	69.1	0.002	125.1					42.3	41.8	36.4	27.7	106.1
						herbivores	Kidney	3	10	5210.6		43.4		462.8	809	0.002	1315.2					1e-05	636.4	358.1	295.6	1290.1
						herbivores	Spinal marrow	3	10	1202.1		31.1		150.6	343.7	118.8	429.7					1e-05	27.7	14.3	26.7	59.5
						herbivores	Adipose tissue	3	10	596.29		13.9		64.68	113.11	127.3	195.8					1e-05	14.7	10.8	15.3	40.7
	North America	Greenland, Isortoq	https://doi.org/10.1016/j.scitotenv.2004.03.027	2000	Caribou	herbivores	Liver	5	6	9.488											6.3															0.87				0.03	1				0.088	1.2
	North America	Greenland, Isortoq		2000	Caribou	herbivores	Muscle	4	6	11.15											8.7															1.3				0.17	0.47				0.22	0.29
	North America	Greenland, Isortoq		2000	Caribou	herbivores	Kidney	4	6	5.074											3.7															0.44				0.014	0.19				0.73	0
	North America	Greenland, Isortoq		2000	Caribou	herbivores	Adipose tissue	5	6	7.562											7.3															0.14				0	0.053				0.038	0.031
	North America	Canada, Dehcho	https://alcesjournal.org/index.php/alces/article/view/176	2006	Moose	herbivores	Liver	7	26	8.492	0.02	0.02	0.02	0.02	0.02	0.02	0.22	0.51				0.7	1.66	0.95		2.36	0.02		0.02	0.298		0.02	0.02	0.02			0.204	0.109	0.434		0.02		0.358	0.358	0.02	0.071
	North America	Canada, South Slave		2010	Moose	herbivores	Liver	7	26	10.918	0.2	0.2	0.2	0.2	0.2	0.2	0.2	0.66				0.99	1.38	1.11		3.47	0.02		0.02	0.45		0.02	0.02	0.02			0.11	0.089	0.086		0.02		0.39	0.39	0.2	0.073
	North America	U.S. Alaska, St. Lawrence Island,	https://doi.org/10.1080/15287394.2011.590099	2005-2009	Reindeer	herbivores	stomach(wet weight)	2	2	2.33		2.24									0.09
	North America				Reindeer	herbivores	Blubber(wet weight)	6	2	13.84		11.39									2.45
	North America				Reindeer	herbivores	Liver(wet weight)	4	1	0.96		0.96
	North America				Reindeer	herbivores	Kidney(wet weight)	4	1	0.62		0.62
	North America				Reindeer	herbivores	Heart(wet weight)	2	1	0.56		0.56
	North America				Reindeer	herbivores	Muscle(wet weight)	8	2	2.1		1.81									0.29
	North America	U.S. Alaska, Kenai Peninsula	https://doi.org/10.1016/j.scitotenv.2019.07.040	1992-2010	Northern sea otter	carnivores	Liver	28	1	129							129
	North America	U.S., Alaska, Prince William Sound						14	1	271							271
	North America	U.S., Alaska, Southeast						3	1	146							146
	North America	U.S., Alaska, Southwest						1	1	73.3							73.3
	North America	U.S., Central California coast	https://amarine.com/wp-content/uploads/2018/01/Final-Prop13-Report.pdf	2000-2005	Southern sea otter	carnivores	Liver(wet weight)	89	8	535.673	1.431	508.637	1.55	6.538				4.367					11.33																				0.91	0.91
	North America							138	8	723.127	2.045	693.238	3.562	11.321				3.104					8.533																				0.662	0.662
	North America	Canada, British Columbia	10.1021/es050749f	2003	Grizzly bears	carnivores	Adipose tissue	12	7	25.386		1.487		1.487		1.487	4.461			9.179	5.963					1.322
	South America	Manso-Tigre sector of the Paramillo National Natural Park,Columbia	https://doi.org/10.15446/caldasia.v43n2.84862	2021	A. planirostris	herbivores	Muscle	8	5	39.31		33.22										2.11	2.34									0.47		1.17
	South America						Liver	8	4	8.49		6.35										0.62	0.76											0.76
	South America				C. perspicillata		Muscle	8	8	123.24		64.71				24.5						25.42	0.85	1.14								1.26		4.44							0.92
	South America						Liver	8	8	42.52		15.12				15.15						7.32	0.32	0.78								0.49		3.08							0.26
	South America				C. castanea		Muscle	8	2	25.61		24.43										1.18
	South America						Liver	8	2	6.67		6.29										0.38
	South America				D. phaeotis		Muscle	8	6	31.28		18.24										8.75	0.41									1.09		2.15							0.64
	South America						Liver	8	6	8.84		4.18										2.04	0.17									0.42		1.73							0.3
	South America				S. parvidens		Muscle	8	6	67.695		32.61				23.81						8.715		0.37										1.78							0.41
	South America						Liver	8	6	29.23		9.12				14.76						3.52		0.19										1.45							0.19
	South America				P. helleri		Muscle	8	6	94.48		52.58				26.32						12.81	0.61									1.12									1.04
	South America						Liver	8	6	34.9		14.32				16.3						3.12	0.19									0.46									0.51
	South America				P. stenops	omnivore	Muscle	8	3	12.99												11.42		0.45										1.12
	South America						Liver	8	3	6.35												5.12		0.32										0.91
	South America				P. hastatus		Muscle	8	7	162.35		77.66				56.72						20.75		0.87								1.17		4.23							0.95
	South America						Liver	8	7	66.496		21.72				35.15						5.07		0.48								0.45		3.47							0.156
	South America				M. microtis	carnivores	Muscle	8	6	51.08		22.92				16.85						7.93	0.52									1.65									1.21
	South America						Liver	8	6	21.44		6.46				10.41						3.29	0.26									0.64									0.38
	South America				P. parnellii		Muscle	8	5	57.79		38.78				12.27						5.53		0.66								0.55
	South America						Liver	8	4	20.4		10.83				7.56						1.6		0.41
	South America				E. chiriquinus I		Muscle	8	4	22.96		18.12										2.41	1.11									1.32
	South America						Liver	8	4	5.78		4.12										0.9	0.25									0.51
	South America				D. rotundus H		Muscle	8	5	45.63		33.12										8.75	0.68									0.87		2.21
	South America						Liver	8	4	14.61		9.35										2.94	0.51											1.81
	South America				T. cirrhosus		Muscle	8	8	161.7		85.18				32.2						33.42	1.11	1.34								1.52		5.76							1.17
	South America						Liver	8	8	57.61		23.5				19.96						8.05	0.34	0.89								0.59		4.02							0.26
	South America				Frugívoro	herbivores	Muscle	8	8	65.35		37.6				12.46						11.37	0.78	0.28								0.74		1.6							0.52
	South America						Liver	8	8	21.88		9.19				7.73						2.83	0.26	0.2								0.25		1.19							0.23
	South America				Omnívoro	omnivore	Muscle	8	7	87.75		38.83				28.38						16.09		0.66								0.61		2.68							0.5
	South America						Liver	8	7	36.53		10.89				17.6						5.1		0.4								0.25		2.19							0.1
	South America				Insectívoro	carnivores	Muscle	8	7	71.96		41.22				15.31						12.32	0.7	0.53								1.26									0.62
	South America						Liver	8	7	25.39		11.21				9.5						3.46	0.23	0.35								0.45									0.19
	South America				Hematófago		Muscle	7	5	45.63		33.12										8.75	0.68									0.87		2.21
	South America						Liver	7	5	14.61		9.35										2.94	0.51									0		1.81
	South America				Carnívoro		Muscle	7	8	161.7		85.18				32.2						33.42	1.11	1.34								1.52		5.76							1.17
	South America						Liver	7	8	57.61		23.5				19.96						8.05	0.34	0.89								0.59		4.02							0.26
	South America	Cerrado, Brazil	https://doi.org/10.1071/WR19183	2015-2017	Lowland tapir	herbivores	Liver	3	4	5394.15
	Asia	Hokkaido, Japan	https://pmc.ncbi.nlm.nih.gov/articles/PMC9544187/pdf/ETC-41-1865.pdf	2021	Wild Raccoon(Procyon lotor)	omnivore	Urine	59	8	2700
	Asia	Jordan, Slaughter houses in Amman	https://www.researchgate.net/publication/324058928_Organochlorine_pesticides_in_sheep-liver_kidney_and_adipose_tissues_in_Jordan	2008	Sheep	herbivores	Kidney	1	6	9030											490	2360	570	4360								1190									60
						herbivores	Kidney	1	6	2630											730	110	630	320								500									340
						herbivores	Kidney	1	6	2810											940	290	410	630								370									170
						herbivores	Kidney	1	6	2321.5											630	80	640	1								970									0.5
						herbivores	Kidney	1	6	2460											790	170	440	220								740									100
						herbivores	Liver	1	7	5042.1	1.5										220	0.6	250	4360								150									60
						herbivores	Liver	1	7	3031.5	1.5										1940	90	200	320								140									340
						herbivores	Liver	1	7	1201.5	1.5										100	20	80	630								200									170
						herbivores	Liver	1	7	914.5	1.5										560	70	1.5	1								280									0.5
						herbivores	Liver	1	7	5450	280										740	1170	280	2170								590									220
						herbivores	Adipose tissue	1	9	995.6	1.5	900	3.5								20	0.6	20	20								20									10
						herbivores	Adipose tissue	1	9	117.1	1.5	1.5	3.5								60	0.6	20	10								10									10
						herbivores	Adipose tissue	1	9	103.6	1.5	1.5	20								10	0.6	10	20								30									10
						herbivores	Adipose tissue	1	9	83.6	1.5	1.5	10								10	0.6	10	10								30									10
						herbivores	Adipose tissue	1	9	394.1	280	10	3.5								10	0.6	10	10								60									10
						herbivores	Kidney	1	12	7905.5	710	140	3.5	2							790	2120	460	2420								180	430	560							90
						herbivores	Kidney	1	12	5601	1.5	1.5	3.5	2							3770	160	570	880								160	1	1.5							50
						herbivores	Kidney	1	12	4111	1.5	1.5	3.5	2							2510	130	810	330								120	1	1.5							200
						herbivores	Kidney	1	12	6294.5	1.5	1.5	30	1510							2960	140	410	750								150	270	1.5							70
						herbivores	Kidney	1	12	4098	1.5	1.5	3.5	1390							1030	130	380	700								140	250	1.5							70
						herbivores	Liver	1	14	1607	160	10	3.5	2	1.5	300					410	170	100	80								20	110	220							20
						herbivores	Liver	1	14	1990.5	1.5	1.5	3.5	300	1.5	480					690	30	130	220								70	1	1.5							60
						herbivores	Liver	1	14	3803.9	1.5	1.5	3.5	2	1.5	2.5					50	0.6	100	60								0.8	3480	70							30
						herbivores	Liver	1	14	809.5	1.5	90	140	2	1.5	2.5					180	20	80	120								120	50	1.5							0.5
						herbivores	Liver	1	14	1889	1.5	190	290	2	1.5	2.5					350	40	170	240								250	90	1.5							260
						herbivores	Adipose tissue	1	14	731	1.5	20	3.5	2	1.5	20					50	330	10	270								10	1	1.5							10
						herbivores	Adipose tissue	1	14	133.1	10	1.5	3.5	10	1.5	2.5					30	0.6	30	1								30	1	1.5							10
						herbivores	Adipose tissue	1	14	1052.6	910	1.5	3.5	50	1.5	2.5					20	0.6	20	30								10	1	1.5							0.5
						herbivores	Adipose tissue	1	14	1032.9	910	1.5	3.5	2	1.5	2.5					50	0.6	20	20								0.8	10	10							0.5
						herbivores	Adipose tissue	1	14	225	1.5	1.5	3.5	2	1.5	2.5					10	60	40	70								10	1	1.5							20
	Asia	Saudi Arabia, Buraydah, Al-Qassim Region	10.5740/jaoacint.SGE5-Osman	NR	Camel	herbivores	Muscle	40	1	3960														3960
						herbivores	Liver	40	1	2440														2440
		Saudi Arabia, Unaizah, Al-Qassim Region				herbivores	Muscle	40	1	0.4														0.4
						herbivores	Liver	40	1	100														100
		Saudi Arabia, Sheheya, Al-Qassim Region				herbivores	Muscle	40	1	4250														4250
						herbivores	Liver	40	1	0.4														0.4
		Saudi Arabia, Eion Al-Gawa, Al-Qassim Region				herbivores	Muscle	40	1	0.4														0.4
						herbivores	Liver	40	1	550														550
		Saudi Arabia, Riyad Al-Khabra, Al-Qassim Region				herbivores	Muscle	40	1	1380														1380
						herbivores	Liver	40	1	590														590
	Aisa	Jordan, Maan, Sahab and Ar-Ramtha	10.48103/jjeci442021	2013-2015	Camel	herbivores	Muscle	60	16	952	25	77	4.5	135	4.5	4.5	100				16	16	140	210		179						4.5	4.5	4.5							27
						herbivores	Liver	60	16	1726.5	45	136	4.5	140	4.5	4.5	150				199	20	255	360		340						4.5	4.5	10							49
	Aisa	India, Hyderabad	https://www.ijour.net/ijor.aspx?target=ijor:jms&volume=7&issue=1&article=008&type=pdf	2011	Buffaloe	herbivores	Muscle	14	9	1928		109		196		168	473					61	138	51	241	491
						herbivores	Liver	14	9	1537		62		23		170	255					64	103	65	282	513
						herbivores	Kidney	14	9	1620		172		33		131	336					58	93	55	268	474
	Aisa	China，Sichuan Province，Ruoergai highland	https://doi.org/10.1016/j.scitotenv.2014.03.074	2011	yak	herbivores	Muscle	8	8	5.4						0.55	0.55				0.69	0.13	1.18	0.32		1.65														0.33
						herbivores	Liver	8	4	5.86							0.3				0.58					4.74														0.24
	Aisa	Iranian	https://doi.org/10.1016/j.envres.2020.109198	2000–2010	Eurasian lynx	carnivores	Hair	4	3	1222							876				194					152
	Aisa	Iranian			Cheetah	carnivores	Hair	5	3	432							262				22					148
	Aisa	Iranian			Caracal	carnivores	Hair	4	3	196							70				27					99
	Aisa	Iranian			Pallas cat	carnivores	Hair	4	3	377							267				34					76
	Aisa	Iranian			Wild cat	omnivore	Hair	3	3	1083							629				36					418
	Aisa	Iranian			Sand cat	carnivores	Hair	3	3	9.02							9				0.01					0.01
	Aisa	Iranian			Jungle cat	omnivore	Hair	4	3	860							696				112					52
	Aisa	Iranian			Persian leopard	carnivores	Hair	14	3	674							300				109					265
	Aisa	China，Beijing	10.1021/es800017g	2006.12	Giant Panda	omnivore	Liver	4	7	81.83		19.4		6.8		31.3						0.01	24.3	0.01	0.01
	Aisa					omnivore	Kidney	2	7	147.28		18.6		1.5		7.85						0.01	119.3	0.01	0.01
	Aisa					omnivore	Brain	1	7	164.41		20.8		0.6		5.1						4.6	128.3	0.01	5
	Aisa					omnivore	Gonad	1	7	887.74		293.4		141.5		452.8						0.01	0.01	0.01	0.01
	Aisa	China, Chongqing		2006.11	Red Panda	omnivore	Liver	4	7	117.31		27.5		5.4		4.6						5.9	58.7	0.01	15.2
	Aisa					omnivore	Kidney	3	7	35.03		13.4		2		6.8						0.01	12.8	0.01	0.01
	Aisa					omnivore	Brain	6	7	345.91		48.8		21.3		30						53.8	0.01	160.3	31.7
	Aisa					omnivore	Gonad	4	7	66.3		20.7		1.8		2.7						3.6	26.8	7.9	2.8
	Aisa	Japan, Hokkaido	https://doi.org/10.1002/etc.5828	2021-2022	Raccoons	omnivore	Stomach contents(ng/g)	41	17	282.26																																							3.05
	Aisa	Japan, Tokyo		2021-2022	Masked Palm Civets	carnivores		30	9	13.79
	Aisa	China, The Foping National Nature Reserve	https://doi.org/10.1016/j.envpol.2021.116427	2017	Qinling Giant Panda	omnivore	Feces (dry weight)	18	25	4.947	0.021	0.481	0.033	0.147	0.147	0.474	1.304			0.018	0.44	0.163	0.336	0.138	0.199	0.837	0.004			0.008		0.003	0.007	0.013		0.025	0.065	0.053			0.006				0.02	0.005
	Africa	Beza Mahafaly Special Reserve (BMSR) 23°30'S, 44°40'E	https://doi.org/10.1002/ajp.20742	2005-2006	Ring-tailed lemurs(Lemur catta)	omnivore	whole blood	14	13	54.9						31.9						1	1	0.8	0.5							3		1.4	1.7		0.6		0.3		5.8	1.7			5.2
						omnivore		10	12	68.6				0.3		38.3								0.7	0.7							5.2		1.9	2.1		1.1		0.4		6.6	2.1			9.2
	Africa	South Africa Bloemfontein, Free State Province((29.1121° S, 26.2063° E and (29.0667° S, 26.1555° E)) Mpumalanga Province (25.2259° S, 30.1496° E)	https://doi.org/10.3389/fenvs.2022.938453	2013-2015	South African leopards	carnivores	Peripheral blood	10	17	1.629		0.008	0.035	0.19			0.269				0.074	0.113	0.033	0.048		0.196	0.07	0.1	0.02		0.114	0.031		0.079		0.118					0.131
		South Africa Mpumalanga (25.2259° S, 30.1496° E) and northern Limpopo provinces (24.5659° S, 31.0377° E and 24.5151° S, 30.9029° E)		2013-2015	South African leopards	carnivores	Peripheral blood	6	17	1.38		0.013	0.038	0.172			0.258				0.034	0.075	0.017	0.048		0.142	0.024	0.068	0.025		0.051	0.017		0.116		0.14					0.142
	Africa	Cape Town, South Africa	https://doi.org/10.1016/j.scitotenv.2022.153581	2014-2016	Caracals	carnivores	Blood	64	20	2423.47	10.75	1027.04	0.45	3.44	3.84	8.67	1054.19				25.55	16.62	7.92	13.81	46.66	87.99	4.64			5.58		3.15						3.46			10.6		21.48	67.63
	Africa						Adipose tissue	25	18	509	3.02	232.2		1.54	0.93	4.6	242.28				1.24	0.29	1.26	7.71	0.09	10.02				0.95		0.01						0.21			0.04		1.23	1.38
	Africa	Kruger National Park (KNP) and Addo National Park (ANP),South Africa	https://doi.org/10.1016/j.envres.2020.109187	2004	Wild lions	carnivores	Serum	50	14	916	60.6667	60.6667	60.6667	60.6667	60.6667	60.6667	364			13	13	20.25	20.25	20.25	20.25	81
	Africa			2004-2005	Wild hyenas			11	4	5240							4562			486	43					149
	Africa	Antwerp Zoo ,Belgium		2001-2003	Captive lions			6	14	1299	88.1667	88.1667	88.1667	88.1667	88.1667	88.1667	529			36	43	20.25	20.25	20.25	20.25	81
	Africa			2001-2003	Captive cheetahs			3	4	7270							6188			444	125					513
	Europe	Poland Pomeranian voivodeship (15°45′E, 53°13′N)	https://doi.org/10.1007/s00244-013-9989-y	2008-2011	European badger (M. meles)	omnivore	adipose tissue	11	12	292.49	1.09	87.51	0.4	1.55	13.74	0.72	110.6					42.48	1.94	11.94									6.79	13.73
					Raccoon dog (N. procyonoides)	omnivore	adipose tissue	14	12	810.09	0.38	329.97	0.22	7.95	32.38	1.13	380.14					19.06	5.74	12.44									2.52	18.16
					Wild boar (S. scrofa)	omnivore	adipose tissue	19	12	542.5	0.28	200.7	0.14	1.33	52.45	1.5	237.35					26.72	1.68	11.04									2.34	6.97
					European roe deer (C. capreolus)	herbivores	adipose tissue	16	12	205.85	0.37	65.59	0.31	4.4	9.77	0.31	84.47					16.99	7.01	9.96									3.87	2.8
					Red deer (C. elaphus)	herbivores	adipose tissue	8	12	159.45	0.3	33.41	0.1	0.62	1.05	0.22	35.44					6.01	66.06	9.86									4.57	1.81
	Europe	Poland	10.1371/journal.pone.0228243	2005-2018	European bison	herbivores	Liver	12	2	11.98
	Europe	Poland, West Pomerania	10.1007/s10661-013-3368-z	2010-2011	wild boars	omnivore	Liver	19	3	186.76							64.28							6.79										115.69
	Europe				wild boars	omnivore	Liver	13	3	198.29							70.64							7.58										120.07
	Europe	Norway, Svalbard	https://doi.org/10.1016/j.scitotenv.2014.12.039	2001	Arctic foxes	carnivores	Liver	14	7	30329		17						14448	170	14811	243		53																							587
	Europe	Norway, Svalbard		2002	Arctic foxes	carnivores	Liver	14	7	4652.2		9.2						2193	15	2211	49		22																							153
	Europe	Norway, Svalbard		2003	Arctic foxes	carnivores	Liver	14	7	7736.2		9.2						3618	21	3685	122		31																							250
	Europe	Norway, Svalbard		2007	Arctic foxes	carnivores	Liver	14	7	1539.1		9.1						630	19	652	60		17																							152
	Europe	Norway, Svalbard		2010	Arctic foxes	carnivores	Liver	14	7	8567		13						4041	22	4066	75		19																							331
	Europe	Norway, Svalbard		2011	Arctic foxes	carnivores	Liver	14	7	3392		9						1434	44	1490	112		20																							283
	Europe	Norway, Svalbard		2012	Arctic foxes	carnivores	Liver	14	7	6638		10						3032	34	3067	119		32																							344
	Europe	Norway	https://doi.org/10.1177/1040638720927365	2016	Red fox	carnivores	Feces (dry weight)	40	6	209
	Europe			2016			Liver	40	6	113
	Europe	Northern Norway	10.1186/1751-0147-55-57	2004-2005	Reindeer	herbivores	Muscle	26	5	1.64											1.24	0.03	0.24	0.05																	0.08
	Europe					herbivores	Liver	27	5	17.76											14.336	0.448	2.856	0.05																	0.07
	Europe					herbivores	Tallow	23	5	3020.27											2984.79	33.669	0.97	0.35																	0.49
	Europe					herbivores	Bone Marrow	17	5	3209.03											3107.48	60.945	40.152	0.19																	0.26
	Europe	France	10.1038/s41598-022-19959-y	2015-2016	Shrews (Crocidura russula)	omnivore	Hair	60	43	16.72	0.02							0.01			0.081	0.012	0.016	0.056	0.033		0.001			0.041			0.05				0.002				0.004		0.076	0.077
	Europe	France			Wild mice (Apodemus sylvaticus/flavicollis)	omnivore	Hair	30	43	19.381	0.02							0.01			0.041	0.012	0.016	0.039	0.033		0.001			0.041			0.05				0.002				0.004		0.076	0.077
	Europe	Turkey	https://doi.org/10.1007/s00128-018-2272-1	2017	hedgehogs	omnivore	Hair	57	22	8.76	0.23	0.03	0.6	1.14	1.39	2.17		0.03				0.03	0.03	0.03	0.03		0.1			0.03		0.03	0.03	0.34			0.03	0.09	1.39		0.74						0.04	0.23
	Europe	Turkey		2017	hedgehogs	omnivore	Muscle	57	22	118.94	0.17	2.3	13.72	2.57	2.37	3.69		0.71				1.5	3.72	2.64	3.54		0.14			0.03		3.18	57.41	4.27			1.35	8.03	1.93		5.49						0.18	26.05
	Europe	Croatia	http://dx.doi.org/10.1016/j.chemosphere.2015.05.026	2010-2012	Brown bear	carnivores	Adipose tissue	32	12	2	0.1075	0.1075	0.0035	0.0035	0.0035	0.0035	0.232				0.29	0.07	0.256	0.333		0.59
	Europe	Croatia		2010-2012	Grey wolf	carnivores	Adipose tissue	29	12	3.985	0.18	0.18	0.0035	0.0035	0.0035	0.0035	0.362				0.797	0.132	0.521	0.569		1.23
	Europe	Russia, Primorsky Krai	https://doi.org/10.1007/s11356-019-04171-9	2016-2017	Musk deer	herbivores	Hair	3	1	21.87							21.87
	Europe	Russia, Primorsky Krai		2016-2017	Leopard cat	carnivores	Hair	6	1	15.15							15.15
	Europe	Russia, Primorsky Krai		2016-2017	Raccoon dog	omnivore	Hair	5	1	3.67							3.67
	Europe	Russia, Primorsky Krai		2016-2017	Wolf	carnivores	Hair	1	1	8.19							8.19
	Europe	Russia, Primorsky Krai		2016-2017	Amur hedgehog	omnivore	Hair	1	1	1.82							1.82
	Europe	France, Loire River	10.1016/j.chemosphere.2010.06.026	2004-2008	Eurasian otters(Lutra lutra)	carnivores	Liver	16	2	2130							1770							360
	Europe					carnivores	Liver	4	2	4300							3990							310
	Europe	France, Loire River	https://doi.org/10.1007/s10344-016-1038-5	NR	Otters	omnivore	Liver	65	3	146							32							5																109
	Europe	Doñana, Spain	10.1016/j.chemosphere.2011.10.037	2004-2006	Iberian lynx	carnivores	Plasma	6	1	1.33		1.33
	Europe						Liver	3	6	263.153		258.97		0.047							0.188		1.269																		0.047					2.632
	Europe						Adipose tissue	3	9	462.62		455		0.01		0.01					1.61	0.01	4.29	0.01																	1.67					0.01
	Europe	S.Morena, Spain			Iberian lynx	carnivores	Plasma	5	1	0.31		0.31
	Europe						Liver	2	6	139.355		121.73		0.047							0.047		5.264																		1.128					11.139
	Europe						Adipose tissue	3	9	753.25		740		0.01		0.01					2.29	0.01	6.34	0.01																	4.57					0.01
	Europe	Doñana, Spain			Redfox	carnivores	Plasma	12	1	0.01		0.01
	Europe						Liver	18	6	35.6155		17.917		6.2491							3.4523		1.8354																		0.0437					6.118
	Europe						Adipose tissue	16	9	135.53		100		0.05		0.47					5.51	0.28	27.4	0.6																	0.41					0.81
	Europe	Doñana, Spain			Feral cat	carnivores	Liver	2	6	161.539		148.081		3.6921							1.7071		0.9131																		0.0397					7.1063
	Europe						Adipose tissue	2	9	1111.1		1079		3.35		16.31					5.13	0.01	3.13	0.6																	0.68					2.89
	Europe	Doñana, Spain			Common genet	carnivores	Liver	4	6	2479.28		2367.56		106.446							1.3502		3.3284																		0.3768					0.2198
	Europe						Adipose tissue	4	9	17576.6		17531		3.48		4.2					6.8	0.8	25.61	1.27																	1.92					1.55
	Europe	Spain			Eurasian otter	omnivore	Liver	3	6	2012.88		1409.2		265.58							310.024		12.2492																		15.718					0.1084
	Europe	Doñana, Spain			European badger	omnivore	Liver	1	6	255.331		76.593		177.662							0.0211		1.0128																		0.0211					0.0211
	Europe						Adipose tissue	1	9	779.45		738		13.18		9.86					1.27	0.01	17.1	0.01																	0.01					0.01
	Europe	Doñana, Spain			Egyptian mongoose	herbivores	Plasma	6	1	4.23		4.23
	Europe						Liver	14	6	117.143		69.866		27.9464							13.1044		0.0362																		0.0362					6.154
	Europe						Adipose tissue	10	9	19.43		0.01		1.67		3.29					2.91	0.01	2.55	1.05																	0.58					7.36
	Europe	Spain, Barcelona(urban area)	https://www.sci-hub.vg/10.1016/j.scitotenv.202	2019-2020	Wild boars	omnivore	Liver	51	5	223.9
	Europe	Spain, Collserola N.P.(suburban area)				omnivore		20	5	87.2
	Europe	Spain, Santa Quiteria(rural area)				omnivore		13	5	17.7
	Europe	Eight regions of Spain	10.1016/j.scitotenv.2012.01.028	2005-2010	Feral cat (Feliscatus)	carnivores	Liver(wet weight)	3	4	303
	Europe				Common genet (Genetta genetta)			2	4	284
	Europe				Domestic dog (Canis familiaris)	omnivore		4	2	35
	Europe				Red fox (Vulpes vulpes)			12	3	286
	Europe				Northern racoon(Procyon lotor)			2	1	2720
	Europe				Stone marten(Martes foina)			11	5	1319
	Europe				Eurasian otter (Lutra lutra)	carnivores		1	1	353
	Europe				Least weasel (Mustela nivalis)			1	1	2930
	Europe				Iberian hare(Lepus granatensis)	herbivores		8	2	202
	Europe				European hedgehog (Erinaceus europeaus)	omnivore		2	2	118
	Europe	Republic of Serbia, Vojvodina	https://doi.org/10.1080/19393210.2021.1976287	NR	Wild boars	omnivore	Liver	82	19	67.7		4.8				4.6				1.2		0.4	0.4	4.3	0.3	5.5						6	5	6	12.3		2.8	4.9	4.4		1.1		0.8	0.8	2.1
	Europe	Netherlands, Belgium; Flanders	https://doi.org/10.1897/05-208R.1	2002-2003	European hedgehog (Erinaceus europaeus)	omnivore	Liver	43	4	230.747							162.62			39.4094	26.988					1.73
	Europe						Kidney	44	4	225.716							196.63			6.4554	21.518					1.113
	Europe						Muscle	44	4	203.449							178.06			4.8199	18.727					1.842
	Europe						Fat	6	4	4211.12							2564.28			457.297	1075.57					113.968
	Europe	​​Britain	10.1016/j.envpol.2009.07.017	2004–2006	European hedgehog	omnivore	Liver	120	3	2560.4
	Europe	​​Northeast Italy, Cavallino-Treporti Peninsula	10.1016/j.envres.2023.115837	2020-2021	Red foxes	omnivore	Hair(dry weight)	11	5	3.23
	Europe	Britain	https://www.sci-hub.vg/10.1016/j.envpol.2018.02.004	2013-2016	Polecat	carnivores	carnivores (wet weight)	68	5	145.5
	Europe	Northern Italy, Emilia-Romagna region	https://www.sci-hub.vg/10.1016/j.scitotenv.200	2001	European roe deer	carnivores	Liver	38	3	120.8		95.2									18.1			7.5
	Europe					carnivores	Adipose tissue	25	2	10		8.3									1.7
	Europe	Southern Italy, Campania, Calabria and Basilicata	https://doi.org/10.1016/j.scitotenv.2020.141452	2014-2019	Eurasian otter	carnivores	Liver (wet weight)	10	8	8270.23	810	330		2340		430																		1790							2570		0.12	0.11
	Oceania	southeast of South Australia, Naracoorte Caves National Park	https://doi.org/10.1016/j.chemosphere.2003.12.008	2004	Bat Cave	carnivores	Liver	5	4	654.24	98.02	98.02			229.1	229.1
	Oceania						Muscle	5	2	1527.66	763.83	763.83
	Oceania						Fat	5	2	1448	724	724
	Oceania						Brain	5	4	68.2	0.1	0.1	34	34
	Oceania				Bat Cave		Liver	5	4	209.28	36.48	36.48			68.16	68.16
	Oceania						Muscle	5	2	1442.1	721.05	721.05
	Oceania						Fat	5	2	978.2	489.1	489.1
	Oceania						Brain	5	4	126.2	0.1	0.1			63	63
	Oceania				Starlight Cave		Liver	5	2	10617.8	5308.91	5308.91
	Oceania						Muscle	5	2	7682.04	3841.02	3841.02
	Oceania						Fat	5	2	6746	3373	3373
	Oceania						Brain	5	2	614.72	307.36	307.36
	Oceania				Starlight Cave		Liver	5	2	3532.68	1766.34	1766.34
	Oceania						Muscle	5	2	5897.3	2948.65	2948.65
	Oceania						Brain	5	4	1218.18	141.84	141.84	467.25	467.25
								Unit: ng/g lipid weight		∑Pesticides	o.p’-DDE（2,4'-DDE）	p.p’-DDE(4,4'-DDE)	o.p’-DDD（2,4'-DDD）	p.p’-DDD(4,4'-DDD)	o.p’-DDT（2,4'-DDT)	p.p’-DDT(4,4'-DDT)	ΣDDTs	Oxy-chlordane	Nonachlor	ΣCHLs	HCB	α-HCH	β-HCH	γ-HCH(Lindane)	δ-HCH	ΣHCHs	Trans-Chlordane	Trans-nonane	cis-nanochlor	cis-chlordane	ΣChlordane	Aldrin	Dieldrin	Endrin	Endrin aldehyde	ΣDrin	α-Endosulfan	β-Endosulfan	Endosulfan-sulphate	ΣEndosulfan	Heptachlor	Heptachlor aldehyde	Heptachlor-endo-epoxide	Heptachlor-exo-epoxide	Methoxychlor	Mirex	Dicofols	2,4-Dicofol	Fenitrothion
								Sample N		3373	967	1781	788	1155	727	1143	1045	543	98	417	1074	1425	1701	1864	702	880	316	16	30	325	16	719	521	701	106	52	342	317	234	99	978	24	512	512	156	234	114	114	41
								TOTAL Mean		1116.51	127.185	266.39	10.9701	73.6598	77.7031	40.1748	384.559	759.507	46.4286	1037.02	171.539	20.2613	36.7978	328.696	40.5076	133.5	0.987108	0.088	0.021	1.21034	0.090375	11.4453	17.6178	36.0577	9.93774	0.278462	0.968444	3.45006	2.4012	71.6207	34.9202	1.86667	3.23573	9.01178	2.20083	127.132	0.11	0.115	3.05
								Lg (Total Mean)		3.04786	2.10443	2.42552	1.04021	1.86723	1.89044	1.60395	2.58496	2.88053	1.66679	3.01579	2.23436	1.30667	1.56582	2.51679	1.60754	2.12548	-0.00563551	-1.05552	-1.67778	0.0829068	-1.04395	1.05863	1.24595	1.557	0.997287	-0.555235	-0.0139253	0.537827	0.380428	1.85504	1.54308	0.271067	0.509972	0.954811	0.342587	2.10426	-0.958607	-0.939302	0.4843
[truncated: 59 more columns]

## Sheet: carnivores
Input data																																																	Output value
No.	Continent	Nation (Region/Site)	DOI/URL	Research Year	Species	Dietary habits	Samples site	Sample size	No. Pesticides	∑Pesticides	o.p’-DDE（2,4'-DDE）	p.p’-DDE(4,4'-DDE)	o.p’-DDD（2,4'-DDD）	p.p’-DDD(4,4'-DDD)	o.p’-DDT（2,4'-DDT)	p.p’-DDT(4,4'-DDT)	ΣDDTs	Oxy-chlordane	Nonachlor	ΣCHLs	HCB	α-HCH	β-HCH	γ-HCH(Lindane)	δ-HCH	ΣHCHs	Trans-Chlordane	Trans-nonane	cis-nanochlor	cis-chlordane	ΣChlordane	Aldrin	Endrin	ΣDrin	β-Endosulfan	Heptachlor	Heptachlor-endo-epoxide	Heptachlor-exo-epoxide	Mirex	Brodifacoum	Bromadiolone	Difenacoum	Difethialone	Flocoumafen	Coumatetralyl				Continent
	North America	U.S. Alaska, Kenai Peninsula	https://doi.org/10.1016/j.scitotenv.2019.07.040	1992-2010	Northern sea otter	carnivores	Liver	28	1	129							129
	North America	U.S., Alaska, Prince William Sound						14	1	271							271
	North America	U.S., Alaska, Southeast						3	1	146							146
	North America	U.S., Alaska, Southwest						1	1	73.3							73.3
	North America	U.S., Central California coast	https://amarine.com/wp-content/uploads/2018/01/Final-Prop13-Report.pdf	2000-2005	Southern sea otter	carnivores	Liver(wet weight)	89	8	535.673	1.431	508.637	1.55	6.538				4.367					11.33														0.91	0.91
	North America							138	8	723.127	2.045	693.238	3.562	11.321				3.104					8.533														0.662	0.662
	North America	Canada, British Columbia	10.1021/es050749f	2003	Grizzly bears	carnivores	Adipose tissue	12	7	25.386		1.487		1.487		1.487	4.461			9.179	5.963					1.322
	South America				M. microtis	carnivores	Muscle	8	8	51.08		22.92				16.85						7.93	0.52									1.65				1.21
	South America				M. microtis		Liver	8	8	21.44		6.46				10.41						3.29	0.26									0.64				0.38
	South America				P. parnellii		Muscle	8	8	57.79		38.78				12.27						5.53		0.66								0.55
	South America				P. parnellii		Liver	8	8	20.4		10.83				7.56						1.6		0.41
	South America				E. chiriquinus I		Muscle	8	8	22.96		18.12										2.41	1.11									1.32
	South America				E. chiriquinus I		Liver	8	8	5.78		4.12										0.9	0.25									0.51
	South America				D. rotundus H		Muscle	8	8	45.63		33.12										8.75	0.68									0.87	2.21
	South America				D. rotundus H		Liver	8	8	14.61		9.35										2.94	0.51										1.81
	South America				T. cirrhosus		Muscle	8	8	161.7		85.18				32.2						33.42	1.11	1.34								1.52	5.76			1.17
	South America				T. cirrhosus		Liver	8	8	57.61		23.5				19.96						8.05	0.34	0.89								0.59	4.02			0.26
	South America				Insectívoro	carnivores	Muscle	8	8	71.96		41.22				15.31						12.32	0.7	0.53								1.26				0.62
	South America				Insectívoro		Liver	8	8	25.39		11.21				9.5						3.46	0.23	0.35								0.45				0.19
	South America				Hematófago		Muscle	7	8	45.63		33.12										8.75	0.68									0.87	2.21
	South America				Hematófago		Liver	7	8	14.61		9.35										2.94	0.51										1.81
	South America				Carnívoro		Muscle	7	8	161.7		85.18				32.2						33.42	1.11	1.34								1.52	5.76			1.17
	South America				Carnívoro		Liver	7	8	57.61		23.5				19.96						8.05	0.34	0.89								0.59	4.02			0.26
	Aisa	Iranian	https://doi.org/10.1016/j.envres.2020.109198	2000–2010	Eurasian lynx	carnivores	Hair	4	3	1222							876				194					152
	Aisa	Iranian			Cheetah	carnivores	Hair	5	3	432							262				22					148
	Aisa	Iranian			Caracal	carnivores	Hair	4	3	196							70				27					99
	Aisa	Iranian			Pallas cat	carnivores	Hair	4	3	377							267				34					76
	Aisa	Iranian			Sand cat	carnivores	Hair	3	3	9.02							9				0.01					0.01
	Aisa	Iranian			Persian leopard	carnivores	Hair	14	3	674							300				109					265
	Aisa	Japan, Tokyo	https://doi.org/10.1002/etc.5828	2021-2022	Masked Palm Civets	carnivores	Stomach contents(ng/g)	30	9	13.79
	Africa	South Africa Bloemfontein, Free State Province((29.1121° S, 26.2063° E and (29.0667° S, 26.1555° E)) Mpumalanga Province (25.2259° S, 30.1496° E)	https://doi.org/10.3389/fenvs.2022.938453	2013-2015	South African leopards	carnivores	Blood	10	17	1.629		0.008	0.035	0.19			0.269				0.074	0.113	0.033	0.048		0.196	0.07	0.1	0.02		0.114	0.031	0.079	0.118		0.131
		South Africa Mpumalanga (25.2259° S, 30.1496° E) and northern Limpopo provinces (24.5659° S, 31.0377° E and 24.5151° S, 30.9029° E)			South African leopards	carnivores	Blood	6	17	1.38		0.013	0.038	0.172			0.258				0.034	0.075	0.017	0.048		0.142	0.024	0.068	0.025		0.051	0.017	0.116	0.14		0.142
	Africa	Cape Town, South Africa	https://doi.org/10.1016/j.scitotenv.2022.153581	2014-2016	Caracal	carnivores	Blood	64	20	2423.47	10.75	1027.04	0.45	3.44	3.84	8.67	1054.19				25.55	16.62	7.92	13.81	46.66	87.99	4.64			5.58		3.15			3.46	10.6	21.48	67.63
	Africa						Adipose tissue	25	19	509	3.02	232.2		1.54	0.93	4.6	242.28				1.24	0.29	1.26	7.71	0.09	10.02	0			0.95		0.01			0.21	0.04	1.23	1.38
	Africa	Kruger National Park (KNP) and Addo National Park (ANP),South Africa	https://doi.org/10.1016/j.envres.2020.109187	2004	Lions	carnivores	Blood	50	4	471							364			13	13					81
	Africa			2004-2005	Wild hyenas		Blood	11	4	5240							4562			486	43					149
	Africa	Antwerp Zoo ,Belgium		2001-2003	Lions		Blood	6	4	689							529			36	43					81
	Africa			2001-2003	Captive cheetahs		Blood	3	4	7270							6188			444	125					513
	Europe	Norway, Svalbard	https://doi.org/10.1016/j.scitotenv.2014.12.039	2001	Arctic foxes	carnivores	Liver	14	7	30329		17						14448	170	14811	243		53																587
	Europe	Norway, Svalbard		2002	Arctic foxes	carnivores	Liver	14	7	4652.2		9.2						2193	15	2211	49		22																153
	Europe	Norway, Svalbard		2003	Arctic foxes	carnivores	Liver	14	7	7736.2		9.2						3618	21	3685	122		31																250
	Europe	Norway, Svalbard		2007	Arctic foxes	carnivores	Liver	14	7	1539.1		9.1						630	19	652	60		17																152
	Europe	Norway, Svalbard		2010	Arctic foxes	carnivores	Liver	14	7	8567		13						4041	22	4066	75		19																331
	Europe	Norway, Svalbard		2011	Arctic foxes	carnivores	Liver	14	7	3392		9						1434	44	1490	112		20																283
	Europe	Norway, Svalbard		2012	Arctic foxes	carnivores	Liver	14	7	6638		10						3032	34	3067	119		32																344
	Europe	Norway	https://doi.org/10.1177/1040638720927365	2016	Red fox	carnivores	Feces (dry weight)	40	6	209																														35	122	21	8	10	13
	Europe			2016			Liver	40	6	113																														56	34	5	6	1	11
	Europe	Croatia	http://dx.doi.org/10.1016/j.chemosphere.2015.05.026	2010-2012	Brown bear	carnivores	Adipose tissue	32	12	2	0.1075	0.1075	0.0035	0.0035	0.0035	0.0035	0.232				0.29	0.07	0.256	0.333		0.59
	Europe	Croatia		2010-2012	Grey wolf	carnivores	Adipose tissue	29	12	3.985	0.18	0.18	0.0035	0.0035	0.0035	0.0035	0.362				0.797	0.132	0.521	0.569		1.23
	Europe	Russia, Primorsky Krai		2016-2017	Leopard cat	carnivores	Hair	6	1	15.15							15.15
	Europe	Russia, Primorsky Krai		2016-2017	Wolf	carnivores	Hair	1	1	8.19							8.19
	Europe	France, Loire River	10.1016/j.chemosphere.2010.06.026	2004-2008	Eurasian otters(Lutra lutra)	carnivores	Liver	16	2	2130							1770							360
	Europe					carnivores	Liver	4	2	4300							3990							310
	Europe	Doñana, Spain	10.1016/j.chemosphere.2011.10.037	2004-2006	Iberian lynx	carnivores	Blood	6	1	1.33		1.33
	Europe				Iberian lynx		Liver	3	6	263.153		258.97		0.047							0.188		1.269													0.047			2.632
	Europe				Iberian lynx		Adipose tissue	3	9	462.62		455		0.01		0.01					1.61	0.01	4.29	0.01												1.67			0.01
	Europe	S.Morena, Spain			Iberian lynx	carnivores	Blood	5	1	0.31		0.31
	Europe				Iberian lynx		Liver	2	6	139.355		121.73		0.047							0.047		5.264													1.128			11.139
	Europe				Iberian lynx		Adipose tissue	3	9	753.25		740		0.01		0.01					2.29	0.01	6.34	0.01												4.57			0.01
	Europe	Doñana, Spain			Red fox	carnivores	Blood	12	1	0.01		0.01
	Europe				Red fox		Liver	18	6	35.6155		17.917		6.2491							3.4523		1.8354													0.0437			6.118
	Europe				Red fox		Adipose tissue	16	9	135.53		100		0.05		0.47					5.51	0.28	27.4	0.6												0.41			0.81
	Europe	Doñana, Spain			Feral cat	carnivores	Liver	2	6	161.539		148.081		3.6921							1.7071		0.9131													0.0397			7.1063
	Europe				Feral cat		Adipose tissue	2	9	1111.1		1079		3.35		16.31					5.13	0.01	3.13	0.6												0.68			2.89
	Europe	Eight regions of Spain	10.1016/j.scitotenv.2012.01.028	2005-2010	Feral cat (Feliscatus)	carnivores	Liver(wet weight)	3	4	303																														109	52	70		72
	Europe				Common genet		Liver	2	4	284																														184	28	12		60
	Europe				Eurasian otter (Lutra lutra)	carnivores	Liver	1	1	353																																		353
	Europe				Least weasel (Mustela nivalis)		Liver	1	1	2930																														2930
	Europe	Britain	https://www.sci-hub.vg/10.1016/j.envpol.2018.02.004	2013-2016	Polecat	carnivores	Liver(wet weight)	68	5	145.5																														8	58.1	58.7	19.3	1.4
	Europe	Northern Italy, Emilia-Romagna region	https://www.sci-hub.vg/10.1016/j.scitotenv.200	2001	European roe deer	carnivores	Liver	38	3	120.8		95.2									18.1			7.5
	Europe				European roe deer	carnivores	Adipose tissue	25	2	10		8.3									1.7
	Europe	Southern Italy, Campania, Calabria and Basilicata	https://doi.org/10.1016/j.scitotenv.2020.141452	2014-2019	Eurasian otter	carnivores	Liver(wet weight)	10	8	8270.23	810	330		2340		430																	1790			2570	0.12	0.11
	Europe	Doñana, Spain	10.1016/j.chemosphere.2011.10.037	2004-2006	Common genet	carnivores	Liver	4	6	2479.28		2367.56		106.446						1.3502		3.3284															0.3768					0.2198
	Europe		10.1016/j.chemosphere.2011.10.037	2004-2006			Adipose tissue	4	9	17576.6		17531		3.48		4.2				6.8	0.8	25.61	1.27														1.92					1.55
	Oceania	southeast of South Australia, Naracoorte Caves National Park	https://doi.org/10.1016/j.chemosphere.2003.12.008	2004	Bat Cave	carnivores	Liver	5	4	654.24	98.02	98.02			229.1	229.1
	Oceania				Bat Cave		Muscle	5	2	1527.66	763.83	763.83
	Oceania				Bat Cave		Fat	5	2	1448	724	724
	Oceania				Bat Cave		Brain	5	4	68.2	0.1	0.1	34	34
	Oceania				Bat Cave		Liver	5	4	209.28	36.48	36.48			68.16	68.16
	Oceania				Bat Cave		Muscle	5	2	1442.1	721.05	721.05
	Oceania				Bat Cave		Fat	5	2	978.2	489.1	489.1
	Oceania				Bat Cave		Brain	5	4	126.2	0.1	0.1			63	63
	Oceania				Starlight Cave		Liver	5	2	10617.8	5308.91	5308.91
	Oceania				Starlight Cave		Muscle	5	2	7682.04	3841.02	3841.02
	Oceania				Starlight Cave		Fat	5	2	6746	3373	3373
	Oceania				Starlight Cave		Brain	5	2	614.72	307.36	307.36
	Oceania				Starlight Cave		Liver	5	2	3532.68	1766.34	1766.34
	Oceania				Starlight Cave		Muscle	5	2	5897.3	2948.65	2948.65
	Oceania				Starlight Cave		Fat	5
	Oceania				Starlight Cave		Brain	5	4	1218.18	141.84	141.84	467.25	467.25
								Unit: ng/g lipid weight		∑Pesticides	o.p’-DDE（2,4'-DDE）	p.p’-DDE(4,4'-DDE)	o.p’-DDD（2,4'-DDD）	p.p’-DDD(4,4'-DDD)	o.p’-DDT（2,4'-DDT)	p.p’-DDT(4,4'-DDT)	ΣDDTs	Oxy-chlordane	Nonachlor	ΣCHLs	HCB	α-HCH	β-HCH	γ-HCH(Lindane)	δ-HCH	ΣHCHs	Trans-Chlordane	Trans-nonane	cis-nanochlor	cis-chlordane	ΣChlordane	Aldrin	Endrin	ΣDrin	β-Endosulfan	Heptachlor	Heptachlor-endo-epoxide	Heptachlor-exo-epoxide	Mirex	Brodifacoum	Bromadiolone	Difenacoum	Difethialone	Flocoumafen	Coumatetralyl
								Sample N		1222	462	855	378	482	165	293	355	325	98	188	496	322	652	310	89	282	105	16	16	89	16	206	86	16	89	226	334	326	147	154	153	161	148	154	80
								TOTAL Mean		1478.72	242.166	485.819	8.37394	59.9532	12.5486	27.9994	637.764	1268.8	46.4286	2273.59	36.3164	7.12985	9.29298	27.2562	33.5785	68.8905	2.83623	0.088	0.021875	4.27944	0.090375	1.44661	210.564	0.12625	2.54708	117.045	4.7551	13.9149	201.179	50.7078	67.9922	32.7496	12.6514	7.94935	12
								Lg (Total Mean)		3.16989	2.38411	2.68647	0.92293	1.77781	1.0986	1.44715	2.80466	3.10339	1.66679	3.35671	1.5601	0.85308	0.968155	1.43547	1.52606	1.83816	0.452741	-1.05552	-1.66005	0.631387	-1.04395	0.160352	2.32338	-0.898769	0.406042	2.06835	0.67716	1.14348	2.30358	1.70507	1.83246	1.51521	1.10214	0.900332	1.07918
[truncated: 2 more columns]

## Sheet: herbivores
Input data
No.	Continent	Nation (Region/Site)	DOI/URL	Research Year	Species	Dietary habits	Samples site	Sample size	No. Pesticides	∑Pesticides	o.p’-DDE（2,4'-DDE）	p.p’-DDE(4,4'-DDE)	o.p’-DDD（2,4'-DDD）	p.p’-DDD(4,4'-DDD)	o.p’-DDT（2,4'-DDT)	p.p’-DDT(4,4'-DDT)	ΣDDTs	Oxy-chlordane	HCB	α-HCH	β-HCH	γ-HCH(Lindane)	δ-HCH	ΣHCHs	Trans-Chlordane	cis-nanochlor	cis-chlordane	Aldrin	Dieldrin	Endrin	ΣDrin	α-Endosulfan	β-Endosulfan	Endosulfan-sulphate	ΣEndosulfan	Heptachlor	Heptachlor-endo-epoxide	Heptachlor-exo-epoxide	Methoxychlor	Mirex	Malathion	Mevinphos	Deltamethrin	Permethrin	Fluopyram	Tetraconazole	Brodifacoum	Difenacoum
	North America	México (Puente Nacional (Dry season), Veracruz)	http://dx.doi.org/10.1016/j.foodchem.2012.06.079	2012	Cattle	herbivores	Muscle	3	10	384.551		43.8		49	85.6	0.0004	133.5			23.72	0.00024	0.00031	12.63	36.3
	North America	México (Puente Nacional (Dry season), Veracruz)	http://dx.doi.org/10.1016/j.foodchem.2012.06.079		Cattle	herbivores	Liver	3	10	381.841		89.5		0.0003	0.0003	0.0004	89.5			62.01	6.98	0.00031	34.75	99.1
	North America	México (Puente Nacional (Dry season), Veracruz)	http://dx.doi.org/10.1016/j.foodchem.2012.06.079		Cattle	herbivores	Heart	3	10	378.511		79.53		14.5	25.4	32.8	103.7			43	0.00024	0.00031	18.28	61.3
	North America	México (Puente Nacional (Dry season), Veracruz)	http://dx.doi.org/10.1016/j.foodchem.2012.06.079		Cattle	herbivores	Lung	3	10	1340.77		84.58		93	151.6	68.7	316.3			164.87	59.1	81.34	55.18	266.1
	North America	México (Puente Nacional (Dry season), Veracruz)	http://dx.doi.org/10.1016/j.foodchem.2012.06.079		Cattle	herbivores	Kidney	3	10	874.001		232.23		0.0003	0.0003	68.9	255.2			93.29	32.59	0.00031	59.39	132.4
	North America	México (Puente Nacional (Dry season), Veracruz)	http://dx.doi.org/10.1016/j.foodchem.2012.06.079		Cattle	herbivores	Spinal marrow	3	10	3719.95		137.08		385.2	673.3	626.1	1404.3			2e-05	0.00024	97.4	149.57	247
	North America	México (Puente Nacional (Dry season), Veracruz)	http://dx.doi.org/10.1016/j.foodchem.2012.06.079		Cattle	herbivores	Adipose tissue	3	10	420.261		58.93		29	50.7	0.0004	112			26.28	13.32	0.00031	58.43	71.6
	North America	México (Alvarado (Dry season), Veracruz)	http://dx.doi.org/10.1016/j.foodchem.2012.06.079		Cattle	herbivores	Muscle	3	10	197.58		25.97		9.3	16.3	42.3	57.2			13.11	0.00024	4.7	7	21.7
	North America	México (Alvarado (Dry season), Veracruz)	http://dx.doi.org/10.1016/j.foodchem.2012.06.079		Cattle	herbivores	Liver	3	10	353.071		82.64		9.1	0.0003	8.2	88.4			42.72	14.62	0.00031	29.89	77.5
	North America	México (Alvarado (Dry season), Veracruz)	http://dx.doi.org/10.1016/j.foodchem.2012.06.079		Cattle	herbivores	Heart	3	10	1201.35		85.39		153.5	457.2	0.0004	340.1			52	0.00024	0.00031	30.56	82.6
	North America	México (Alvarado (Dry season), Veracruz)	http://dx.doi.org/10.1016/j.foodchem.2012.06.079		Cattle	herbivores	Lung	3	10	1219.48		109.67		112.1	225.3	0.0004	334.6			119.71	31.04	52.89	45.57	188.6
	North America	México (Alvarado (Dry season), Veracruz)	http://dx.doi.org/10.1016/j.foodchem.2012.06.079		Cattle	herbivores	Kidney	3	10	1427.02		130.22		161.7	282.7	315.6	383.6			38.83	19.78	13.22	15.77	65.6
	North America	México (Alvarado (Dry season), Veracruz)	http://dx.doi.org/10.1016/j.foodchem.2012.06.079		Cattle	herbivores	Spinal marrow	3	10	536.69		33.17		41	71.7	50.1	158.4			59.81	0.00024	23.39	27.92	71.2
	North America	México (Alvarado (Dry season), Veracruz)	http://dx.doi.org/10.1016/j.foodchem.2012.06.079		Cattle	herbivores	Adipose tissue	3	10	1374.85		33.54		84.3	147.3	385.3	356.4			29.1	0.00024	55.62	113.39	169.9
	North America	México ( Paso de OvejasAlvarado (Dry season),Veracruz)	http://dx.doi.org/10.1016/j.foodchem.2012.06.079		Cattle	herbivores	Muscle	3	10	577.082		69.57		47.6	83.2	0.002	200.4			34.29	0.0001	26.57	36.15	79.3
	North America	México ( Paso de OvejasAlvarado (Dry season),Veracruz)	http://dx.doi.org/10.1016/j.foodchem.2012.06.079		Cattle	herbivores	Liver	3	10	847.102		163.28		60.3	105.4	0.002	218.5			88.44	34.8	0.0002	38.18	138.2
	North America	México ( Paso de OvejasAlvarado (Dry season),Veracruz)	http://dx.doi.org/10.1016/j.foodchem.2012.06.079		Cattle	herbivores	Heart	3	10	2787		196.11		404.3	706.7	0.002	1307.1			63.74	0.0001	0.0005	22.65	86.4
	North America	México ( Paso de OvejasAlvarado (Dry season),Veracruz)	http://dx.doi.org/10.1016/j.foodchem.2012.06.079		Cattle	herbivores	Lung	3	10	6772.47		401.73		1103.5	1994.5	0.002	2834.9			106.86	0.00035	34.81	88.87	207.3
	North America	México ( Paso de OvejasAlvarado (Dry season),Veracruz)	http://dx.doi.org/10.1016/j.foodchem.2012.06.079		Cattle	herbivores	Kidney	3	10	1164.42		127.67		138.8	242.7	0.002	509.1			53.94	1.38	0.0002	18.23	72.6
	North America	México ( Paso de OvejasAlvarado (Dry season),Veracruz)	http://dx.doi.org/10.1016/j.foodchem.2012.06.079		Cattle	herbivores	Adipose tissue	3	10	1536.73		129.02		151.3	264.5	0.002	544.9			1e-05	16.87	70.49	141.75	217.9
	North America	México (Manlio Fabio Altamirano (Dry season), Veracruz)	http://dx.doi.org/10.1016/j.foodchem.2012.06.079		Cattle	herbivores	Muscle	3	10	305.3		25.74		20.6	36.1	65.9	104.4			14.64	0.0001	0.0002	11.62	26.3
	North America	México (Manlio Fabio Altamirano (Dry season), Veracruz)	http://dx.doi.org/10.1016/j.foodchem.2012.06.079		Cattle	herbivores	Liver	3	10	813.152		211.84		23.2	40.5	0.002	233			74.09	34.19	0.0002	49.73	146.6
	North America	México (Manlio Fabio Altamirano (Dry season), Veracruz)	http://dx.doi.org/10.1016/j.foodchem.2012.06.079		Cattle	herbivores	Heart	3	10	2167.32		102.99		363.5	635.3	59.9	808.8			39.73	0.0001	45	35.3	76.8
	North America	México (Manlio Fabio Altamirano (Dry season), Veracruz)	http://dx.doi.org/10.1016/j.foodchem.2012.06.079		Cattle	herbivores	Lung	3	10	4121.54		294.72		533.1	931.9	225.4	1834.8			72.43	0.0001	22.87	59.32	147
	North America	México (Manlio Fabio Altamirano (Dry season), Veracruz)	http://dx.doi.org/10.1016/j.foodchem.2012.06.079		Cattle	herbivores	Kidney	3	10	651.29		80.24		62.2	68.6	104.9	214.5			40.48	0.0001	0.0002	19.97	60.4
	North America	México (Manlio Fabio Altamirano (Dry season), Veracruz)	http://dx.doi.org/10.1016/j.foodchem.2012.06.079		Cattle	herbivores	Spinal marrow	3	10	468.042		17.65		42.3	74	0.002	133.9			36.08	0.0001	31.33	37.88	94.9
	North America	México (Manlio Fabio Altamirano (Dry season), Veracruz)	http://dx.doi.org/10.1016/j.foodchem.2012.06.079		Cattle	herbivores	Adipose tissue	3	10	2811.05		129.49		344	601.3	333	935.1			1e-05	0.0001	114.54	119.52	234.1
	North America	México (Puente Nacional (Rainy season), Veracruz)	http://dx.doi.org/10.1016/j.foodchem.2012.06.079		Cattle	herbivores	Muscle	3	10	1635.13		54.7		147.33	257.5	105	493.1			1e-05	174.9	76	63.2	263.4
	North America	México (Puente Nacional (Rainy season), Veracruz)	http://dx.doi.org/10.1016/j.foodchem.2012.06.079		Cattle	herbivores	Liver	3	10	1051.54		19.2		87.84	153.5	127.1	290.2			1e-05	75.3	139.4	18.6	140.4
	North America	México (Puente Nacional (Rainy season), Veracruz)	http://dx.doi.org/10.1016/j.foodchem.2012.06.079		Cattle	herbivores	Heart	3	10	1420.57		6.7		103.69	181.3	161.9	226.8			28.28	136.4	160.3	59.8	355.4
	North America	México (Puente Nacional (Rainy season), Veracruz)	http://dx.doi.org/10.1016/j.foodchem.2012.06.079		Cattle	herbivores	Lung	3	10	1924.33		0.0002		71.78	125.5	27.6	224.9			145.45	294.9	141.5	228.8	663.9
	North America	México (Puente Nacional (Rainy season), Veracruz)	http://dx.doi.org/10.1016/j.foodchem.2012.06.079		Cattle	herbivores	Kidney	3	10	499.671		25.3		45.88	80.2	0.0005	75.7			26.09	60.8	39.6	34.4	111.7
	North America	México (Puente Nacional (Rainy season), Veracruz)	http://dx.doi.org/10.1016/j.foodchem.2012.06.079		Cattle	herbivores	Spinal marrow	3	10	1672.3		91.4		205.1	358.5	181.1	684.9			1e-05	41.2	13	21.4	75.7
	North America	México (Puente Nacional (Rainy season), Veracruz)	http://dx.doi.org/10.1016/j.foodchem.2012.06.079		Cattle	herbivores	Adipose tissue	3	10	664.771		0.0002		0.0002	0.0002	3.1	3.1			59.17	129.6	54.5	95.1	320.2
	North America	México (Alvarado (Rainy season), Veracruz)	http://dx.doi.org/10.1016/j.foodchem.2012.06.079		Cattle	herbivores	Muscle	3	10	1823.57		56.2		112.47	196.6	277.5	539.8			1e-05	228.2	105.5	62.9	244.4
	North America	México (Alvarado (Rainy season), Veracruz)	http://dx.doi.org/10.1016/j.foodchem.2012.06.079		Cattle	herbivores	Liver	3	10	4252.07		228.6		357.34	624.6	310.1	1264.9			207.63	280.8	217.7	168.9	591.5
	North America	México (Alvarado (Rainy season), Veracruz)	http://dx.doi.org/10.1016/j.foodchem.2012.06.079		Cattle	herbivores	Heart	3	10	646.99		16.3		21.05	36.8	8	76.9			31.94	107.4	94.5	28	226.1
	North America	México (Alvarado (Rainy season), Veracruz)	http://dx.doi.org/10.1016/j.foodchem.2012.06.079		Cattle	herbivores	Lung	3	10	583.56		15.2		35.45	62	14.5	79.9			37.41	70.4	47.4	51	170.3
	North America	México (Alvarado (Rainy season), Veracruz)	http://dx.doi.org/10.1016/j.foodchem.2012.06.079		Cattle	herbivores	Kidney	3	10	2195.32		50.8		308.82	539.8	5	318.4			1e-05	256.6	145.3	127.1	443.5
	North America	México (Alvarado (Rainy season), Veracruz)	http://dx.doi.org/10.1016/j.foodchem.2012.06.079		Cattle	herbivores	Spinal marrow	3	10	4091.65		76.4		449.85	786.3	527.5	1840.1			8.7	88.4	54.6	71.7	188.1
	North America	México (Alvarado (Rainy season), Veracruz)	http://dx.doi.org/10.1016/j.foodchem.2012.06.079		Cattle	herbivores	Adipose tissue	3	10	1003.92		6.2		174.53	305.1	4	164.6			33.99	56.6	37.7	46.4	174.8
	North America	México ( Paso de OvejasAlvarado (Dry season),Veracruz)	http://dx.doi.org/10.1016/j.foodchem.2012.06.079		Cattle	herbivores	Muscle	3	10	6004.26		218.3		480.86	840.6	142.9	1121.7			1e-05	496.3	995.8	273.8	1434
	North America	México ( Paso de OvejasAlvarado (Dry season),Veracruz)	http://dx.doi.org/10.1016/j.foodchem.2012.06.079		Cattle	herbivores	Liver	3	10	2270.38		98.9		168.9	295.2	0.002	497.1			158.28	347.4	0.0002	152.2	552.4
	North America	México ( Paso de OvejasAlvarado (Dry season),Veracruz)	http://dx.doi.org/10.1016/j.foodchem.2012.06.079		Cattle	herbivores	Heart	3	10	1768.95		34.5		148.24	259.1	123.1	565			39.31	121.1	75.9	83.2	319.5
	North America	México ( Paso de OvejasAlvarado (Dry season),Veracruz)	http://dx.doi.org/10.1016/j.foodchem.2012.06.079		Cattle	herbivores	Lung	3	10	7434.27		265.8		43.69	76.4	1970.3	1310.9			307.08	853.7	416.9	499.4	1690.1
	North America	México ( Paso de OvejasAlvarado (Dry season),Veracruz)	http://dx.doi.org/10.1016/j.foodchem.2012.06.079		Cattle	herbivores	Kidney	3	10	2114.49		0.0002		282.29	493.4	0.002	775.7			1e-05	107.3	85	89.3	281.5
	North America	México ( Paso de OvejasAlvarado (Dry season),Veracruz)	http://dx.doi.org/10.1016/j.foodchem.2012.06.079		Cattle	herbivores	Adipose tissue	3	10	2487.9		35.2		273.28	477.7	209.3	651.9			90.12	151.7	88.3	105.2	405.2
	North America	México (Manlio Fabio Altamirano (Rainy season), Veracruz)	http://dx.doi.org/10.1016/j.foodchem.2012.06.079		Cattle	herbivores	Muscle	3	10	1365.6		54.7		107.2	187.4	95.9	445.1			1e-05	108.6	138.7	36.6	191.4
	North America	México (Manlio Fabio Altamirano (Rainy season), Veracruz)	http://dx.doi.org/10.1016/j.foodchem.2012.06.079		Cattle	herbivores	Liver	3	10	2313.09		107.1		160.79	281.1	223.9	403.6			1e-05	347.2	132.7	168.4	488.3
	North America	México (Manlio Fabio Altamirano (Rainy season), Veracruz)	http://dx.doi.org/10.1016/j.foodchem.2012.06.079		Cattle	herbivores	Heart	3	10	1405.9		18		103.35	180.7	20.2	202.1			59.65	203.8	134.2	53.1	430.8
	North America	México (Manlio Fabio Altamirano (Rainy season), Veracruz)	http://dx.doi.org/10.1016/j.foodchem.2012.06.079		Cattle	herbivores	Lung	3	10	537.442		49.4		39.54	69.1	0.002	125.1			42.3	41.8	36.4	27.7	106.1
	North America	México (Manlio Fabio Altamirano (Rainy season), Veracruz)	http://dx.doi.org/10.1016/j.foodchem.2012.06.079		Cattle	herbivores	Kidney	3	10	5210.6		43.4		462.8	809	0.002	1315.2			1e-05	636.4	358.1	295.6	1290.1
	North America	México (Manlio Fabio Altamirano (Rainy season), Veracruz)	http://dx.doi.org/10.1016/j.foodchem.2012.06.079		Cattle	herbivores	Spinal marrow	3	10	1202.1		31.1		150.6	343.7	118.8	429.7			1e-05	27.7	14.3	26.7	59.5
	North America	México (Manlio Fabio Altamirano (Rainy season), Veracruz)	http://dx.doi.org/10.1016/j.foodchem.2012.06.079		Cattle	herbivores	Adipose tissue	3	10	596.29		13.9		64.68	113.11	127.3	195.8			1e-05	14.7	10.8	15.3	40.7
	North America	Greenland, Isortoq	https://doi.org/10.1016/j.scitotenv.2004.03.027	2000	Caribou	herbivores	Liver	5	6	9.488									6.3												0.87				0.03	1			0.088	1.2
	North America	Greenland, Isortoq	https://doi.org/10.1016/j.scitotenv.2004.03.027	2000	Caribou	herbivores	Muscle	4	6	11.15									8.7												1.3				0.17	0.47			0.22	0.29
	North America	Greenland, Isortoq	https://doi.org/10.1016/j.scitotenv.2004.03.027	2000	Caribou	herbivores	Kidney	4	6	5.074									3.7												0.44				0.014	0.19			0.73
	North America	Greenland, Isortoq	https://doi.org/10.1016/j.scitotenv.2004.03.027	2000	Caribou	herbivores	Adipose tissue	5	6	7.562									7.3												0.14				0	0.053			0.038	0.031
	North America	Canada, Dehcho	https://alcesjournal.org/index.php/alces/article/view/176	2006	Moose	herbivores	Liver	7	26	8.492	0.02	0.02	0.02	0.02	0.02	0.02	0.22	0.51		0.7	1.66	0.95		2.36	0.02	0.02	0.298	0.02	0.02	0.02		0.204	0.109	0.434		0.02	0.358	0.358	0.02	0.071
	North America	Canada, South Slave		2010	Moose	herbivores	Liver	7	26	10.918	0.2	0.2	0.2	0.2	0.2	0.2	0.2	0.66		0.99	1.38	1.11		3.47	0.02	0.02	0.45	0.02	0.02	0.02		0.11	0.089	0.086		0.02	0.39	0.39	0.2	0.073
	North America	U.S. Alaska, St. Lawrence Island,	https://doi.org/10.1080/15287394.2011.590099	2005-2009	Reindeer	herbivores	stomach(wet weight)	2	2	2.33		2.24							0.09
	North America	U.S. Alaska, St. Lawrence Island,	https://doi.org/10.1080/15287394.2011.590099		Reindeer	herbivores	Blubber(wet weight)	6	2	13.84		11.39							2.45
	North America	U.S. Alaska, St. Lawrence Island,	https://doi.org/10.1080/15287394.2011.590099		Reindeer	herbivores	Liver(wet weight)	4	1	0.96		0.96
	North America	U.S. Alaska, St. Lawrence Island,	https://doi.org/10.1080/15287394.2011.590099		Reindeer	herbivores	Kidney(wet weight)	4	1	0.62		0.62
	North America	U.S. Alaska, St. Lawrence Island,	https://doi.org/10.1080/15287394.2011.590099		Reindeer	herbivores	Heart(wet weight)	2	1	0.56		0.56
	North America	U.S. Alaska, St. Lawrence Island,	https://doi.org/10.1080/15287394.2011.590099		Reindeer	herbivores	Muscle(wet weight)	8	2	2.1		1.81							0.29
	South America	Manso-Tigre sector of the Paramillo National Natural Park,Columbia	https://doi.org/10.15446/caldasia.v43n2.84862	2021	A. planirostris	herbivores	Muscle	8	8	39.31		33.22								2.11	2.34							0.47		1.17
	South America	Manso-Tigre sector of the Paramillo National Natural Park,Columbia	https://doi.org/10.15446/caldasia.v43n2.84862		A. planirostris		Liver	8	8	8.49		6.35								0.62	0.76									0.76
	South America	Manso-Tigre sector of the Paramillo National Natural Park,Columbia	https://doi.org/10.15446/caldasia.v43n2.84862		C. perspicillata		Muscle	8	8	123.24		64.71				24.5				25.42	0.85	1.14						1.26		4.44						0.92
	South America	Manso-Tigre sector of the Paramillo National Natural Park,Columbia	https://doi.org/10.15446/caldasia.v43n2.84862		C. perspicillata		Liver	8	8	42.52		15.12				15.15				7.32	0.32	0.78						0.49		3.08						0.26
	South America	Manso-Tigre sector of the Paramillo National Natural Park,Columbia	https://doi.org/10.15446/caldasia.v43n2.84862		C. castanea		Muscle	8	8	25.61		24.43								1.18
	South America	Manso-Tigre sector of the Paramillo National Natural Park,Columbia	https://doi.org/10.15446/caldasia.v43n2.84862		C. castanea		Liver	8	8	6.67		6.29								0.38
	South America	Manso-Tigre sector of the Paramillo National Natural Park,Columbia	https://doi.org/10.15446/caldasia.v43n2.84862		D. phaeotis		Muscle	8	8	31.28		18.24								8.75	0.41							1.09		2.15						0.64
	South America	Manso-Tigre sector of the Paramillo National Natural Park,Columbia	https://doi.org/10.15446/caldasia.v43n2.84862		D. phaeotis		Liver	8	8	8.84		4.18								2.04	0.17							0.42		1.73						0.3
	South America	Manso-Tigre sector of the Paramillo National Natural Park,Columbia	https://doi.org/10.15446/caldasia.v43n2.84862		S. parvidens		Muscle	8	8	67.695		32.61				23.81				8.715	0	0.37								1.78						0.41
	South America	Manso-Tigre sector of the Paramillo National Natural Park,Columbia	https://doi.org/10.15446/caldasia.v43n2.84862		S. parvidens		Liver	8	8	29.23		9.12				14.76				3.52	0	0.19								1.45						0.19
	South America	Manso-Tigre sector of the Paramillo National Natural Park,Columbia	https://doi.org/10.15446/caldasia.v43n2.84862		P. helleri		Muscle	8	8	94.48		52.58				26.32				12.81	0.61							1.12								1.04
	South America	Manso-Tigre sector of the Paramillo National Natural Park,Columbia	https://doi.org/10.15446/caldasia.v43n2.84862		P. helleri		Liver	8	8	34.9		14.32				16.3				3.12	0.19							0.46								0.51
	South America	Manso-Tigre sector of the Paramillo National Natural Park,Columbia	https://doi.org/10.15446/caldasia.v43n2.84862		Frugívoro	herbivores	Muscle	8	8	65.35		37.6				12.46				11.37	0.78	0.28						0.74		1.6						0.52
	South America	Manso-Tigre sector of the Paramillo National Natural Park,Columbia	https://doi.org/10.15446/caldasia.v43n2.84862		Frugívoro		Liver	8	8	21.88		9.19				7.73				2.83	0.26	0.2						0.25		1.19						0.23
	South America	Cerrado, Brazil	https://doi.org/10.1071/WR19183	2015-2017	Lowland tapir	herbivores	Liver	3	4	5394.15																															1029.15	315	2115	1935
	Asia	Jordan, Slaughter houses in Amman	https://www.researchgate.net/publication/324058928_Organochlorine_pesticides_in_sheep-liver_kidney_and_adipose_tissues_in_Jordan	2008	Sheep	herbivores	Kidney	1	6	9030									490	2360	570	4360						1190								60
	Asia	Jordan, Slaughter houses in Amman	https://www.researchgate.net/publication/324058928_Organochlorine_pesticides_in_sheep-liver_kidney_and_adipose_tissues_in_Jordan		Sheep	herbivores	Kidney	1	6	2630									730	110	630	320						500								340
	Asia	Jordan, Slaughter houses in Amman	https://www.researchgate.net/publication/324058928_Organochlorine_pesticides_in_sheep-liver_kidney_and_adipose_tissues_in_Jordan		Sheep	herbivores	Kidney	1	6	2810									940	290	410	630						370								170
	Asia	Jordan, Slaughter houses in Amman	https://www.researchgate.net/publication/324058928_Organochlorine_pesticides_in_sheep-liver_kidney_and_adipose_tissues_in_Jordan		Sheep	herbivores	Kidney	1	6	2321.5									630	80	640	1						970								0.5
	Asia	Jordan, Slaughter houses in Amman	https://www.researchgate.net/publication/324058928_Organochlorine_pesticides_in_sheep-liver_kidney_and_adipose_tissues_in_Jordan		Sheep	herbivores	Kidney	1	6	2460									790	170	440	220						740								100
	Asia	Jordan, Slaughter houses in Amman	https://www.researchgate.net/publication/324058928_Organochlorine_pesticides_in_sheep-liver_kidney_and_adipose_tissues_in_Jordan		Sheep	herbivores	Liver	1	7	5042.1	1.5								220	0.6	250	4360						150								60
	Asia	Jordan, Slaughter houses in Amman	https://www.researchgate.net/publication/324058928_Organochlorine_pesticides_in_sheep-liver_kidney_and_adipose_tissues_in_Jordan		Sheep	herbivores	Liver	1	7	3031.5	1.5								1940	90	200	320						140								340
	Asia	Jordan, Slaughter houses in Amman	https://www.researchgate.net/publication/324058928_Organochlorine_pesticides_in_sheep-liver_kidney_and_adipose_tissues_in_Jordan		Sheep	herbivores	Liver	1	7	1201.5	1.5								100	20	80	630						200								170
	Asia	Jordan, Slaughter houses in Amman	https://www.researchgate.net/publication/324058928_Organochlorine_pesticides_in_sheep-liver_kidney_and_adipose_tissues_in_Jordan		Sheep	herbivores	Liver	1	7	914.5	1.5								560	70	1.5	1						280								0.5
	Asia	Jordan, Slaughter houses in Amman	https://www.researchgate.net/publication/324058928_Organochlorine_pesticides_in_sheep-liver_kidney_and_adipose_tissues_in_Jordan		Sheep	herbivores	Liver	1	7	5450	280								740	1170	280	2170						590								220
	Asia	Jordan, Slaughter houses in Amman	https://www.researchgate.net/publication/324058928_Organochlorine_pesticides_in_sheep-liver_kidney_and_adipose_tissues_in_Jordan		Sheep	herbivores	Adipose tissue	1	9	995.6	1.5	900	3.5						20	0.6	20	20						20								10
	Asia	Jordan, Slaughter houses in Amman	https://www.researchgate.net/publication/324058928_Organochlorine_pesticides_in_sheep-liver_kidney_and_adipose_tissues_in_Jordan		Sheep	herbivores	Adipose tissue	1	9	117.1	1.5	1.5	3.5						60	0.6	20	10						10								10
	Asia	Jordan, Slaughter houses in Amman	https://www.researchgate.net/publication/324058928_Organochlorine_pesticides_in_sheep-liver_kidney_and_adipose_tissues_in_Jordan		Sheep	herbivores	Adipose tissue	1	9	103.6	1.5	1.5	20						10	0.6	10	20						30								10
	Asia	Jordan, Slaughter houses in Amman	https://www.researchgate.net/publication/324058928_Organochlorine_pesticides_in_sheep-liver_kidney_and_adipose_tissues_in_Jordan		Sheep	herbivores	Adipose tissue	1	9	83.6	1.5	1.5	10						10	0.6	10	10						30								10
	Asia	Jordan, Slaughter houses in Amman	https://www.researchgate.net/publication/324058928_Organochlorine_pesticides_in_sheep-liver_kidney_and_adipose_tissues_in_Jordan		Sheep	herbivores	Adipose tissue	1	9	394.1	280	10	3.5						10	0.6	10	10						60								10
	Asia	Jordan, Slaughter houses in Amman	https://www.researchgate.net/publication/324058928_Organochlorine_pesticides_in_sheep-liver_kidney_and_adipose_tissues_in_Jordan		Sheep	herbivores	Kidney	1	12	7905.5	710	140	3.5	2					790	2120	460	2420						180	430	560						90
	Asia	Jordan, Slaughter houses in Amman	https://www.researchgate.net/publication/324058928_Organochlorine_pesticides_in_sheep-liver_kidney_and_adipose_tissues_in_Jordan		Sheep	herbivores	Kidney	1	12	5601	1.5	1.5	3.5	2					3770	160	570	880						160	1	1.5						50
	Asia	Jordan, Slaughter houses in Amman	https://www.researchgate.net/publication/324058928_Organochlorine_pesticides_in_sheep-liver_kidney_and_adipose_tissues_in_Jordan		Sheep	herbivores	Kidney	1	12	4111	1.5	1.5	3.5	2					2510	130	810	330						120	1	1.5						200
	Asia	Jordan, Slaughter houses in Amman	https://www.researchgate.net/publication/324058928_Organochlorine_pesticides_in_sheep-liver_kidney_and_adipose_tissues_in_Jordan		Sheep	herbivores	Kidney	1	12	6294.5	1.5	1.5	30	1510					2960	140	410	750						150	270	1.5						70
	Asia	Jordan, Slaughter houses in Amman	https://www.researchgate.net/publication/324058928_Organochlorine_pesticides_in_sheep-liver_kidney_and_adipose_tissues_in_Jordan		Sheep	herbivores	Kidney	1	12	4098	1.5	1.5	3.5	1390					1030	130	380	700						140	250	1.5						70
	Asia	Jordan, Slaughter houses in Amman	https://www.researchgate.net/publication/324058928_Organochlorine_pesticides_in_sheep-liver_kidney_and_adipose_tissues_in_Jordan		Sheep	herbivores	Liver	1	14	1607	160	10	3.5	2	1.5	300			410	170	100	80						20	110	220						20
	Asia	Jordan, Slaughter houses in Amman	https://www.researchgate.net/publication/324058928_Organochlorine_pesticides_in_sheep-liver_kidney_and_adipose_tissues_in_Jordan		Sheep	herbivores	Liver	1	14	1990.5	1.5	1.5	3.5	300	1.5	480			690	30	130	220						70	1	1.5						60
	Asia	Jordan, Slaughter houses in Amman	https://www.researchgate.net/publication/324058928_Organochlorine_pesticides_in_sheep-liver_kidney_and_adipose_tissues_in_Jordan		Sheep	herbivores	Liver	1	14	3803.9	1.5	1.5	3.5	2	1.5	2.5			50	0.6	100	60						0.8	3480	70						30
	Asia	Jordan, Slaughter houses in Amman	https://www.researchgate.net/publication/324058928_Organochlorine_pesticides_in_sheep-liver_kidney_and_adipose_tissues_in_Jordan		Sheep	herbivores	Liver	1	14	809.5	1.5	90	140	2	1.5	2.5			180	20	80	120						120	50	1.5						0.5
	Asia	Jordan, Slaughter houses in Amman	https://www.researchgate.net/publication/324058928_Organochlorine_pesticides_in_sheep-liver_kidney_and_adipose_tissues_in_Jordan		Sheep	herbivores	Liver	1	14	1889	1.5	190	290	2	1.5	2.5			350	40	170	240						250	90	1.5						260
	Asia	Jordan, Slaughter houses in Amman	https://www.researchgate.net/publication/324058928_Organochlorine_pesticides_in_sheep-liver_kidney_and_adipose_tissues_in_Jordan		Sheep	herbivores	Adipose tissue	1	14	731	1.5	20	3.5	2	1.5	20			50	330	10	270						10	1	1.5						10
	Asia	Jordan, Slaughter houses in Amman	https://www.researchgate.net/publication/324058928_Organochlorine_pesticides_in_sheep-liver_kidney_and_adipose_tissues_in_Jordan		Sheep	herbivores	Adipose tissue	1	14	133.1	10	1.5	3.5	10	1.5	2.5			30	0.6	30	1						30	1	1.5						10
	Asia	Jordan, Slaughter houses in Amman	https://www.researchgate.net/publication/324058928_Organochlorine_pesticides_in_sheep-liver_kidney_and_adipose_tissues_in_Jordan		Sheep	herbivores	Adipose tissue	1	14	1052.6	910	1.5	3.5	50	1.5	2.5			20	0.6	20	30						10	1	1.5						0.5
	Asia	Jordan, Slaughter houses in Amman	https://www.researchgate.net/publication/324058928_Organochlorine_pesticides_in_sheep-liver_kidney_and_adipose_tissues_in_Jordan		Sheep	herbivores	Adipose tissue	1	14	1032.9	910	1.5	3.5	2	1.5	2.5			50	0.6	20	20						0.8	10	10						0.5
	Asia	Jordan, Slaughter houses in Amman	https://www.researchgate.net/publication/324058928_Organochlorine_pesticides_in_sheep-liver_kidney_and_adipose_tissues_in_Jordan		Sheep	herbivores	Adipose tissue	1	14	225	1.5	1.5	3.5	2	1.5	2.5			10	60	40	70						10	1	1.5						20
	Asia	Saudi Arabia, Buraydah, Al-Qassim Region	10.5740/jaoacint.SGE5-Osman	NR	Camel	herbivores	Muscle	40	1	3960												3960
	Asia		10.5740/jaoacint.SGE5-Osman		Camel	herbivores	Liver	40	1	2440												2440
	Asia	Saudi Arabia, Unaizah, Al-Qassim Region	10.5740/jaoacint.SGE5-Osman		Camel	herbivores	Muscle	40	1	0.4												0.4
	Asia		10.5740/jaoacint.SGE5-Osman		Camel	herbivores	Liver	40	1	100												100
	Asia	Saudi Arabia, Sheheya, Al-Qassim Region	10.5740/jaoacint.SGE5-Osman		Camel	herbivores	Muscle	40	1	4250												4250
	Asia		10.5740/jaoacint.SGE5-Osman		Camel	herbivores	Liver	40	1	0.4												0.4
	Asia	Saudi Arabia, Eion Al-Gawa, Al-Qassim Region	10.5740/jaoacint.SGE5-Osman		Camel	herbivores	Muscle	40	1	0.4												0.4
	Asia		10.5740/jaoacint.SGE5-Osman		Camel	herbivores	Liver	40	1	550												550
	Asia	Saudi Arabia, Riyad Al-Khabra, Al-Qassim Region	10.5740/jaoacint.SGE5-Osman		Camel	herbivores	Muscle	40	1	1380												1380
	Asia		10.5740/jaoacint.SGE5-Osman		Camel	herbivores	Liver	40	1	590												590
	Aisa	Jordan, Maan, Sahab and Ar-Ramtha	10.48103/jjeci442021	2013-2015	Camel	herbivores	Muscle	60	16	952	25	77	4.5	135	4.5	4.5	100		16	16	140	210		179				4.5	4.5	4.5						27
	Aisa		10.48103/jjeci442021		Camel	herbivores	Liver	60	16	1726.5	45	136	4.5	140	4.5	4.5	150		199	20	255	360		340				4.5	4.5	10						49
	Aisa	India, Hyderabad	https://www.ijour.net/ijor.aspx?target=ijor:jms&volume=7&issue=1&article=008&type=pdf	2011	Buffaloe	herbivores	Muscle	14	9	1928		109		196		168	473			61	138	51	241	491
	Aisa		https://www.ijour.net/ijor.aspx?target=ijor:jms&volume=7&issue=1&article=008&type=pdf		Buffaloe	herbivores	Liver	14	9	1537		62		23		170	255			64	103	65	282	513
	Aisa		https://www.ijour.net/ijor.aspx?target=ijor:jms&volume=7&issue=1&article=008&type=pdf		Buffaloe	herbivores	Kidney	14	9	1620		172		33		131	336			58	93	55	268	474
	Aisa	China，Sichuan Province，Ruoergai highland	https://doi.org/10.1016/j.scitotenv.2014.03.074	2011	yak	herbivores	Muscle	8	8	5.4						0.55	0.55		0.69	0.13	1.18	0.32		1.65											0.33
	Aisa		https://doi.org/10.1016/j.scitotenv.2014.03.074		yak	herbivores	Liver	8	4	5.86							0.3		0.58					4.74											0.24
	Aisa		https://doi.org/10.1016/j.scitotenv.2014.03.074		European roe deer (C. capreolus)	herbivores	adipose tissue	16	12	205.85	0.37	65.59	0.31	4.4	9.77	0.31	84.47			16.99	7.01	9.96							3.87	2.8
	Aisa		https://doi.org/10.1016/j.scitotenv.2014.03.074		Red deer (C. elaphus)	herbivores	adipose tissue	8	12	159.45	0.3	33.41	0.1	0.62	1.05	0.22	35.44			6.01	66.06	9.86							4.57	1.81
	Europe	Poland	10.1371/journal.pone.0228243	2005-2018	European bison	herbivores	Liver	12	2	11.98																																			7.85	4.13
	Europe	Northern Norway	10.1186/1751-0147-55-57	2004-2005	Reindeer	herbivores	Muscle	26	5	1.64									1.24	0.03	0.24	0.05														0.08
	Europe		10.1186/1751-0147-55-57		Reindeer	herbivores	Liver	27	5	17.76									14.336	0.448	2.856	0.05														0.07
	Europe		10.1186/1751-0147-55-57		Reindeer	herbivores	Tallow	23	5	3020.27									2984.79	33.669	0.97	0.35														0.49
	Europe		10.1186/1751-0147-55-57		Reindeer	herbivores	Bone Marrow	17	5	3209.03									3107.48	60.945	40.152	0.19														0.26
	Europe	Russia, Primorsky Krai	https://doi.org/10.1007/s11356-019-04171-9	2016-2017	Musk deer	herbivores	Hair	3	1	21.87							21.87
	Europe	Doñana, Spain	https://doi.org/10.1007/s11356-019-04171-9		Egyptian mongoose	herbivores	Plasma	6	1	4.23		4.23
	Europe		https://doi.org/10.1007/s11356-019-04171-9		Egyptian mongoose		Liver	14	6	117.143		69.866		27.9464					13.1044		0.0362															0.0362				6.154
	Europe		https://doi.org/10.1007/s11356-019-04171-9		Egyptian mongoose		Adipose tissue	10	9	19.43		0.01		1.67		3.29			2.91	0.01	2.55	1.05														0.58				7.36
	Europe	Eight regions of Spain	10.1016/j.scitotenv.2012.01.028	2005-2010	Iberian hare(Lepus granatensis)	herbivores	Liver	8	2	202																																					187	15
								Unit: ng/g lipid weight		∑Pesticides	o.p’-DDE（2,4'-DDE）	p.p’-DDE(4,4'-DDE)	o.p’-DDD（2,4'-DDD）	p.p’-DDD(4,4'-DDD)	o.p’-DDT（2,4'-DDT)	p.p’-DDT(4,4'-DDT)	ΣDDTs	Oxy-chlordane	HCB	α-HCH	β-HCH	γ-HCH(Lindane)	δ-HCH	ΣHCHs	Trans-Chlordane	cis-nanochlor	cis-chlordane	Aldrin	Dieldrin	Endrin	ΣDrin	α-Endosulfan	β-Endosulfan	Endosulfan-sulphate	ΣEndosulfan	Heptachlor	Heptachlor-endo-epoxide	Heptachlor-exo-epoxide	Methoxychlor	Mirex	Malathion	Mevinphos	Deltamethrin	Permethrin	Fluopyram	Tetraconazole	Brodifacoum	Difenacoum
								Sample N		1113	183	550	178	401	330	454	381	14	317	615	613	951	204	354	14	14	14	236	173	253	18	14	14	14	34	379	14	14	32	52	3	3	3	3	12	12	8	8
								TOTAL Mean		1155.35	40.9664	69.7865	6.12247	126.993	148.604	67.4251	306.065	0.585	489.918	37.8885	88.0722	631.423	116.656	269.031	0.02	0.02	0.374	30.2639	30.8425	7.75043	0.667222	0.157	0.099	0.26	0.160176	18.5668	0.374	0.374	0.186562	3.23229	1029.15	315	2115	1935	7.85	4.13	187	15
								Lg (Total Mean)		3.06271	1.61243	1.84377	0.786927	2.10378	2.17203	1.82882	2.48581	-0.232844	2.69012	1.57851	1.94484	2.80032	2.06691	2.4298	-1.69897	-1.69897	-0.427128	1.48092	1.48915	0.889326	-0.175729	-0.8041	-1.00436	-0.585027	-0.795401	1.26874	-0.427128	-0.427128	-0.729176	0.50951	3.01248	2.49831	3.32531	3.28668	0.89487	0.61595	2.27184	1.17609

## Sheet: omnivores
Input data
No.	Continent	Nation (Region/Site)	DOI/URL	Research Year	Species	Dietary habits	Samples site	Sample size	No. Pesticides	∑Pesticides	o.p’-DDE（2,4'-DDE）	p.p’-DDE(4,4'-DDE)	o.p’-DDD（2,4'-DDD）	p.p’-DDD(4,4'-DDD)	o.p’-DDT（2,4'-DDT)	p.p’-DDT(4,4'-DDT)	ΣDDTs	Oxy-chlordane	ΣCHLs	HCB	α-HCH	β-HCH	γ-HCH(Lindane)	δ-HCH	ΣHCHs	Trans-Chlordane	cis-chlordane	Aldrin	Dieldrin	Endrin	Endrin aldehyde	ΣDrin	α-Endosulfan	β-Endosulfan	Endosulfan-sulphate	ΣEndosulfan	Heptachlor	Heptachlor aldehyde	Heptachlor-endo-epoxide	Heptachlor-exo-epoxide	Methoxychlor	Mirex	Dicofols	2,4-Dicofol	Fenitrothion	Malathion	Chlorpyrifos	Diazinon	Permethrin
	South America	Manso-Tigre sector of the Paramillo National Natural Park,Columbia	https://doi.org/10.15446/caldasia.v43n2.84862	2021	P. stenops	omnivore	Muscle	8	7	12.99											11.42		0.45							1.12
	South America	Manso-Tigre sector of the Paramillo National Natural Park,Columbia	https://doi.org/10.15446/caldasia.v43n2.84862		P. stenops		Liver	8	7	6.35											5.12		0.32							0.91
	South America	Manso-Tigre sector of the Paramillo National Natural Park,Columbia	https://doi.org/10.15446/caldasia.v43n2.84862		P. hastatus		Muscle	8	8	162.35		77.66				56.72					20.75		0.87					1.17		4.23							0.95
	South America	Manso-Tigre sector of the Paramillo National Natural Park,Columbia	https://doi.org/10.15446/caldasia.v43n2.84862		P. hastatus		Liver	8	8	66.496		21.72				35.15					5.07		0.48					0.45		3.47							0.156
	South America	Manso-Tigre sector of the Paramillo National Natural Park,Columbia	https://doi.org/10.15446/caldasia.v43n2.84862		Omnívoro	omnivore	Muscle	8	8	87.75		38.83				28.38					16.09		0.66					0.61		2.68							0.5
	South America	Manso-Tigre sector of the Paramillo National Natural Park,Columbia	https://doi.org/10.15446/caldasia.v43n2.84862		Omnívoro		Liver	8	8	36.53		10.89				17.6					5.1		0.4					0.25		2.19							0.1
	Asia	Hokkaido, Japan	https://pmc.ncbi.nlm.nih.gov/articles/PMC9544187/pdf/ETC-41-1865.pdf	2021	Wild Raccoon(Procyon lotor)	omnivore	Urine	59	8	2700
	Aisa	Iranian	https://doi.org/10.1016/j.envres.2020.109198	2000-2010	Wild cat	omnivore	Hair	3	3	1083							629			36					418
	Aisa	Iranian			Jungle cat	omnivore	Hair	4	3	860							696			112					52
	Aisa	China，Beijing	10.1021/es800017g	2006.12	Giant Panda	omnivore	Liver	4	7	81.83		19.4		6.8		31.3					0.01	24.3	0.01	0.01
	Aisa	China，Beijing	10.1021/es800017g		Giant Panda	omnivore	Kidney	2	7	147.28		18.6		1.5		7.85					0.01	119.3	0.01	0.01
	Aisa	China，Beijing	10.1021/es800017g		Giant Panda	omnivore	Brain	1	7	164.41		20.8		0.6		5.1					4.6	128.3	0.01	5
	Aisa	China，Beijing	10.1021/es800017g		Giant Panda	omnivore	Gonad	1	7	887.74		293.4		141.5		452.8					0.01	0.01	0.01	0.01
	Aisa	China, Chongqing	10.1021/es800017g	2006.11	Red Panda	omnivore	Liver	4	7	117.31		27.5		5.4		4.6					5.9	58.7	0.01	15.2
	Aisa	China, Chongqing	10.1021/es800017g		Red Panda	omnivore	Kidney	3	7	35.03		13.4		2		6.8					0.01	12.8	0.01	0.01
	Aisa	China, Chongqing	10.1021/es800017g		Red Panda	omnivore	Brain	6	7	345.91		48.8		21.3		30					53.8	0.01	160.3	31.7
	Aisa	China, Chongqing	10.1021/es800017g		Red Panda	omnivore	Gonad	4	7	66.3		20.7		1.8		2.7					3.6	26.8	7.9	2.8
	Aisa	Japan, Hokkaido	https://doi.org/10.1002/etc.5828	2021-2022	Raccoons	omnivore	Stomach contents(ng/g)	41	17	282.26																																			3.05		7.43	8.71	67.7
	Aisa	China, The Foping National Nature Reserve	https://doi.org/10.1016/j.envpol.2021.116427	2017	Qinling Giant Panda	omnivore	Feces (dry weight)	18	25	4.947	0.021	0.481	0.033	0.147	0.147	0.474	1.304		0.018	0.44	0.163	0.336	0.138	0.199	0.837	0.004	0.008	0.003	0.007	0.013		0.025	0.065	0.053			0.006				0.02	0.005
	Africa	Beza Mahafaly Special Reserve (BMSR) 23°30'S, 44°40'E	https://doi.org/10.1002/ajp.20742	2005-2006	Ring-tailed lemurs(Lemur catta)	omnivore	whole blood	14	13	54.9						31.9					1	1	0.8	0.5				3		1.4	1.7		0.6		0.3		5.8	1.7			5.2
						omnivore		10	12	68.6				0.3		38.3							0.7	0.7				5.2		1.9	2.1		1.1		0.4		6.6	2.1			9.2
	Europe	Poland Pomeranian voivodeship (15°45′E, 53°13′N)	https://doi.org/10.1007/s00244-013-9989-y	2008-2011	European badger (M. meles)	omnivore	adipose tissue	11	12	292.49	1.09	87.51	0.4	1.55	13.74	0.72	110.6				42.48	1.94	11.94						6.79	13.73
	Europe	Poland Pomeranian voivodeship (15°45′E, 53°14′N)	https://doi.org/10.1007/s00244-013-9989-y		Raccoon dog (N. procyonoides)	omnivore	adipose tissue	14	12	810.09	0.38	329.97	0.22	7.95	32.38	1.13	380.14				19.06	5.74	12.44						2.52	18.16
	Europe	Poland Pomeranian voivodeship (15°45′E, 53°15′N)	https://doi.org/10.1007/s00244-013-9989-y		Wild boar (S. scrofa)	omnivore	adipose tissue	19	12	542.5	0.28	200.7	0.14	1.33	52.45	1.5	237.35				26.72	1.68	11.04						2.34	6.97
	Europe	Poland, West Pomerania	10.1007/s10661-013-3368-z	2010-2011	wild boars	omnivore	Liver	19	3	186.76							64.28						6.79							115.69
	Europe				wild boars	omnivore	Liver	13	3	198.29							70.64						7.58							120.07
	Europe	France	10.1038/s41598-022-19959-y	2015-2016	Shrews (Crocidura russula)	omnivore	Hair	60	43	16.72	0.02							0.01		0.081	0.012	0.016	0.056	0.033		0.001	0.041		0.05				0.002				0.004		0.076	0.077						0.128		0.013
	Europe	France			Wild mice (Apodemus sylvaticus/flavicollis)	omnivore	Hair	30	43	19.381	0.02							0.01		0.041	0.012	0.016	0.039	0.033		0.001	0.041		0.05				0.002				0.004		0.076	0.077						0.128		0.013
	Europe	Turkey	https://doi.org/10.1007/s00128-018-2272-1	2017	hedgehogs	omnivore	Hair	57	22	8.76	0.23	0.03	0.6	1.14	1.39	2.17		0.03			0.03	0.03	0.03	0.03		0.1	0.03	0.03	0.03	0.34			0.03	0.09	1.39		0.74						0.04	0.23
	Europe	Turkey		2017	hedgehogs	omnivore	Muscle	57	22	118.94	0.17	2.3	13.72	2.57	2.37	3.69		0.71			1.5	3.72	2.64	3.54		0.14	0.03	3.18	57.41	4.27			1.35	8.03	1.93		5.49						0.18	26.05
	Europe	Russia, Primorsky Krai	https://doi.org/10.1007/s11356-019-04171-9	2016-2017	Raccoon dog	omnivore	Hair	5	1	3.67							3.67
	Europe	Russia, Primorsky Krai		2016-2017	Amur hedgehog	omnivore	Hair	1	1	1.82							1.82
	Europe	France, Loire River	https://doi.org/10.1007/s10344-016-1038-5	NR	Otters	omnivore	Liver	65	3	146							32						5													109
	Europe	Spain	10.1016/j.chemosphere.2011.10.037	2004-2006	Eurasian otter	omnivore	Liver	3	6	2012.88		1409.2		265.58						310.024		12.2492															15.718					0.1084
	Europe	Doñana, Spain	10.1016/j.chemosphere.2011.10.037	2004-2006	European badger	omnivore	Liver	1	6	255.331		76.593		177.662						0.0211		1.0128															0.0211					0.0211
	Europe		10.1016/j.chemosphere.2011.10.037	2004-2006			Adipose tissue	1	9	779.45		738		13.18		9.86				1.27	0.01	17.1	0.01														0.01					0.01
	Europe	Spain, Barcelona(urban area)	https://www.sci-hub.vg/10.1016/j.scitotenv.202	2019-2020	Wild boars	omnivore	Liver	51	5	223.9
	Europe	Spain, Collserola N.P.(suburban area)			Wild boars	omnivore	Liver	20	5	87.2
	Europe	Spain, Santa Quiteria(rural area)			Wild boars	omnivore	Liver	13	5	17.7
	Europe	Eight regions of Spain	10.1016/j.scitotenv.2012.01.028	2005-2010	Domestic dog (Canis familiaris)	omnivore	Liver	4	2	35
	Europe	Eight regions of Spain	10.1016/j.scitotenv.2012.01.028		Red fox (Vulpes vulpes)	omnivore	Liver	12	3	286
	Europe	Eight regions of Spain	10.1016/j.scitotenv.2012.01.028		Northern racoon(Procyon lotor)	omnivore	Liver	2	1	2720
	Europe	Eight regions of Spain	10.1016/j.scitotenv.2012.01.028		Stone marten(Martes foina)	omnivore	Liver	11	5	1319
	Europe	Eight regions of Spain	10.1016/j.scitotenv.2012.01.028		European hedgehog (Erinaceus europeaus)	omnivore	Liver	2	2	118
	Europe	Republic of Serbia, Vojvodina	https://doi.org/10.1080/19393210.2021.1976287	NR	Wild boars	omnivore	Liver	82	19	67.7		4.8				4.6			1.2		0.4	0.4	4.3	0.3	5.5			6	5	6	12.3		2.8	4.9	4.4		1.1		0.8	0.8	2.1
	Europe	Netherlands, Belgium; Flanders	https://doi.org/10.1897/05-208R.1	2002-2003	European hedgehog (Erinaceus europaeus)	omnivore	Liver	43	4	230.747							162.62		39.4094	26.988					1.73
	Europe	Netherlands, Belgium; Flanders	https://doi.org/10.1897/05-208R.1		European hedgehog (Erinaceus europaeus)		Kidney	44	4	225.716							196.63		6.4554	21.518					1.113
	Europe	Netherlands, Belgium; Flanders	https://doi.org/10.1897/05-208R.1		European hedgehog (Erinaceus europaeus)		Muscle	44	4	203.449							178.06		4.8199	18.727					1.842
	Europe	Netherlands, Belgium; Flanders	https://doi.org/10.1897/05-208R.1		European hedgehog (Erinaceus europaeus)		Fat	6	4	4211.12							2564.28		457.297	1075.57					113.968
	Europe	​​Britain	10.1016/j.envpol.2009.07.017	2004–2006	European hedgehog	omnivore	Liver	120	3	2560.4
	Europe	​​Northeast Italy, Cavallino-Treporti Peninsula	10.1016/j.envres.2023.115837	2020-2021	Red foxes	omnivore	Hair(dry weight)	11	5	3.23
								Unit: ng/g lipid weight		∑Pesticides	o.p’-DDE（2,4'-DDE）	p.p’-DDE(4,4'-DDE)	o.p’-DDD（2,4'-DDD）	p.p’-DDD(4,4'-DDD)	o.p’-DDT（2,4'-DDT)	p.p’-DDT(4,4'-DDT)	ΣDDTs	Oxy-chlordane	ΣCHLs	HCB	α-HCH	β-HCH	γ-HCH(Lindane)	δ-HCH	ΣHCHs	Trans-Chlordane	cis-chlordane	Aldrin	Dieldrin	Endrin	Endrin aldehyde	ΣDrin	α-Endosulfan	β-Endosulfan	Endosulfan-sulphate	ΣEndosulfan	Heptachlor	Heptachlor aldehyde	Heptachlor-endo-epoxide	Heptachlor-exo-epoxide	Methoxychlor	Mirex	Dicofols	2,4-Dicofol	Fenitrothion	Malathion	Chlorpyrifos	Diazinon	Permethrin
								Sample N		1043	266	320	176	216	176	340	309	204	237	257	436	392	543	353	244	222	222	270	348	362	106	18	328	214	220	65	365	24	172	172	124	23	114	114	41	90	41	131	41
								TOTAL Mean		620.49	0.178977	53.5011	4.69872	7.83897	10.3294	10.4196	190.444	0.211176	21.2372	42.3583	5.16911	3.3191	4.81918	1.46159	11.5421	0.0623514	0.0326757	2.92172	11.0435	14.3843	9.93774	0.025	1.00308	4.04483	2.53745	109	1.79126	1.86667	0.421163	0.421686	2.72065	0.0194043	0.11	0.115	3.05	0.128	7.43	2.73496	67.7
								Lg (Total Mean)		2.79273	0.747202	-1.72836	-0.671979	-0.894259	-1.01408	-1.01785	-2.27977	0.675354	-1.3271	-1.62694	-0.713416	-0.521021	-0.682973	-0.164826	-1.06229	1.20515	1.48578	-0.465638	-1.04311	-1.15789	-0.997287	1.60206	-0.00133525	-0.6069	-0.404398	-2.03743	-0.253159	-0.271067	0.37555	0.375011	-0.434672	1.7121	0.958607	0.939302	-0.4843	0.89279	-0.870989	-0.436951	-1.83059
[truncated: 49 more columns]

## Sheet: carnivores Liver
Input data																																												Output value
No.	Continent	Nation (Region/Site)	DOI/URL	Research Year	Species	Dietary habits	Samples site	Sample size	No. Pesticides	∑Pesticides	o.p’-DDE（2,4'-DDE）	p.p’-DDE(4,4'-DDE)	o.p’-DDD（2,4'-DDD）	p.p’-DDD(4,4'-DDD)	o.p’-DDT（2,4'-DDT)	p.p’-DDT(4,4'-DDT)	ΣDDTs	Oxy-chlordane	Nonachlor	ΣCHLs	HCB	α-HCH	β-HCH	γ-HCH(Lindane)	Aldrin	Endrin	α-Endosulfan	β-Endosulfan	Endosulfan-sulphate	ΣEndosulfan	Heptachlor	Heptachlor-endo-epoxide	Heptachlor-exo-epoxide	Mirex	Brodifacoum	Bromadiolone	Difenacoum	Difethialone	Flocoumafen	Coumatetralyl				Continent	Country	N	ΣPesticides	o.p’-DDE（2,4'-DDE）	p.p’-DDE(4,4'-DDE)
	North America	U.S. Alaska, Kenai Peninsula	https://doi.org/10.1016/j.scitotenv.2019.07.040	1992-2010	Northern sea otter	carnivores	Liver	28	1	129		112.875		3.87	9.675	2.58	129																											North America	U.S.A.	10	-0.498286	-1.88814	0.163576
	North America	U.S., Alaska, Prince William Sound					Liver	14	1	271		237.125		8.13	20.325	5.42	271																											South America	Canada	8	-1.82389		-1.48531
	North America	U.S., Alaska, Southeast					Liver	3	1	146		127.75		4.38	10.95	2.92	146																											Europe	Norway	12	0.553275		-1.53156
	North America	U.S., Alaska, Southwest					Liver	1	1	73.3		64.1375		2.199	5.4975	1.466	73.3																											Europe	France	12	0.0748508	-1.41744	-0.311967
	North America	U.S., Central California coast	https://amarine.com/wp-content/uploads/2018/01/Final-Prop13-Report.pdf	2000-2005	Southern sea otter	carnivores	Liver	89	8	535.673	1.431	508.637	1.55	6.538				4.367					11.33									0.91	0.91											Europe	Spain	13	-0.590627		-0.0202919
	North America						Liver	138	8	723.127	2.045	693.238	3.562	11.321				3.104					8.533									0.662	0.662											Europe	Britain	5	-1.09067
	South America	Canada, British Columbia	10.1021/es050749f	2003	M. microtis	carnivores	Liver	8	8	21.44		6.46				10.41						3.29	0.26		0.64						0.38													Europe	Italy	8	0.663989	0.764046	-1.03864
	South America	Canada, British Columbia		2003	P. parnellii	carnivores	Liver	8	8	20.4		10.83				7.56						1.6		0.41																				Oceania	Australia	4	0.320908	1.11142	0.685739
	South America	Canada, British Columbia		2003	E. chiriquinus I	carnivores	Liver	8	8	5.78		4.12										0.9	0.25		0.51
	South America	Canada, British Columbia		2003	D. rotundus H	carnivores	Liver	8	8	14.61		9.35										2.94	0.51			1.81
	South America	Canada, British Columbia		2003	T. cirrhosus	carnivores	Liver	8	8	57.61		23.5				19.96						8.05	0.34	0.89	0.59	4.02					0.26
	South America	Canada, British Columbia		2003	Insectívoro	carnivores	Liver	8	8	25.39		11.21				9.5						3.46	0.23	0.35	0.45						0.19
	South America	Canada, British Columbia		2003	Hematófago	carnivores	Liver	7	8	14.61		9.35										2.94	0.51			1.81
	South America	Canada, British Columbia		2003	Carnívoro	carnivores	Liver	7	8	57.61		23.5				19.96						8.05	0.34	0.89	0.59	4.02					0.26
	Europe	Norway, Svalbard	https://doi.org/10.1016/j.scitotenv.2014.12.039	2001	Arctic foxes	carnivores	Liver	14	7	30329		17						14448	170	14811	243		53											587
	Europe	Norway, Svalbard		2002	Arctic foxes	carnivores	Liver	14	7	4652.2		9.2						2193	15	2211	49		22											153
	Europe	Norway, Svalbard		2003	Arctic foxes	carnivores	Liver	14	7	7736.2		9.2						3618	21	3685	122		31											250
	Europe	Norway, Svalbard		2007	Arctic foxes	carnivores	Liver	14	7	1539.1		9.1						630	19	652	60		17											152
	Europe	Norway, Svalbard		2010	Arctic foxes	carnivores	Liver	14	7	8567		13						4041	22	4066	75		19											331
	Europe	Norway, Svalbard		2011	Arctic foxes	carnivores	Liver	14	7	3392		9						1434	44	1490	112		20											283
	Europe	Norway, Svalbard		2012	Arctic foxes	carnivores	Liver	14	7	6638		10						3032	34	3067	119		32											344
	Europe	Norway	https://doi.org/10.1177/1040638720927365	2016	Red fox	carnivores	Liver	40	6	113																									56	34	5	6	1	11
	Europe	France, Loire River	10.1016/j.chemosphere.2010.06.026	2004-2008	Eurasian otters(Lutra lutra)	carnivores	Liver	16	2	2130		601.8		584.1		584.1	1770							360
	Europe					carnivores	Liver	4	2	4300		1356.6		1316.7		1316.7	3990							310
	Europe	France, Loire River	https://doi.org/10.1007/s10344-016-1038-5	NR	Otters	omnivore	Liver	65	3	146	5.33333	5.33333	5.33333	5.33333	5.33333	5.33333	32							5			36.3333	36.3333	36.3333	109
	Europe	Doñana, Spain	10.1016/j.chemosphere.2011.10.037	2004-2006	Iberian lynx	carnivores	Liver	3	6	263.153		258.97		0.047							0.188		1.269								0.047			2.632
	Europe	S.Morena, Spain			Iberian lynx	carnivores	Liver	2	6	139.355		121.73		0.047							0.047		5.264								1.128			11.139
	Europe	Doñana, Spain			Red fox	carnivores	Liver	18	6	35.6155		17.917		6.2491							3.4523		1.8354								0.0437			6.118
	Europe	Doñana, Spain			Feral cat	carnivores	Liver	2	6	161.539		148.081		3.6921							1.7071		0.9131								0.0397			7.1063
	Europe	Eight regions of Spain	10.1016/j.scitotenv.2012.01.028	2005-2010	Feral cat (Feliscatus)	carnivores	Liver	3	4	303																									109	52	70		72
	Europe	Eight regions of Spain			Common genet	carnivores	Liver	2	4	284																									184	28	12		60
	Europe	Eight regions of Spain			Eurasian otter (Lutra lutra)	carnivores	Liver	1	1	353																													353
	Europe	Eight regions of Spain			Least weasel (Mustela nivalis)	carnivores	Liver	1	1	2930																									2930
	Europe	Doñana, Spain	https://doi.org/10.1007/s11356-019-04171-9	2016-2017	Egyptian mongoose	herbivores	Liver	14	6	117.143		69.866		27.9464							13.1044		0.0362								0.0362			6.154
	Europe	Spain	10.1016/j.chemosphere.2011.10.037	2004-2006	Eurasian otter	omnivore	Liver	3	6	2012.88		1409.2		265.58							310.024		12.2492								15.718			0.1084
	Europe	Doñana, Spain	10.1016/j.chemosphere.2011.10.037	2004-2006	Common genet	carnivores	Liver	4	6	2479.28		2367.56		106.446						1.3502		3.3284										0.3768					0.2198
	Europe	Eight regions of Spain	10.1016/j.scitotenv.2012.01.028	2005-2010	Domestic dog (Canis familiaris)	omnivore	Liver	4	2	35																										31	4
	Europe	Eight regions of Spain	10.1016/j.scitotenv.2012.01.028	2005-2010	Red fox (Vulpes vulpes)	omnivore	Liver	12	3	286																									93	115	78
	Europe	Eight regions of Spain	10.1016/j.scitotenv.2012.01.028	2005-2010	Northern racoon(Procyon lotor)	omnivore	Liver	2	1	2720																										2720
	Europe	Britain	https://www.sci-hub.vg/10.1016/j.envpol.2018.02.004	2013-2016	Polecat	carnivores	Liver	68	5	145.5																									8	58.1	58.7	19.3	1.4
	Europe	Southern Italy, Campania, Calabria and Basilicata	https://doi.org/10.1016/j.scitotenv.2020.141452	2014-2019	Eurasian otter	carnivores	Liver	10	8	8270.23	810	330		2340		430										1790					2570	0.12	0.11
	Oceania	southeast of South Australia, Naracoorte Caves National Park	https://doi.org/10.1016/j.chemosphere.2003.12.008	2004	Bat Cave	carnivores	Liver	5	4	654.24	98.02	98.02			229.1	229.1
	Oceania				Bat Cave	carnivores	Liver	5	4	209.28	36.48	36.48			68.16	68.16
	Oceania				Starlight Cave	carnivores	Liver	5	2	10617.8	5308.91	5308.91
	Oceania				Starlight Cave	carnivores	Liver	5	2	3532.68	1766.34	1766.34
								Unit: ng/g lipid weight		∑Pesticides	o.p’-DDE（2,4'-DDE）	p.p’-DDE(4,4'-DDE)	o.p’-DDD（2,4'-DDD）	p.p’-DDD(4,4'-DDD)	o.p’-DDT（2,4'-DDT)	p.p’-DDT(4,4'-DDT)	ΣDDTs	Oxy-chlordane	Nonachlor	ΣCHLs	HCB	α-HCH	β-HCH	γ-HCH(Lindane)	Aldrin	Endrin	α-Endosulfan	β-Endosulfan	Endosulfan-sulphate	ΣEndosulfan	Heptachlor	Heptachlor-endo-epoxide	Heptachlor-exo-epoxide	Mirex	Brodifacoum	Bromadiolone	Difenacoum	Difethialone	Flocoumafen	Coumatetralyl
								Sample N		727	322	594	292	414	121	190	131	325	98	102	140	66	421	116	39	40	65	65	65	65	83	241	237	140	126	131	133	108	114	40
								TOTAL Mean		1792.79	139.456	371.639	3.34306	102.596	20.0559	112.752	414.331	1268.8	46.4286	4115.23	86.4268	3.82066	11.8932	63.3141	0.555128	449.686	36.3333	36.3333	36.3333	109	310.354	0.726362	0.73184	211.721	59.7222	95.1664	40.4397	14.3741	7.22982	11
								Lg (Total Mean)		3.25353	2.14444	2.57012	0.524144	2.01113	1.30224	2.05212	2.61735	3.10339	1.66679	3.61439	1.93665	0.582138	1.0753	1.8015	-0.255607	2.65291	1.56031	1.56031	1.56031	2.03743	2.49186	-0.138847	-0.135584	2.32576	1.77614	1.97848	1.60681	1.15758	0.859128	1.04139
[truncated: 27 more columns]

## Sheet: herbivores Liver
No.	Continent	Nation (Region/Site)	DOI/URL	Research Year	Species	Dietary habits	Samples site	Sample size	No. Pesticides	∑Pesticides	o.p’-DDE（2,4'-DDE）	p.p’-DDE(4,4'-DDE)	o.p’-DDD（2,4'-DDD）	p.p’-DDD(4,4'-DDD)	o.p’-DDT（2,4'-DDT)	p.p’-DDT(4,4'-DDT)	ΣDDTs	Oxy-chlordane	HCB	α-HCH	β-HCH	γ-HCH(Lindane)	δ-HCH	ΣHCHs	Trans-Chlordane	cis-nanochlor	cis-chlordane	Aldrin	Dieldrin	Endrin	ΣDrin	α-Endosulfan	β-Endosulfan	Endosulfan-sulphate	ΣEndosulfan	Heptachlor	Heptachlor-endo-epoxide	Heptachlor-exo-epoxide	Methoxychlor	Mirex	Malathion	Mevinphos	Deltamethrin	Permethrin	Fluopyram	Tetraconazole	Brodifacoum	Difenacoum
	North America	México (Puente Nacional (Dry season), Veracruz)	http://dx.doi.org/10.1016/j.foodchem.2012.06.079	2012	Cattle	herbivores	Liver	3	10	381.841		89.5		0.0003	0.0003	0.0004	89.5			62.01	6.98	0.00031	34.75	99.1
	North America	México (Alvarado (Dry season), Veracruz)	http://dx.doi.org/10.1016/j.foodchem.2012.06.079	2012	Cattle	herbivores	Liver	3	10	353.071		82.64		9.1	0.0003	8.2	88.4			42.72	14.62	0.00031	29.89	77.5
	North America	México ( Paso de OvejasAlvarado (Dry season),Veracruz)	http://dx.doi.org/10.1016/j.foodchem.2012.06.079	2012	Cattle	herbivores	Liver	3	10	847.102		163.28		60.3	105.4	0.002	218.5			88.44	34.8	0.0002	38.18	138.2
	North America	México (Manlio Fabio Altamirano (Dry season), Veracruz)	http://dx.doi.org/10.1016/j.foodchem.2012.06.079	2012	Cattle	herbivores	Liver	3	10	813.152		211.84		23.2	40.5	0.002	233			74.09	34.19	0.0002	49.73	146.6
	North America	México (Puente Nacional (Rainy season), Veracruz)	http://dx.doi.org/10.1016/j.foodchem.2012.06.079	2012	Cattle	herbivores	Liver	3	10	1051.54		19.2		87.84	153.5	127.1	290.2			1e-05	75.3	139.4	18.6	140.4
	North America	México (Alvarado (Rainy season), Veracruz)	http://dx.doi.org/10.1016/j.foodchem.2012.06.079	2012	Cattle	herbivores	Liver	3	10	4252.07		228.6		357.34	624.6	310.1	1264.9			207.63	280.8	217.7	168.9	591.5
	North America	México ( Paso de OvejasAlvarado (Dry season),Veracruz)	http://dx.doi.org/10.1016/j.foodchem.2012.06.079	2012	Cattle	herbivores	Liver	3	10	2270.38		98.9		168.9	295.2	0.002	497.1			158.28	347.4	0.0002	152.2	552.4
	North America	México (Manlio Fabio Altamirano (Rainy season), Veracruz)	http://dx.doi.org/10.1016/j.foodchem.2012.06.079	2012	Cattle	herbivores	Liver	3	10	2313.09		107.1		160.79	281.1	223.9	403.6			1e-05	347.2	132.7	168.4	488.3
	North America	The Kingdom of Denmark，Greenland, Isortoq	https://doi.org/10.1016/j.scitotenv.2004.03.027	2000	Caribou	herbivores	Liver	5	6	9.488									6.3												0.87	0.01	0.01	0.01	0.03	1			0.088	1.2
	North America	Canada, Dehcho	https://alcesjournal.org/index.php/alces/article/view/176	2006	Moose	herbivores	Liver	7	26	8.492	0.02	0.02	0.02	0.02	0.02	0.02	0.22	0.51		0.7	1.66	0.95		2.36	0.02	0.02	0.298	0.02	0.02	0.02		0.204	0.109	0.434		0.02	0.358	0.358	0.02	0.071
	North America	Canada, South Slave		2010	Moose	herbivores	Liver	7	26	10.918	0.2	0.2	0.2	0.2	0.2	0.2	0.2	0.66		0.99	1.38	1.11		3.47	0.02	0.02	0.45	0.02	0.02	0.02		0.11	0.089	0.086		0.02	0.39	0.39	0.2	0.073
	North America	U.S. Alaska, St. Lawrence Island,	https://doi.org/10.1080/15287394.2011.590099	2005-2009	Reindeer	herbivores	Liver	4	1	0.96		0.96
	South America	Manso-Tigre sector of the Paramillo National Natural Park,Columbia	https://doi.org/10.15446/caldasia.v43n2.84862	2021	A. planirostris	herbivores	Liver	8	8	8.49		6.35								0.62	0.76									0.76
	South America	Manso-Tigre sector of the Paramillo National Natural Park,Columbia	https://doi.org/10.15446/caldasia.v43n2.84862	2021	C. perspicillata	herbivores	Liver	8	8	42.52		15.12				15.15				7.32	0.32	0.78						0.49		3.08						0.26
	South America	Manso-Tigre sector of the Paramillo National Natural Park,Columbia	https://doi.org/10.15446/caldasia.v43n2.84862	2021	C. castanea	herbivores	Liver	8	8	6.67		6.29								0.38
	South America	Manso-Tigre sector of the Paramillo National Natural Park,Columbia	https://doi.org/10.15446/caldasia.v43n2.84862	2021	D. phaeotis	herbivores	Liver	8	8	8.84		4.18								2.04	0.17							0.42		1.73						0.3
	South America	Manso-Tigre sector of the Paramillo National Natural Park,Columbia	https://doi.org/10.15446/caldasia.v43n2.84862	2021	S. parvidens	herbivores	Liver	8	8	29.23		9.12				14.76				3.52	0	0.19								1.45						0.19
	South America	Manso-Tigre sector of the Paramillo National Natural Park,Columbia	https://doi.org/10.15446/caldasia.v43n2.84862	2021	P. helleri	herbivores	Liver	8	8	34.9		14.32				16.3				3.12	0.19							0.46								0.51
	South America	Manso-Tigre sector of the Paramillo National Natural Park,Columbia	https://doi.org/10.15446/caldasia.v43n2.84862	2021	Frugívoro	herbivores	Liver	8	8	21.88		9.19				7.73				2.83	0.26	0.2						0.25		1.19						0.23
	South America	Cerrado, Brazil	https://doi.org/10.1071/WR19183	2015-2017	Lowland tapir	herbivores	Liver	3	4	5394.15																															1029.15	315	2115	1935
	Asia	Jordan, Slaughter houses in Amman	https://www.researchgate.net/publication/324058928_Organochlorine_pesticides_in_sheep-liver_kidney_and_adipose_tissues_in_Jordan	2008	Sheep	herbivores	Liver	1	7	5042.1	1.5								220	0.6	250	4360						150								60
	Asia	Jordan, Slaughter houses in Amman	https://www.researchgate.net/publication/324058928_Organochlorine_pesticides_in_sheep-liver_kidney_and_adipose_tissues_in_Jordan	2008	Sheep	herbivores	Liver	1	7	3031.5	1.5								1940	90	200	320						140								340
	Asia	Jordan, Slaughter houses in Amman	https://www.researchgate.net/publication/324058928_Organochlorine_pesticides_in_sheep-liver_kidney_and_adipose_tissues_in_Jordan	2008	Sheep	herbivores	Liver	1	7	1201.5	1.5								100	20	80	630						200								170
	Asia	Jordan, Slaughter houses in Amman	https://www.researchgate.net/publication/324058928_Organochlorine_pesticides_in_sheep-liver_kidney_and_adipose_tissues_in_Jordan	2008	Sheep	herbivores	Liver	1	7	914.5	1.5								560	70	1.5	1						280								0.5
	Asia	Jordan, Slaughter houses in Amman	https://www.researchgate.net/publication/324058928_Organochlorine_pesticides_in_sheep-liver_kidney_and_adipose_tissues_in_Jordan	2008	Sheep	herbivores	Liver	1	7	5450	280								740	1170	280	2170						590								220
	Asia	Jordan, Slaughter houses in Amman	https://www.researchgate.net/publication/324058928_Organochlorine_pesticides_in_sheep-liver_kidney_and_adipose_tissues_in_Jordan	2008	Sheep	herbivores	Liver	1	14	1607	160	10	3.5	2	1.5	300			410	170	100	80						20	110	220						20
	Asia	Jordan, Slaughter houses in Amman	https://www.researchgate.net/publication/324058928_Organochlorine_pesticides_in_sheep-liver_kidney_and_adipose_tissues_in_Jordan	2008	Sheep	herbivores	Liver	1	14	1990.5	1.5	1.5	3.5	300	1.5	480			690	30	130	220						70	1	1.5						60
	Asia	Jordan, Slaughter houses in Amman	https://www.researchgate.net/publication/324058928_Organochlorine_pesticides_in_sheep-liver_kidney_and_adipose_tissues_in_Jordan	2008	Sheep	herbivores	Liver	1	14	3803.9	1.5	1.5	3.5	2	1.5	2.5			50	0.6	100	60						0.8	3480	70						30
	Asia	Jordan, Slaughter houses in Amman	https://www.researchgate.net/publication/324058928_Organochlorine_pesticides_in_sheep-liver_kidney_and_adipose_tissues_in_Jordan	2008	Sheep	herbivores	Liver	1	14	809.5	1.5	90	140	2	1.5	2.5			180	20	80	120						120	50	1.5						0.5
	Asia	Jordan, Slaughter houses in Amman	https://www.researchgate.net/publication/324058928_Organochlorine_pesticides_in_sheep-liver_kidney_and_adipose_tissues_in_Jordan	2008	Sheep	herbivores	Liver	1	14	1889	1.5	190	290	2	1.5	2.5			350	40	170	240						250	90	1.5						260
	Aisa	Jordan, Maan, Sahab and Ar-Ramtha	10.48103/jjeci442021	2013-2015	Camel	herbivores	Liver	60	16	1726.5	45	136	4.5	140	4.5	4.5	150		199	20	255	360		340				4.5	4.5	10						49
	Asia	Saudi Arabia, Buraydah, Al-Qassim Region	10.5740/jaoacint.SGE5-Osman	NR	Camel	herbivores	Liver	40	1	2440												2440
	Asia	Saudi Arabia, Buraydah, Al-Qassim Region	10.5740/jaoacint.SGE5-Osman	NR	Camel	herbivores	Liver	40	1	100												100
	Asia	Saudi Arabia, Buraydah, Al-Qassim Region	10.5740/jaoacint.SGE5-Osman	NR	Camel	herbivores	Liver	40	1	0.4												0.4
	Asia	Saudi Arabia, Buraydah, Al-Qassim Region	10.5740/jaoacint.SGE5-Osman	NR	Camel	herbivores	Liver	40	1	550												550
	Asia	Saudi Arabia, Buraydah, Al-Qassim Region	10.5740/jaoacint.SGE5-Osman	NR	Camel	herbivores	Liver	40	1	590												590
	Aisa	India, Hyderabad	https://www.ijour.net/ijor.aspx?target=ijor:jms&volume=7&issue=1&article=008&type=pdf	2011	Buffaloe	herbivores	Liver	14	9	1537		62		23		170	255			64	103	65	282	513
	Aisa	China，Sichuan Province，Ruoergai highland	https://doi.org/10.1016/j.scitotenv.2014.03.074	2012	yak	herbivores	Liver	8	4	5.86	0.05	0.05	0.05	0.05	0.05	0.05	0.3		0.58	1.185	1.185	1.185	1.185	4.74								0.08	0.08	0.08	0.24
	Europe	Poland	10.1371/journal.pone.0228243	2005-2018	European bison	herbivores	Liver	12	2	11.98																																			7.85	4.13
	Europe	Northern Norway	10.1186/1751-0147-55-57	2004-2005	Reindeer	herbivores	Liver	27	5	17.76									14.336	0.448	2.856	0.05														0.07
	Europe	Eight regions of Spain	10.1016/j.scitotenv.2012.01.028	2005-2010	Iberian hare(Lepus granatensis)	herbivores	Liver	8	2	202																																					187	15
								Unit: ng/g lipid weight		∑Pesticides	o.p’-DDE（2,4'-DDE）	p.p’-DDE(4,4'-DDE)	o.p’-DDD（2,4'-DDD）	p.p’-DDD(4,4'-DDD)	o.p’-DDT（2,4'-DDT)	p.p’-DDT(4,4'-DDT)	ΣDDTs	Oxy-chlordane	HCB	α-HCH	β-HCH	γ-HCH(Lindane)	δ-HCH	ΣHCHs	Trans-Chlordane	cis-nanochlor	cis-chlordane	Aldrin	Dieldrin	Endrin	ΣDrin	α-Endosulfan	β-Endosulfan	Endosulfan-sulphate	ΣEndosulfan	Heptachlor	Heptachlor-endo-epoxide	Heptachlor-exo-epoxide	Methoxychlor	Mirex	Malathion	Mevinphos	Deltamethrin	Permethrin	Fluopyram	Tetraconazole	Brodifacoum	Difenacoum
								Sample N		445	92	185	87	125	111	157	120	14	110	213	205	381	46	120	14	14	14	116	79	119	5	27	27	27	13	156	14	14	19	19	3	3	3	3	12	12	8	8
								TOTAL Mean		797.272	34.282	69.4406	8.18897	93.0748	43.0661	37.4451	181.924	0.585	160.029	27.2242	105.75	470.948	129.118	286.356	0.02	0.02	0.374	18.1383	50.6491	8.07109	0.87	0.106963	0.0768889	0.16037	0.159231	26.4108	0.374	0.374	0.104211	0.368842	1029.15	315	2115	1935	7.85	4.13	187	15
								Lg (Total Mean)		2.90161	1.53507	1.84161	0.913229	1.96883	1.63414	1.57339	2.25989	-0.232844	2.2042	1.43496	2.02428	2.67297	2.11099	2.45691	-1.69897	-1.69897	-0.427128	1.2586	1.70457	0.906932	-0.0604807	-0.970767	-1.11414	-0.794876	-0.797973	1.42178	-0.427128	-0.427128	-0.982088	-0.43316	3.01248	2.49831	3.32531	3.28668	0.89487	0.61595	2.27184	1.17609

## Sheet: omnivores Liver
No.	Continent	Nation (Region/Site)	DOI/URL	Research Year	Species	Dietary habits	Samples site	Sample size	No. Pesticides	∑Pesticides	o.p’-DDE（2,4'-DDE）	p.p’-DDE(4,4'-DDE)	o.p’-DDD（2,4'-DDD）	p.p’-DDD(4,4'-DDD)	o.p’-DDT（2,4'-DDT)	p.p’-DDT(4,4'-DDT)	ΣDDTs	Oxy-chlordane	trans-nonachlor	trans-chlordane	cis-chlordane	ΣCHLs	HCB	α-HCH	β-HCH	γ-HCH(Lindane)	δ-HCH	Aldrin	Dieldrin	Endrin	Endrin aldehyde	α-Endosulfan	β-Endosulfan	Endosulfan-sulphate	ΣEndosulfan	Heptachlor	Heptachlor-endo-epoxide	Heptachlor-exo-epoxide	Methoxychlor	Mirex	Brodifacoum	Bromadiolone	Difenacoum	Difethialone	Flocoumafen			Output value
	South America	Manso-Tigre sector of the Paramillo National Natural Park,Columbia	https://doi.org/10.15446/caldasia.v43n2.84862	2021	P. stenops	omnivore	Liver	8	7	6.35														5.12		0.32				0.91																		Continent	Country
	South America	Manso-Tigre sector of the Paramillo National Natural Park,Columbia	https://doi.org/10.15446/caldasia.v43n2.84862	2021	P. hastatus	omnivore	Liver	8	8	66.496		21.72				35.15								5.07		0.48		0.45		3.47						0.156												South America	Columbia
	South America	Manso-Tigre sector of the Paramillo National Natural Park,Columbia	https://doi.org/10.15446/caldasia.v43n2.84862	2021	Omnívoro	omnivore	Liver	8	8	36.53		10.89				17.6								5.1		0.4		0.25		2.19						0.1												Aisa	China
	Aisa	China，Beijing	10.1021/es800017g	2006.12	Giant Panda	omnivore	Liver	4	7	81.83		19.4		6.8		31.3								0.01	24.3	0.01	0.01																					Europe	Poland
	Aisa	China, Chongqing	10.1021/es800017g	2006.11	Red Panda	omnivore	Liver	4	7	117.31		27.5		5.4		4.6								5.9	58.7	0.01	15.2																					Europe	Spain
	Europe	Poland, West Pomerania	10.1007/s10661-013-3368-z	2010-2011	wild boars	omnivore	Liver	19	3	186.76		12.856	12.856	12.856	12.856	12.856	64.28									6.79				115.69																		Europe	Republic of Serbia
	Europe				wild boars	omnivore	Liver	13	3	198.29		14.128	14.128	14.128	14.128	14.128	70.64									7.58				120.07																		Europe	​​Britain
	Europe	Doñana, Spain	10.1016/j.chemosphere.2011.10.037	2004-2006	European badger	omnivore	Liver	1	6	255.331		76.593		177.662									0.0211		1.0128											0.0211				0.0211
	Europe	Spain, Barcelona(urban area)	https://www.sci-hub.vg/10.1016/j.scitotenv.202	2019-2020	Wild boars	omnivore	Liver	51	5	223.9																															109.7	47.5	53.8	5.9	7
	Europe	Spain, Collserola N.P.(suburban area)			Wild boars	omnivore	Liver	20	5	87.2																															19.7	62	3.5	1	1
	Europe	Spain, Santa Quiteria(rural area)			Wild boars	omnivore	Liver	13	5	17.7																															8.7	3.5	3.5	1	1
	Europe	Eight regions of Spain	10.1016/j.scitotenv.2012.01.028	2005-2010	Stone marten(Martes foina)	omnivore	Liver	11	5	1319																															144	155	49	926	45
	Europe	Eight regions of Spain	10.1016/j.scitotenv.2012.01.028	2005-2010	European hedgehog (Erinaceus europeaus)	omnivore	Liver	2	2	118																															92	26
	Europe	Republic of Serbia, Vojvodina	https://doi.org/10.1080/19393210.2021.1976287	NR	Wild boars	omnivore	Liver	82	19	67.7		4.8				4.6						1.2		0.4	0.4	4.3	0.3	6	5	6	12.3	2.8	4.9	4.4		1.1	0.8	0.8	2.1
;.	Europe	Netherlands, Belgium; Flanders	https://doi.org/10.1897/05-208R.1	2002-2003	European hedgehog (Erinaceus europaeus)	omnivore	Liver	43	4	230.747	27.1033	27.1033	27.1033	27.1033	27.1033	27.1033	162.62	9.85235	9.85235	9.85235	9.85235	39.4094	26.988
	Europe	​​Britain	10.1016/j.envpol.2009.07.017	2004–2006	European hedgehog	omnivore	Liver	120	3	2560.4																															173	2041.4	346
								Unit: ng/g lipid weight		∑Pesticides	o.p’-DDE（2,4'-DDE）	p.p’-DDE(4,4'-DDE)	o.p’-DDD（2,4'-DDD）	p.p’-DDD(4,4'-DDD)	o.p’-DDT（2,4'-DDT)	p.p’-DDT(4,4'-DDT)	ΣDDTs	Oxy-chlordane	trans-nonachlor	trans-chlordane	cis-chlordane	ΣCHLs	HCB	α-HCH	β-HCH	γ-HCH(Lindane)	δ-HCH	Aldrin	Dieldrin	Endrin	Endrin aldehyde	α-Endosulfan	β-Endosulfan	Endosulfan-sulphate	ΣEndosulfan	Heptachlor	Heptachlor-endo-epoxide	Heptachlor-exo-epoxide	Methoxychlor	Mirex	Brodifacoum	Bromadiolone	Difenacoum	Difethialone	Flocoumafen
								Sample N		407	43	182	75	84	75	181	75	43	43	43	43	125	44	114	91	146	90	98	82	138	82	82	82	82	0	99	82	82	82	1	217	217	215	95	95
								TOTAL Mean		881.849	27.1033	13.8024	21.245	21.6647	21.245	14.012	121.764	9.85235	9.85235	9.85235	9.85235	14.344	26.3751	1.56807	4.01992	4.03993	0.949333	5.07755	5	31.1854	12.3	2.8	4.9	4.4	#DIV/0!	0.932011	0.8	0.8	2.1	0.0211	131.935	1154.07	208.922	110.736	9.31579
								Lg (Total Mean)		2.94539	1.43302	1.13996	1.32726	1.33575	1.32726	1.1465	2.08552	0.99354	0.99354	0.99354	0.99354	1.15667	1.42119	0.195365	0.604218	0.606374	-0.0225813	0.705654	0.69897	1.49395	1.08991	0.447158	0.690196	0.643453	#DIV/0!	-0.0305789	-0.09691	-0.09691	0.322219	-1.67572	2.12036	3.06223	2.31998	2.04429	0.96922
[truncated: 35 more columns]

## Sheet: wild plant
No.	Continent	Nation (Region/Site)	DOI/URL	Research Year	Species	Samples site	No. Pesticides	∑Pesticides	α-HCH	β-HCH	γ-HCH(Lindane)	δ-HCH	ΣHCHs	p,p-DDE	o,p-DDE	p,p-DDD	o,p-DDD	p,p-DDT	o,p-DDT	Acetochlor	Acetamiprid	Atrazine	Azoxystrobin	Bifentrhin	Chlorimuronethyl	Chlorpyrifos	Clothianidin	Coumaphos	Cyhalothrin	Dichlofenthion	Difenoconazole	Dimethoate	Dimoxystrobin	Diazinon	Dinotefuran	DEET	DMPF	Ethion	Etofenprox	Imidacloprid	Metolachlor	Metalaxyl	Phenothrin	Prallethrin	Propiconazole	Pyraclostrobin	Spinosad A	Tetramethrin	Thiacloprid
1	Asia	Saudi Arabia	https://doi.org/10.1016/j.scitotenv.2021.145843	2019	Natural vegetation	8	9	21.12																1.28					3.85	0.59		1.02					5.58	0.94	0.63								5.86
2	Asia	North India	https://doi.org/10.1016/j.chemosphere.2008.01.056	2008	Lantana camara L. Root	3	5	26860	1850	6380	4200	1000	13430
3	Asia	North India			Lantana camara L. Stem	3	5	22140	2870	4250	2100	1850	11070
4	Asia	North India			Lantana camara L.Leaf	3	5	11581.1	470	3390	1930	1.14	5790
5	Asia	North India			Erianthus munja Root	3	5	10780	1300	2910	1100	80	5390
6	Asia	North India			Erianthus munja Stem	3	5	10720	1960	2740	550	110	5360
7	Asia	North India			Erianthus munja Leaf	3	5	4961.61	0.47	2100	380	1.14	2480
8	Asia	North India			Calotropis procera Root	3	5	27400	1520	8360	2100	1720	13700
9	Asia	North India			Calotropis procera Stem	3	5	84920	1370	4590	750	1010	77200
10	Asia	North India			Calotropis procera Leaf	3	5	7660	810	2110	500	410	3830
11	Asia	North India			Withania somifera (L.) Dunal Root	3	5	14400	870	3470	1870	990	7200
12	Asia	North India			Withania somifera (L.) Dunal Stem	3	5	31820	3240	8390	3000	1280	15910
13	Asia	North India			Withania somifera (L.) Dunal Leaf	3	5	20740	1420	4540	4080	330	10370
14	Asia	North India			Withania somifera (L.) Dunal Fruit	3	5	922.18	0.47	0.57	80	1.14	840
15	Asia	North India			Solanum torvum Sw. Root	3	5	27060	1320	10280	820	1110	13530
16	Asia	North India			Solanum torvum Sw. Stem	3	5	37580	4770	6570	5010	2440	18790
17	Asia	North India			Solanum torvum Sw. Leaf	3	5	23560	2390	5410	3030	950	11780
18	Asia	North India			Solanum torvum Sw. Fruit	3	5	91.61	0.47	40	10	1.14	40
19	Asia	North India			Dalbergia sisso Root	3	5	32760	3050	10380	2530	420	16380
20	Asia	North India			Dalbergia sisso Leaf	3	5	20421.1	1810	6390	2010	1.14	10210
21	Asia	North India			Achyranthes aspera L. Root	3	5	25020	1320	8270	2550	370	12510
22	Asia	North India			Achyranthes aspera L. Stem	3	5	17140	2420	3190	2920	40	8570
23	Asia	North India			Achyranthes aspera L. Leaf	3	5	12081.1	1990	2510	1540	1.14	6040
24	Asia	Raiwind 1, Pakistan	https://www.researchgate.net/publication/260383249	2008-2009	Ageratum Conyzoide	22	1	270																		270
25	Asia	Raiwind 2, Pakistan			Ageratum Conyzoide	22	1	220																		220
26	Asia	Raiwind 3, Pakistan			Ageratum Conyzoide	22	1	30																		30
27	Asia	Raiwind 4, Pakistan			Meliotus Indica	22	1	430																		430
28	Asia	Raiwind 5, Pakistan			Meliotus Indica	22	1	280																		280
29	Asia	Raiwind 6, Pakistan			Meliotus Indica	22	1	710																		710
30	Asia	Raiwind 7, Pakistan			Parthenium Hysterophorus	22	1	380																		380
31	Asia	Raiwind 8, Pakistan			Parthenium Hysterophorus	22	1	340																		340
32	Asia	Raiwind 9, Pakistan			Parthenium Hysterophorus	22	1	420																		420
33	Asia	Raiwind 10, Pakistan			Parthenium Hysterophorus	22	1	480																		480
34	Europe	Spain	https://doi.org/10.1007/s11356-022-19331-7	2015-2016	Wild flower	3	2	12																																6.8
35	Europe	Spain			Wild flower	3	2	37																																11
36	Europe	Spain			Wild flower	8	1	4.3
37	Europe	Spain			Wild flower	6	2	7.4																																3.3
38	Europe	Spain			Wild flower	16	2	35.6																																15.6
39	Europe	Spain			Wild flower	16	2	6.4																																3.3
40	Europe	Spain			Wild flower	7	2	9.9																																2.8
41	Europe	Spain			Wild flower	8	2	4.8																																1.1
42	Europe	Spain			Wild flower	4	2	11.9																																5
43	Europe	Spain			Wild flower	3	1	0.7																																0.7
44	Europe	Spain			Wild flower	16	2	10.6																																4.8
45	Europe	East Sussex, South-East England, UK	http://dx.doi.org/10.1016/j.scitotenv.2016.05.065	2013	Field margin wild plants leaf	100	5	10.65													0.12						0.51													1.19									0.12
46	Europe	East Sussex,UK		2013	Wild flower Pollen	43	4	15410.4																			0.36													560									40
47	Europe	East Sussex,UK			Wild flower Pollen	55	4	340.36																			0.36													160									40
48	Europe	East Sussex,UK			Wild flower Nectar	24	4	1.18																			0.5													0.5									0.08
49	Europe	East Sussex,UK			Wild flower Nectar	8	4	1.38																			0.5													0.5									0.08
50	Europe	Southern Sweden	10.1038/nature14420	2013	Wild flower flowers and foliage	8	1	1.2																			1.2
51	Europe	Southern Sweden			Wild flower flowers and foliage	8	1	1																			1
52	Europe	Poland	https://doi.org/10.1080/03601234.2017.1261553	2016	Mushroom B. edulis	15	7	59.62			2.6			6.65	6.65	3.615	3.615	18.245	18.245
53	Europe	Poland			Mushroom I. badia	15	7	30.03			4.83			3.36	3.36	1.27	1.27	7.97	7.97
54	Europe	Poland			Mushroom C. cibarius	15	5	134.62			7.52			7.01	7.01			56.54	56.54
55	Europe	Ukraine	https://oa.zut.edu.pl/server/api/core/bitstreams/66fb56b4-6f09-4ae2-af99-91aef6491dbd/content	2014	Wormwood	10	5	278110			33100			14505	14505	108000	108000
56	Europe	Ukraine			Grasses	10	5	177410			29300			18050	18050	56005	56005
57	Europe	Ukraine			Burdock	10	5	158520			21200			41600	41600	27060	27060
58	Europe	Ukraine			Couch grass	10	4	113030						32000	32000	24515	24515
59	Europe	Ukraine			Grasses	10	5	122110			15050			30510	30510	23020	23020
60	Europe	Ukraine			Grasses	10	4	101110						32500	32500	18055	18055
61	Europe	Ukraine			Nettle	10	5	181912			3702			27605	27605	61500	61500
62	Europe	Ukraine			Grasses	10	5	211110			32000			24050	24050	65505	65505
63	Europe	Ukraine			Couch grass	10	5	151200			24110			12045	12045	51500	51500
64	Europe	Ukraine			Grasses	10	4	120070						9535	9535	50500	50500
65	Europe	Ukraine			Grasses	10	5	53150			13100			10500	10500	9525	9525
66	North America	USA	https://doi.org/ 10.1371/journal.pone.0029268	2011	Dandelion	8	4	728.4														677					1.4														49
67	North America	USA			Dandelion	8	4	1204.5														1133					5.9														64
68	North America	USA			Dandelion	8	4	554.4														522					3.1														28
69	North America	USA			Dandelion	8	4	333														269					1.1														60
70	North America	USA			Dandelion	8	4	133.4														125					1.6														5.7
71	North America	USA			Dandelion	8	4	1309.4														1004					9.4														295
72	North America	USA			Dandelion	8	4	5.3														0.3					2														2
73	North America	USA	10.1007/s00114-015-1270-y	2014	Swamp milkweed	5	1	1.24																			1.24
74	North America	USA		2014	Swamp milkweed	5	1	1.11																			1.11
75	North America	USA	10.1038/ncomms11629	2011	Wildflowers, woody shrubs and trees pollen	30	24	89.92												0.14		0.82	1.63		0.3		0.16	0.32	0.22		0.39	0.01	0.01	0.13	0.97	3.82				0.69	0.33	0.09	47.6	29	0.25	1.74	0.06	0.15
76	North America	Canada	http://dx.doi.org/10.1016/j.scitotenv.2016.11.102	2015	Algae spp.	4	3	0.84																			0.17													0.4
77	North America	Canada			Alisma triviale	20	3	1.3																			0.5													0.4
78	North America	Canada			Equisetum arvense	23	3	0.96																			0.22													0.45
79	North America	Canada			Potamogeton pusillus	8	3	0.78																			0.14													0.39
80	North America	Canada			Sparganium eurycarpum	5	3	0.84																			0.26													0.38
81	North America	Canada			Typha latifolia	31	3	0.9																			0.2													0.5
82	North America	Canada	10.1371/journal.pone.0092821.t002	2012-2013	Grassland	15	4	0.011													0						0.011													0
83	North America	Canada				15	4	0.0012													0.0004						0.0008													0
84	North America	Canada				9	4	0.0123													0.0004						0													0
85	North America	Canada				5	4	0													0						0													0
						Unit: ng/g		∑Pesticides	α-HCH	β-HCH	γ-HCH(Lindane)	δ-HCH	ΣHCHs	p,p-DDE	o,p-DDE	P,P-DDD	O,P-DDD	P,P-DDT	O,P-DDT	Acetochlor	Acetamiprid	Atrazine	Azoxystrobin	Bifentrhin	Chlorimuronethyl	Chlorpyrifos	Clothianidin	Coumaphos	Cyhalothrin	Dichlofenthion	Difenoconazole	Dimethoate	Dimoxystrobin	Diazinon	Dinotefuran	DEET	DMPF	Ethion	Etofenprox	Imidacloprid	Metolachlor	Metalaxyl	Phenothrin	Prallethrin	Propiconazole	Pyraclostrobin	Spinosad A	Tetramethrin	Thiacloprid
						Sample N		1016	66	66	191	66	66	155	155	140	140	45	45	30	144	86	30	8	30	220	477	30	38	8	30	38	30	30	30	30	8	8	8	477	86	30	30	30	30	30	38	30	230
						TOTAL Mean		18594.2	1670.52	4830.48	9659.81	641.675	12291.8	16317.8	16317.8	35370.9	35370.9	27.585	27.585	0.14	0.0834	347.291	1.63	1.28	0.3	356	0.748358	0.32	0.984211	0.59	0.39	0.222632	0.01	0.13	0.97	3.82	5.58	0.94	0.63	70.3964	46.9709	0.09	47.6	29	0.25	1.74	1.28105	0.15	17.1068
						Lg (Total Mean)		4.26938	3.22285	3.68399	3.98497	2.80731	4.08962	4.21266	4.21266	4.54865	4.54865	1.44067	1.44067	-0.853872	-1.07883	2.54069	0.212188	0.10721	-0.522879	2.55145	-0.12589	-0.49485	-0.00691199	-0.229148	-0.408935	-0.652413	-2	-0.886057	-0.0132283	0.582063	0.746634	-0.0268721	-0.200659	1.84755	1.67183	-1.04576	1.67761	1.4624	-0.60206	0.240549	0.107567	-0.823909	1.23317
[truncated: 4 more columns]

## Sheet: soil
No.	Continent	Nation (Region/Site)	DOI/URL	Research Year	Species	Samples site	No. Pesticides	∑Pesticides	o.p’-DDE（2,4'-DDE）	p.p’-DDE(4,4'-DDE)	o.p’-DDD（2,4'-DDD）	p.p’-DDD(4,4'-DDD)	o.p’-DDT（2,4'-DDT)	p.p’-DDT(4,4'-DDT)	α-HCH	β-HCH	γ-HCH(Lindane)	σ-HCH	HCB	trans-Chordane(TC)	cis-Chordane(CC)	α-Chlordane	γ-Chlordane	α-Endosulfan	β-Endosulfan	Aldrin	Dieldrin	Hepthachlor	Heptachlor-epoxide	Endrin	Endrin aldehyde	Endrin ketone	Mirex	Methoxychlor	Metolachlor	Deltamethrin	Acetochlor	Atrazine	chlorpyrifos（CPF)	dicofol (DCF)	Imidacloprid	Methamidophos	Malathion	Methomyl	Glyphosate	trifluralin (TFL)	chlorothalonil (CTN)	cypermethrin (CMT)	hexachlorobenzene
	Aisa	Ailao-shan, China	https://doi.org/10.1016/j.envres.2024.119087	2012-2013	Mountain forest soil	9	5	1.666																															0.511	0.441						0.018	0.286	0.41
	Aisa	Dinghu-shan, China			Mountain forest soil	6	5	9.125																															0.249	1.053						0.008	0.198	7.617
	Aisa	Han-shan, China			Mountain forest soil	8	5	0.773																															0.172	0.153						0.013	0.223	0.212
	Aisa	Luoji-shan, China			Mountain forest soil	6	5	2.489																															0.374	1.517						0.017	0.124	0.457
	Aisa	Longquan-shan, China			Mountain forest soil	10	5	1.909																															0.54	1.077						0.009	0.089	0.194
	Aisa	Qinling, China			Mountain forest soil	10	5	1.344																															0.377	0.56						0.01	0.137	0.26
	Aisa	Shiwangda-shan, China			Mountain forest soil	11	5	1.555																															0.302	0.568						0.022	0.358	0.305
	Aisa	Suyukou, China			Mountain forest soil	7	5	1.1395																															0.127	0.762						0.007	0.241	0.0025
	Aisa	Wugong-shan, China			Mountain forest soil	8	5	3.704																															0.752	1.346						0.01	0.186	1.41
	Aisa	Wuyue-zhai, China			Mountain forest soil	8	5	8.811																															0.237	7.845						0.019	0.223	0.487
	Aisa	Xiaoxing-anling, China			Mountain forest soil	10	5	2.984																															1.302	1.158						0.029	0.218	0.277
	Aisa	Daye lake, China	https://doi.org/10.1016/j.gexplo.2021.106769	2019	surface soil along the bank	13	23	288.49	0.07	0.37	0.26	0.16	0.03	1.17	0.07	0.42	0.12	1.63	4.42	0.02	0.01			0.02	0.11	0.32	0.12	0.01	278.7	0.01	0.11	0.01		0.33
	Aisa	O-horizon, thirty mountain sites across China	https://doi.org/10.1016/j.envpol.2020.114139	2012-2013	forest soil	77	13	10.465	0.184	2.419	0.131	0.348	1.461	4.939					0.712	0.072	0.115			0.02	0.024			0.026					0.014
	Aisa	A-horizon, thirty mountain sites across China			forest soil	82	13	6.0926	0.0396	1.9197	0.0498	0.1982	0.5956	2.9461					0.2034	0.0351	0.0589			0.0096	0.014			0.0178					0.0048
	Aisa	Miyun Reservoir, Beijing, China	10.16058/j.issn.1005-0930.2020.04.005	2019	Surface soil	223	8	7.287		3.11		0.301	0.688	2.59	0.181	0.19	0.177	0.05
	Aisa	Southeast Tibetan Plateau,China	https://doi.org/10.1016/j.chemosphere.2019.05.181	2016	Quercus profile, Forest-soil	11	10	4.459	0.4905	0.3735	0.0795	0.17	0.8505	1.878	0.174	0.107	0.077		0.259
	Aisa	Southeast Tibetan Plateau,China			Birch profile, Forest-soil	11	10	725.572	0.7355	0.875	0.1695	227	1.677	2.0285	0.2725	492.5	0.0895		0.224
	Aisa	Southeast Tibetan Plateau,China			Spruce profile, Forest-soil	11	10	3.917	0.2815	0.3585	0.074	0.262	0.948	0.9735	0.3125	0.459	0.0485		0.1995
	Aisa	Southeast Tibetan Plateau,China			Fir profile, Forest-soil	11	10	5.7995	0.2425	0.355	0.0725	0.277	1.384	1.611	0.8225	0.386	0.173		0.476
	Aisa	Southeast Tibetan Plateau,China			Clearing	11	9	0.2265	0.0405	0.0185		<LOD	0.019	<LOD	<LOD	0.0435	0.017		0.088
	Aisa	Hubei Province, Central China	https://doi.org/10.1016/j.envpol.2018.09.019	2017	Bareland soil	8	10	2.29	0.31	0.57	0.03	0.26	0.2	0.42	0.08	0.21	0.05	0.16
	Aisa	Wolong Nature Reserve,China	https://doi.org/10.1021/es8018572	2006	Mountain soil	25	8	36		1.9		8.1	2.6	3.7	5.3	5.5	5.7		3.2
	Aisa	Tibetan Plateau,China	https://doi.org/10.1016/j.scitotenv.2016.10.227	2010	Surface soil	46	5	248000																64000	64000	41000		66000					13000
	Aisa	Changbai Mountain area, China	10.1007/s00128-017-2084-8	2017	Mountain soil	8	11	22.97		1.37		0.46	4.93	3.24	2.48	2.86	2.25	2.93	1.29	1.02	0.14
	Aisa	Yellow River Delta, China	http://dx.doi.org/10.1016/j.marpolbul.2015.09.003	2013	Surface soil	67	8	18.16		3.75		0.3	2.79	1.51	1.79	0.37	3.33	4.32
	Aisa	Central Tibetan Plateau, China	http://dx.doi.org/10.1016/j.scitotenv.2014.08.103	2010	Plateau surface soil	44	18	2759.1	65.7	110.5	68.9	93.2	38.2	957.5	74.1	263.4	739.8	47.5	62.5	0.7	4.1					5	147.3	6.1		68.9			5.7
	Aisa	Ruoergai high plate, China	http://dx.doi.org/10.1016/j.scitotenv.2014.01.002	2011	Plateau surface soil	27	12	5.67	0.415	0.415	0.255	0.255	0.27	0.34	0.62	1.46	0.38		0.89					0.05	0.32
	Aisa	Ruoergai high plate, China			Plateau surface soil	9	12	4.15	0.245	0.245	0.15	0.15	0.3	0.48	0.41	0.66	0.32		0.97					0.05	0.17
	Aisa	Changwengluozha glacier of the Central Tibetan Plateau, China	http://dx.doi.org/10.1016/j.scitotenv.2013.11.061	2011	Plateau surface soil	27	17	1946600	43800	86700	29400	40500	81900	44000	29100	52500	922200	88900	54000		10000					54300	166700	21300		203300			18000
	Aisa	Southeastern Tibetan Plateau	10.1007/s11356-013-2079-x	2009	Forest soil(Oe layer) Oe	7	1	0.5											0.5
	Aisa						1	0.45											0.45
	Aisa	Western and southern Tibetan Plateau	10.1007/s11356-013-2065-3	2009	Plateau surface soil	24	4	1.954							0.417	1.458	0.037	0.042
	Aisa	Nature Reserve of the Yellow River Delta, China	10.2136/sssaj2013.12.0547	2012	Surface soil	26	22	1.996	0.08	0.24	0.01	0.07	0.07	0.16	0.14	0.14	0.02	0.05	0.19	0.03	0.06			0.001	0.01	0.005	0.3	0.02	0.15	0.02			0.17	0.06
	Aisa	Suburban area of Shenyang, China	https://kns.cnki.net/kcms2/article/abstract?v=sZ39k5Pv5zs4HSIExZfgIk5ItXJietPzdwHDQMedk4IWp4IcUDoPfyP4xk__0pgmvuYo_iDxg1eiPvYmTc2K29RaPq4rK_moInxxa7u8e1_jsStgEEPkKw==&uniplatform=NZKPT&language=gb	2014	Surface soil	21	9	36.5		0.99		1.23	0.22	0.9	1.42	1.25	16.44	0.69	13.36
	Aisa	Songhua River Basin, China	10.1007/s13593-013-0154-9	2010	Grassland	83	2	2.27																													1.76	0.51
	Aisa				Forest land	83	1	1.46																													1.46
	Aisa				Bare land	82	2	2.61																													2.48	0.13
	Aisa	Dashiwei Tiankeng, South China	10.1007/s12665-012-2140-y	2006	Top soil	4	18	1.22		0.02		0.02	0.11	0.02	0.01	0.01		0.01	0.49	0.01					0.01	0.01	0.03	0.02	0.01	0.02	0.13	0.11		0.18
	Aisa				Bottom soil	5	19	2.14		0.05		0.02	1.28	0.02	0.02	0.03	0.01		0.3		0.01			0.01	0.02	0.07	0.03	0.05	0.04	0.04	0.05	0.02		0.07
	Aisa				Profile AA	7	20	2.42		0.01		0.45	0.01	0.01	0.01		0.02	0.08	0.21	0.08	0.01			0.03	0.06	0.15	0.01	0.05	0.18	0.37	0.04	0.03		0.61
	Aisa				Profile BB	6	17	0.4		0.02		0.01	0.04		0.01	0.01	0.01	0.02	0.13		0.01			0.01	0.01	0.02		0.03	0.01	0.01	0.02			0.03
	Aisa	Coastal areas, southeast China	http://dx.doi.org/10.1016/j.gexplo.2012.12.011	2009	Sanduao Bay	11	12	16.94		0.69		0.35	10.08	2.13	0.51	0.43	0.49	0.72		0.46	0.25			0.32	0.51
	Aisa				Xinghua Bay	10	12	19.79		2.29		0.7	3.85	8.57	0.47	1.04	0.66	0.7		0.36	0.29			0.27	0.59
	Aisa	Hongze Lake, China	http://dx.doi.org/10.1016/j.scitotenv.2012.10.086	2009	Wetland	6	9	1.36		0.34		0.21	0.05	0.1	0.15	0.2	0.1	0.09	0.12
	Aisa	Tibetan Plateau, China	http://dx.doi.org/10.1016/j.envpol.2012.06.012	2007	Alpine-burozems	15	7	2.095	0.061	0.109			0.117	1.359	0.044		0.291		0.114
	Aisa	Tibetan Plateau, China			Sub-alpine scrub-meadow soils	6	6	1.227		0.089			0.084	0.714	0.022		0.135		0.183
	Aisa	Tibetan Plateau, China			Alpine meadow soil	1	7	0.771	0.022	0.166			0.004	0.243	0.024		0.255		0.057
	Aisa	Tibetan Plateau, China			Mountain shrubby steppe soi	10	4	0.421		0.084					0.034		0.267		0.036
	Aisa	Tibetan Plateau, China			Alpine steppe soil	4	4	0.355		0.119					0.012		0.171		0.053
	Aisa	Tibetan Plateau, China			Sub-alpine desert soil	1	7	0.4534	0.017	0.129			0.004	0.071	0.0124		0.195		0.025
	Aisa	Tibetan Plateau, China			Alpine desert soil	4	5	0.278		0.116				0.018	0.014		0.08		0.05
	Aisa	Dayan Cave, Northwestern Guilin in Guangxi, South China	10.1007/s10661-010-1801-0	2006	Inside soil	6	12	0.32		0.05		0.02	0.08	0.01	0.03	0.07	0.03	0.03		0.12 ± 0.22	0.63 ± 0.58			0.02 ± 0.01	0.02 ± 0.02
	Aisa				Outside soil	3	12	1.11		0.18		0.12	0.37	0.07	0.11	0.11	0.12	0.03		4.09 ± 0.89	4.66 ± 0.67			0.15 ± 0.06	0.13 ± 0.03
	Aisa	Songhua River, China	10.1016/S1001-0742(10)60595-5	2009-2010	Riparian soil	29	1	5.31																													5.31
	Aisa				Riparian soil	29	1	355.12																													355.12
	Aisa	Eastern Slope of the Tibetan Plateau	ISSN 1002-0160/CN 32-1315/P	2006	Surface soil	12	8	3.05		1.04		0.23	0.21	0.4	0.07	0.13	0.27	0.7
	Aisa	Shenzhen, Guangdong province, China	10.1039/c0em00737d	2007	Forest soil	35	6	57.2																1.2	0.4		0.4	0.8	1.4					53
	Aisa	Yellow River Delta, China	https://kns.cnki.net/KCMS/detail/detail.aspx?dbcode=CMFD&dbname=CMFD2011&filename=1011109185.nh	2008	Modern course	11	18	16.35		0.49		0.08		0.47	1.95	0.06	1.18	1.56				0.22	3.47	0.32	0.13	0.01	0.17	5.12		0.17	0.05	0.71		0.19
	Aisa				Middle area	7	18	11.12		0.46		0.09		0.47	1.46	0.03	0.08	0.11				0.12	2.92	0.32	0.12	0.04	0.15	4		0.05	0.09	0.48		0.13
	Aisa				Old course	4	18	14.22		2.4		0.17		0.54	0.83	0.18	0.02	1.32				0.18	1.66	0.46	0.85	2.2	0.32	2.04		0.38	0.11	0.39		0.17
	Aisa	Changbai Mountain, China	10.15898/j.cnki.11-2131/td.2011.02.017	2008.7	Surface soil	12	8	25.25		3.54		0.96	3.78	5.16	1.83	3.78	2.62	3.58
	Aisa	Beijing Guanting Reservoir, China	10.1007/s10653-010-9287-9	2003 2007	Surface soil	116	8	8.6		3.9		0.11	0.75	3	0.02	0.59	0.16	0.07
	Aisa	HongKong, China	10.1016/j.chemosphere.2005.08.006	2000	Woodland	18	10	6.085		0.2		0.01	0.1	0.01	0.05	5.66	0.01		0.03					0.005						0.01
	Aisa				Grassland	18	10	6.595		0.16		0.01	0.03	0.04	0.05	6.26	0.01		0.01					0.005						0.02
	Aisa				Wetland	18	10	8.1		0.17		0.005	0.08	0.18	0.09	7.55	0.005		0.01					0.005						0.005
	Aisa	Taihu Lake region, China	10.1016/S1001-0742(07)60097-7	2004	Tree land	11	13	106.73	8.63	9.16		19.02	6.92	27.78	4.34	8.89	3.55	4.17	5.13					3.2			4.44			1.5
	Aisa				Tree land	11	13	128.62	9.16	22.64		17.82	4.74	19.32	6.73	20.27	6.24	5.53	4.72					3.78			5.11			2.56
	Aisa	mountain sites, China	10.1016/j.envpol.2020.114139	2012-2013	O-horizon	77	13	10.465	0.184	2.419	0.131	0.348	1.461	4.939					0.712	0.072	0.115			0.02	0.024			0.026					0.014
	Aisa				A-horizon	82	13	6.0926	0.0396	1.9197	0.0498	0.1982	0.5956	2.9461					0.2034	0.0351	0.0589			0.0096	0.014			0.0178					0.0048
	Aisa	Himalayan Region, Indian	10.1007/s11356-015-5237-5	2015	Surface soil(Grassland,Mountain)	23	20	221.159	0.56	15.9	1.6	13.6	36.9	148	0.21	0.06	0.73	0.13	0.03	1.02	0.14			0.22	0.2	0.609	0.11	0.75	0.08	0.31
	Aisa	Assam, India	10.1007/s10661-012-3055-5	2006-2009	Forest soil	14	12	41.437	0.017	0.148	0.032	0.0945	0.0605	0.016	0.0045	0.0085	0.0115	0.0445						30	11
	Aisa	Tripura, India			Wild life soil	10	12	124.709	0.0155	0.5035	0.044	0.0585	0.0235	0.008	0.008	0.005	0.0145	0.0285						80	44
	Aisa				Forest soil	12	12	47.288	0.0155	0.0375	0.0325	0.064	0.0475	0.0075	0.012	0.028	0.014	0.0295						33	14
	Aisa				Grassland soil	8	12	86.954	0.0335	0.0415	0.055	0.0885	0.0785	0.0255	0.019	0.0495	0.0185	0.0445						58	28.5
	Aisa	Manipur, India			Forest soil	12	12	396.61	0.18	0.9935	0.071	0.2665	0.6985	0.385	0.05	0.4425	0.525	0.4975						245	147.5
	Aisa				Wetland soil	10	12	701.129	0.2755	0.519	0.09	0.8715	0.766	0.246	0.39	0.04	0.1885	0.242						472.5	225
	Aisa	Son-Kul Basin, central Kyrgyzstan	https://doi.org/10.1007/s11368-018-2163-4	2013	Mountain soil	19	2	2.03																		1.24								2.03
	Aisa	Naryn River Valley, central Kyrgyzstan			Mountain soil	9	2	1.67																		0.72								0.95
	Aisa	Issyk-Kul region, northeast of Kyrgyzstan	https://doi.org/10.1007/s11629-018-4963-9	2013	Intermontane basin soil	16	17	16.48		0.75		0.18		7.46	0.62	3.56	0.78	0.66				0.07	0.19	0.07	0.05	0.97			0.02	0.03	0.02	0.13		0.92
	Aisa	Tajikistan	10.1039/c2em30849e	2011	Mountain topsoil sample	20	19	146.386		1.27425		0.761144		0.0595457	3.34398	22.7621	0.453774	7.13713				0.545023	1.1651	0.418418	4.60333	51.6192	0.378519	30.8025	8.3467	3.118	1.976	5.20018		2.42093
	Africa	Asa River, Ilorin, Kwara State, Nigeria	https://doi.org/10.1007/s10661-022-10783-5	2022	surface soil along the bank	6	9	2.388	0.198	0.198	0.228	0.228					0.544		0.493								0.109			0.011			0.379
	Africa	Niger Delta region.Nigeria	https://doi.org/10.1080/15320383.2021.1913993	2020	Urban stormwater reservoirs	6	19	42.74		2.93		0.82		2.41	1.27	4.09	9.48	0.74				3.94	0.58	5.45	0.05	1.02	1.39	0.55	0.67	3.37	0.73	1.29		1.96
	Africa				Urban stormwater reservoirs	6	19	22.4		2.29		0.64		2.22	2.82	0.25	1.9	0.58				1.21	0.86	2.19	0.05	0.28	0.78	1.9	0.21	0.19	0.07	1.15		2.81
	Africa				Suburban stormwater reservoirs	6	19	41.6		0.78		1.31		0.92	0.43	3.18	6.6	1.3				3.6	1.31	7.04	0.05	0.97	1.41	1.13	0.52	5.83	0.05	0.27		4.9
	Africa				Suburban stormwater reservoirs	6	19	39		4.36		0.27		2.2	3.46	6.38	3.23	1.96				1.39	0.27	0.46	0.05	0.21	5.69	1.44	2.36	0.59	1.62	0.55		2.51
	Africa				Rural stormwater reservoirs	6	19	41.47		0.76		1.31		0.94	0.41	3.05	6.22	1.3				3.53	1.36	7.09	0.05	0.93	1.42	1.19	0.49	6.01	0.05	0.27		5.09
	Africa				Rural stormwater reservoirs	6	19	40.07		4.5		0.27		1.94	3.38	6.87	3.29	2.11				1.4	0.26	0.48	0.05	0.21	6.04	1.38	2.52	0.59	1.73	0.41		2.64
	Europe	Southern Caspian Sea, Iran	10.1080/15320383.2012.649373	2008	Forest soil	5	13	9.34	0.1	1	0.6	0.7	1	0.3	1	2.1	0.5		0.1							0.09	0.05	1.8
	Europe	Germen	10.1021/es4019833	2013	forest soil	447	8	128.5	24..3	24.3	24.3	24.3	24.3	24.3					4								3
	Europe	Mountains along the Czech borders with Slovakia	10.1016/j.envpol.2006.03.057	2006	Mountain soil	9	7	3.376														0.35	0.28				1.78		0.39	0.48			0.024	0.072
	Europe	Košetice			Background soil	5	7	0.424														0.028	0.028				0.136		0.036	0.1			0.024	0.072
	Europe	Turkey	10.1007/s11356-011-0561-x	2011	Surface soil	7	24	12.9881	0.081	6.876	0.045	0.117	0.805	4.251	0.058	0.122	0.029	0.013		0.014	0.021			0.037	0.158	0.008	0.131	0.001		0.023			0.0041	0.001
	North America	Revelstoke, mountainous National Parks of western Canada	10.1021/es070848o	2003-2004	coring soil	8	6	1.356												0.073	0.0825			0.0565	0.2325		0.762																						0.1495
	North America	Yoho, mountainous National Parks of western Canada			coring soil	6	7	5.271												0.197	0.3365			0.157	0.596		3.7685																				0.1365		0.0795
	North America	Observation, mountainous National Parks of western Canada			coring soil	8	6	0.348												0.0085				0.0305	0.0295		0.22																				0.02		0.0395
	North America	Zacatecas, Mexican	http://dx.doi.org/10.21929/abavet2024.1	2022	Surface soil	2	9	1.07717e+07																33333.3	33333.3											20000			200000		60000	4600000	400000	75000	5350000
	North America	San Luis Potosi, Mexican				3	9	10617000																30000	30000											17000			200000		60000	4570000	370000	70000	5270000
	South America	Paquequer river basin, Atlantic Rain Forest fragments, Rio de Janeiro, Brazil	10.1016/j.envpol.2011.08.004	2004	Surface soil	5	16	14.82	0.01	0.26	1.05	0.02	0.01	0.01	7.2	1.1	1.6							0.03	0.02	0.05	0.01	0.4		0.02					3.03
	South America	Transect, Atlantic Rain Forest fragments, Rio de Janeiro, Brazil			Surface soil	3	14	24.19	1.6	0.02	1.2	0.02	0.01	3.8			5.6							1.1	2.4	1.2	0.01	2.8		1.4					3.03
	South America	Pedra do Sino Trail, Atlantic Rain Forest fragments, Rio de Janeiro, Brazil			Surface soil	3	14	36.01	2.6	0.46	0.98	0.02	0.01	4.7			16							1	0.5	0.92	0.01	0.17		0.52					8.12
	South America	Japanese Forest, Atlantic Rain Forest fragments, Rio de Janeiro, Brazil			Surface soil	11	14	32.13	0.77	0.96	0.63	1	0.67	1.1			6.6							5	0.71	1.9	0.62	1.7		0.87					9.6
						Unit: ng/g		∑Pesticides	o.p’-DDE（2,4'-DDE）	p.p’-DDE(4,4'-DDE)	o.p’-DDD（2,4'-DDD）	p.p’-DDD(4,4'-DDD)	o.p’-DDT（2,4'-DDT)	p.p’-DDT(4,4'-DDT)	α-HCH	β-HCH	γ-HCH(Lindane)	σ-HCH	HCB	trans-Chordane(TC)	cis-Chordane(CC)	α-Chlordane	γ-Chlordane	α-Endosulfan	β-Endosulfan	Aldrin	Dieldrin	Hepthachlor	Heptachlor-epoxide	Endrin	Endrin aldehyde	Endrin ketone	Mirex	Methoxychlor	Metolachlor	Deltamethrin	Acetochlor	Atrazine	chlorpyrifos（CPF)	dicofol (DCF)	Imidacloprid	Methamidophos	Malathion	Methomyl	Glyphosate	trifluralin (TFL)	chlorothalonil (CTN)	cypermethrin (CMT)	hexachlorobenzene
						Sample N		2436	1142	1856	1092	1815	1738	1830	1092	1044	1111	866	1206	502	528	108	108	837	765	357	807	666	205	374	129	123	488	239	22	5	306	165	98	93	5	5	5	5	5	93	107	93	22
						TOTAL Mean		48276.9	1038.36	1271.5	739.746	612.798	1280.78	681.917	723.217	1375.81	22442.2	2775.03	1213.34	0.182264	511.785	1.01584	1.13048	3716.57	4059.93	9393.43	5587.39	5423.75	18.9803	14685.5	0.539225	1.16531	2221.85	8.78989	7.00909	18200	35.6964	0.321152	10204.5	1.43734	60000	4582000	382000	72000	5302000	0.0152581	0.192579	0.856866	0.0904091
						Lg (Total Mean)		4.68374	3.01635	3.10432	2.86908	2.78732	3.10747	2.83373	2.85927	3.13856	4.35107	3.44327	3.08398	-0.7393	2.70909	0.00682426	0.0532632	3.57014	3.60852	3.97282	3.74721	3.7343	1.2783	4.16689	-0.26823	0.0664427	3.34671	0.943983	0.845662	4.26007	1.55262	-0.49329	4.00879	0.157561	4.77815	6.66106	5.58206	4.85733	6.72444	-1.8165	-0.71539	-0.0670873	-1.04379
[truncated: 5 more columns]
